# Supplementary material for: Targeting NSD2-mediated SRC-3 liquid–liquid phase separation sensitizes bortezomib treatment in multiple myeloma
Source: Nat Commun. 2021 Feb 15;12:1022. doi: 10.1038/s41467-021-21386-y (PMC7884723; doi:10.1038/s41467-021-21386-y)
Supplement: Supplementary file 3 — Supplementary Dataset 1 [file 41467_2021_21386_MOESM3_ESM.xlsx]

## Sheet: BR1vsWT
Protein accession	Protein description	BR1/WT Ratio	Regulated Type	BR1/WT P value	Gene name	MW [kDa]	BR1_1	BR1_2	BR1_3	WT_1	WT_2	WT_3	BR1_1vsWT_1	BR1_2vsWT_2	BR1_3vsWT_3
P02751	Fibronectin	6.951	Up	0.00600908	FN1	262.62	204810000	310880000	286520000	71810000	38206000	52172000	7.522	7.955	5.376
P01909	"HLA class II histocompatibility antigen, DQ alpha 1 chain"	5.941	Up	0.00691773	HLA-DQA1	27.805	216720000	257240000	86570000	35455000	43905000	14879000	5.337	7.434	5.053
P53674	Beta-crystallin B1	5.049	Up	0.000200102	CRYBB1	28.023	8583400000	8298600000	9108900000	1505000000	1537200000	1607800000	5.236	4.925	4.986
P43403	Tyrosine-protein kinase ZAP-70	5.022	Up	0.042803	ZAP70	69.872	471100000	302540000	363430000	69021000	32962000	46512000	3.392	7.933	3.741
Q9HCN4	GPN-loop GTPase 1	3.617	Up	0.0302284	GPN1	41.74	1611700000	2394200000	1364900000	403370000	306540000	209320000	2.657	3.262	4.931
Q92871	Phosphomannomutase 1	3.147	Up	0.00328051	PMM1	29.746	74544000	65627000	61518000	23623000	17880000	19077000	3.024	2.929	3.487
Q96ME7	Zinc finger protein 512	3.067	Up	0.00401977	ZNF512	64.681	164480000	270130000	355250000	55348000	87489000	111410000	2.763	3.06	3.378
P20036	"HLA class II histocompatibility antigen, DP alpha 1 chain"	2.937	Up	0.00214839	HLA-DPA1	29.38	1671200000	1502800000	478110000	589050000	520980000	162630000	2.714	2.98	3.117
P04440	"HLA class II histocompatibility antigen, DP beta 1 chain"	2.869	Up	0.00232331	HLA-DPB1	29.159	1948100000	2183000000	1961800000	665470000	731960000	670070000	3.036	2.643	2.927
P80217	Interferon-induced 35 kDa protein	2.75	Up	0.00632419	IFI35	31.546	202210000	266810000	208760000	53737000	92327000	82539000	2.768	3.05	2.431
P79483	"HLA class II histocompatibility antigen, DR beta 3 chain"	2.545	Up	0.000554096	HLA-DRB3	29.962	226830000	232520000	361870000	96275000	85677000	145150000	2.494	2.504	2.637
Q9Y6Q9	Nuclear receptor coactivator 3	2.423	Up	0.006363	NCOA3	46.382	131880000	120910000	80917000	60177000	40874000	26201000	2.164	2.475	2.631
P01903	"HLA class II histocompatibility antigen, DR alpha chain"	2.404	Up	0.000193666	HLA-DRA	28.607	13115000000	13601000000	14960000000	5701100000	5915600000	6284400000	2.403	2.363	2.446
P01920	"HLA class II histocompatibility antigen, DQ beta 1 chain"	2.397	Up	0.00173606	HLA-DQB1	29.991	1937100000	1111700000	2031300000	1063400000	689750000	954640000	2.395	2.275	2.522
P13760	"HLA class II histocompatibility antigen, DRB1-4 beta chain"	2.395	Up	0.000438854	HLA-DRB1	30.112	2767200000	2038100000	2407200000	1067300000	785040000	921990000	2.356	2.362	2.467
Q9BT23	LIM domain-containing protein 2	2.364	Up	0.00471943	LIMD2	14.07	220420000	391940000	290230000	82709000	150280000	111660000	2.544	2.393	2.156
O00220	Tumor necrosis factor receptor superfamily member 10A	2.351	Up	0.00098135	TNFRSF10A	50.089	323570000	306980000	293110000	134300000	124010000	217790000	2.257	2.364	2.433
P13612	Integrin alpha-4	2.264	Up	0.00123586	ITGA4	114.9	573080000	578590000	667690000	237830000	261660000	250790000	2.352	2.272	2.169
Q96B54	Zinc finger protein 428	2.248	Up	2.75761e-05	ZNF428	20.48	450120000	341650000	387560000	188110000	153790000	155540000	2.247	2.235	2.262
P23921	Ribonucleoside-diphosphate reductase large subunit	2.142	Up	0.00122974	RRM1	90.069	165800000	350090000	250510000	70182000	203060000	122510000	2.05	2.198	2.177
P05362	Intercellular adhesion molecule 1	2.094	Up	0.000942779	ICAM1	57.825	2048000000	1915200000	2826400000	917610000	908860000	1319600000	2.146	2.118	2.019
P04818	Thymidylate synthase	2.078	Up	0.0074692	TYMS	35.716	1127500000	595410000	567650000	493110000	482320000	233640000	2.17	1.869	2.194
P20039	"HLA class II histocompatibility antigen, DRB1-11 beta chain"	2.068	Up	0.000226693	HLA-DRB1	30.16	3745300000	4444000000	5542500000	1609300000	1962800000	2376900000	2.037	2.101	2.067
P13929	Beta-enolase	2.062	Up	0.00963865	ENO3	46.986	367170000	350170000	403830000	181470000	164310000	193070000	2.066	1.853	2.266
Q92522	Histone H1x	2.053	Up	0.00394246	H1FX	22.487	4919300000	6925600000	4540300000	2388900000	2638900000	2268200000	2.206	1.995	1.959
P50579	Methionine aminopeptidase 2	2.014	Up	0.00914688	METAP2	52.891	788630000	335980000	1038300000	398270000	185020000	593620000	1.986	2.219	1.837
P01911	"HLA class II histocompatibility antigen, DRB1-15 beta chain"	2.005	Up	0.0012818	HLA-DRB1	29.966	643130000	696570000	734570000	291630000	338440000	430850000	1.965	2.087	1.962
Q15059	Bromodomain-containing protein 3	2.004	Up	0.0215907	BRD3	79.541	90508000	70273000	135320000	45257000	56382000	70463000	1.816	2.353	1.844
Q27J81	Inverted formin-2	1.985	Up	0.000227811	INF2	135.62	52370000	71485000	44325000	27209000	39150000	22853000	2.013	1.986	1.955
P25445	Tumor necrosis factor receptor superfamily member 6	1.984	Up	0.00350434	FAS	37.732	352180000	339050000	270440000	171720000	185400000	145940000	2.074	1.858	2.02
Q6DN90	IQ motif and SEC7 domain-containing protein 1	1.978	Up	0.0218517	IQSEC1	108.31	79987000	101730000	87597000	57768000	36823000	66123000	1.757	2.309	1.867
Q96BK5	PIN2/TERF1-interacting telomerase inhibitor 1	1.939	Up	0.00141298	PINX1	37.034	579650000	664290000	573640000	265710000	334190000	274230000	1.99	1.964	1.862
Q9NRZ9	Lymphoid-specific helicase	1.938	Up	0.00976024	HELLS	97.073	428210000	496830000	399270000	1870200000	669370000	597460000	2.14	1.786	1.887
P00374	Dihydrofolate reductase	1.927	Up	0.00454795	DHFR	21.452	576800000	970670000	712090000	265760000	437310000	331210000	2.065	1.886	1.831
O95182	NADH dehydrogenase [ubiquinone] 1 alpha subcomplex subunit 7	1.926	Up	0.000433501	NDUFA7	12.551	280670000	176210000	275550000	132770000	77549000	116970000	1.947	1.883	1.947
P00403	Cytochrome c oxidase subunit 2	1.898	Up	0.00768099	MT-CO2	25.565	2743600000	3527500000	1737800000	1271700000	1810800000	798990000	1.979	1.728	1.988
Q9P1Y5	Calmodulin-regulated spectrin-associated protein 3	1.893	Up	0.0111943	CAMSAP3	134.75	17256000	71573000	41883000	9298700	40382000	24718000	2.003	1.987	1.69
Q12912	Lymphoid-restricted membrane protein	1.877	Up	0.00076057	LRMP	62.121	3300200000	3790000000	3998700000	1728200000	1951600000	2073700000	1.828	1.885	1.919
Q8TB45	DEP domain-containing mTOR-interacting protein	1.847	Up	0.000478406	DEPTOR	46.293	4419500000	6687100000	6247100000	2275700000	3893700000	3613800000	1.844	1.814	1.884
P29466	Caspase-1	1.844	Up	0.00395082	CASP1	45.158	254610000	264970000	228170000	125130000	141060000	122730000	1.962	1.781	1.79
Q7Z736	Pleckstrin homology domain-containing family H member 3	1.842	Up	0.00421863	PLEKHH3	85.316	462740000	464830000	411020000	251500000	231300000	210970000	1.942	1.848	1.736
Q96I15	Selenocysteine lyase	1.829	Up	0.00155249	SCLY	48.148	632980000	747050000	619620000	317830000	395820000	328860000	1.764	1.836	1.886
Q96QD8	Sodium-coupled neutral amino acid transporter 2	1.815	Up	0.00322115	SLC38A2	56.025	332260000	460130000	355620000	190650000	242920000	183030000	1.72	1.888	1.837
Q9H400	Lck-interacting transmembrane adapter 1	1.813	Up	0.00244196	LIME1	31.288	1039000000	1143600000	606520000	463110000	591510000	329920000	1.752	1.788	1.898
O75380	"NADH dehydrogenase [ubiquinone] iron-sulfur protein 6, mitochondrial"	1.796	Up	0.000308121	NDUFS6	13.711	554020000	494920000	777960000	302030000	270670000	392280000	1.766	1.812	1.81
Q92597	Protein NDRG1	1.791	Up	0.0020234	NDRG1	42.835	409330000	424310000	448430000	225530000	239440000	237130000	1.866	1.768	1.738
P35659	Protein DEK	1.774	Up	0.00140958	DEK	42.674	1722700000	1691500000	1412900000	1015400000	908130000	790900000	1.785	1.822	1.716
P50148	Guanine nucleotide-binding protein G(q) subunit alpha	1.769	Up	0.00149662	GNAQ	42.142	105480000	132280000	78021000	66112000	81528000	37608000	1.796	1.706	1.805
P28331	"NADH-ubiquinone oxidoreductase 75 kDa subunit, mitochondrial"	1.762	Up	0.00146052	NDUFS1	79.467	2729300000	3454500000	2983600000	1451200000	1808500000	1822200000	1.817	1.761	1.709
O00472	RNA polymerase II elongation factor ELL2	1.757	Up	0.000492568	ELL2	72.324	56163000	38981000	58085000	25991000	19603000	35121000	1.793	1.737	1.741
Q9Y2D5	A-kinase anchor protein 2	1.75	Up	0.00561847	AKAP2	94.659	527610000	590510000	425790000	286700000	329560000	199050000	1.835	1.636	1.78
P03915	NADH-ubiquinone oxidoreductase chain 5	1.715	Up	0.00426888	MT-ND5	67.026	344570000	342110000	311460000	200380000	414060000	188130000	1.81	1.695	1.641
Q86Y91	Kinesin-like protein KIF18B	1.715	Up	0.0319527	KIF18B	94.222	46348000	61257000	29874000	27320000	49070000	20928000	1.479	1.949	1.718
P62805	Histone H4	1.699	Up	0.00025977	HIST1H4A	11.367	104070000000	122260000000	105570000000	59170000000	66498000000	58546000000	1.678	1.7	1.719
Q9UL62	Short transient receptor potential channel 5	1.696	Up	0.00113242	TRPC5	111.41	314710000	440890000	456260000	197740000	252600000	228980000	1.665	1.678	1.745
Q5F1R6	DnaJ homolog subfamily C member 21	1.695	Up	0.0231943	DNAJC21	62.027	49807000	58987000	70186000	25127000	27510000	30171000	1.711	1.495	1.878
P0CG12	Chromosome transmission fidelity protein 8 homolog isoform 2	1.694	Up	0.0231534	CHTF8	51.391	215560000	184490000	245110000	242890000	152030000	183040000	1.838	1.762	1.481
Q3YEC7	Rab-like protein 6	1.685	Up	0.000658219	RABL6	79.548	375760000	328670000	477250000	201250000	179030000	246540000	1.668	1.665	1.722
O43678	NADH dehydrogenase [ubiquinone] 1 alpha subcomplex subunit 2	1.675	Up	0.018069	NDUFA2	10.921	405720000	442150000	531620000	230650000	282780000	280400000	1.526	1.856	1.644
Q12873	Chromodomain-helicase-DNA-binding protein 3	1.665	Up	0.00309279	CHD3	226.59	278360000	151750000	114450000	146520000	83174000	90403000	1.726	1.674	1.594
Q7L266	Isoaspartyl peptidase/L-asparaginase	1.665	Up	0.0048397	ASRGL1	32.054	474880000	253460000	239590000	779780000	146530000	125860000	1.718	1.57	1.707
O15014	Zinc finger protein 609	1.66	Up	0.00293676	ZNF609	151.19	432700000	300250000	391660000	245540000	163830000	260530000	1.671	1.718	1.591
Q96NB3	Zinc finger protein 830	1.658	Up	0.0130348	ZNF830	41.998	289080000	999180000	98459000	175600000	873460000	63404000	1.67	1.786	1.517
P05556	Integrin beta-1	1.646	Up	0.00911044	ITGB1	88.414	372880000	340490000	374270000	237660000	514330000	222090000	1.576	1.586	1.777
P42765	"3-ketoacyl-CoA thiolase, mitochondrial"	1.645	Up	0.00734752	ACAA2	41.924	4484700000	4695400000	4463300000	2595800000	2732200000	2680500000	1.639	1.548	1.747
O60343	TBC1 domain family member 4	1.643	Up	0.0197808	TBC1D4	146.56	485770000	647260000	630240000	385680000	713320000	550550000	1.496	1.822	1.611
P06703	Protein S100-A6	1.639	Up	0.00521372	S100A6	10.18	306830000	392030000	372850000	175510000	241060000	209280000	1.593	1.588	1.736
P02786	Transferrin receptor protein 1	1.638	Up	9.472e-05	TFRC	84.87	17815000000	22966000000	22940000000	11072000000	14318000000	14324000000	1.65	1.636	1.628
P56524	Histone deacetylase 4	1.638	Up	0.00234808	HDAC4	119.04	92883000	168590000	189410000	43830000	149150000	91222000	1.607	1.605	1.703
Q96NW4	Ankyrin repeat domain-containing protein 27	1.636	Up	0.00902586	ANKRD27	116.98	172990000	267690000	312960000	97282000	126710000	157400000	1.535	1.622	1.752
Q15072	Zinc finger protein OZF	1.625	Up	0.0259212	ZNF146	33.307	49315000	86996000	81166000	26919000	55389000	47375000	1.518	1.516	1.841
O00257	E3 SUMO-protein ligase CBX4	1.621	Up	0.0220548	CBX4	61.367	72049000	84869000	40427000	37152000	44277000	18678000	1.55	1.498	1.815
Q15386	Ubiquitin-protein ligase E3C	1.619	Up	0.0112126	UBE3C	123.92	36398000	194770000	283110000	21542000	68536000	103310000	1.577	1.754	1.527
Q07864	DNA polymerase epsilon catalytic subunit A	1.615	Up	0.0398183	POLE	261.51	50240000	80604000	93289000	37484000	45046000	29716000	1.398	1.606	1.841
Q9NVP2	Histone chaperone ASF1B	1.615	Up	0.0112096	ASF1B	22.433	350110000	1391900000	492310000	212860000	959820000	304150000	1.729	1.497	1.62
Q96F63	Coiled-coil domain-containing protein 97	1.61	Up	0.0284378	CCDC97	38.946	69500000	92370000	53779000	55024000	64538000	28168000	1.587	1.436	1.806
Q16795	"NADH dehydrogenase [ubiquinone] 1 alpha subcomplex subunit 9, mitochondrial"	1.609	Up	0.00312079	NDUFA9	42.509	820260000	1167300000	708650000	466840000	716650000	409500000	1.563	1.678	1.585
Q8WVB6	Chromosome transmission fidelity protein 18 homolog	1.609	Up	0.0455049	CHTF18	107.38	2017000000	2130600000	1606500000	1625400000	1666500000	1544000000	1.643	1.364	1.821
Q17RN3	Protein FAM98C	1.608	Up	0.0072837	FAM98C	37.329	96672000	117120000	102430000	50219000	63883000	49678000	1.592	1.708	1.524
P10636	Microtubule-associated protein tau	1.608	Up	0.016587	MAPT	78.927	192590000	199070000	313000000	150930000	121240000	121280000	1.576	1.485	1.763
P42695	Condensin-2 complex subunit D3	1.604	Up	0.0270061	NCAPD3	168.89	261190000	382330000	328540000	163870000	280930000	243610000	1.656	1.41	1.745
Q9Y2Y9	Krueppel-like factor 13	1.599	Up	0.0145905	KLF13	31.18	107930000	101590000	185730000	60302000	49755000	108820000	1.455	1.654	1.689
Q96T58	Msx2-interacting protein	1.591	Up	0.013077	SPEN	402.24	162180000	185540000	158810000	112160000	154590000	117600000	1.733	1.524	1.517
Q14657	EKC/KEOPS complex subunit LAGE3	1.591	Up	0.0155491	LAGE3	14.804	132150000	294870000	156650000	74517000	175930000	81699000	1.458	1.597	1.719
Q9P2N6	KAT8 regulatory NSL complex subunit 3	1.588	Up	0.030476	KANSL3	95.991	95432000	59282000	69862000	64807000	47048000	49787000	1.393	1.748	1.623
Q9UIG0	Tyrosine-protein kinase BAZ1B	1.584	Up	0.000734936	BAZ1B	170.9	1952800000	2359300000	2044100000	1289200000	1358500000	1276100000	1.561	1.615	1.575
P25098	Beta-adrenergic receptor kinase 1	1.58	Up	0.0184171	GRK2	79.573	273980000	439960000	450260000	171920000	277580000	282740000	1.425	1.682	1.634
P00813	Adenosine deaminase	1.58	Up	0.000789565	ADA	40.764	11602000000	12500000000	11065000000	6830800000	7274300000	6630300000	1.547	1.592	1.6
Q6N043	Zinc finger protein 280D	1.579	Up	0.0241393	ZNF280D	109.28	9486300	14190000	53180000	5212300	7529400	31512000	1.481	1.487	1.769
P11274	Breakpoint cluster region protein	1.571	Up	0.00165012	BCR	142.82	453790000	441590000	466900000	327980000	286540000	293930000	1.542	1.618	1.553
Q9BWE0	Replication initiator 1	1.567	Up	0.00273666	REPIN1	63.574	1035100000	1285000000	979120000	640320000	693030000	604580000	1.582	1.609	1.509
Q9Y6M5	Zinc transporter 1	1.564	Up	0.0469925	SLC30A1	55.299	221930000	208200000	116670000	142560000	135560000	63459000	1.693	1.322	1.677
Q9P0J0	NADH dehydrogenase [ubiquinone] 1 alpha subcomplex subunit 13	1.558	Up	0.00088606	NDUFA13	16.698	390780000	422330000	311050000	252310000	320810000	201770000	1.544	1.592	1.539
Q86X29	Lipolysis-stimulated lipoprotein receptor	1.557	Up	0.0172776	LSR	71.438	287460000	206450000	236200000	165060000	107200000	119250000	1.429	1.687	1.556
Q53EL6	Programmed cell death protein 4	1.556	Up	0.0214315	PDCD4	51.735	549890000	649060000	1035400000	333150000	423680000	606760000	1.575	1.405	1.687
O43683	Mitotic checkpoint serine/threonine-protein kinase BUB1	1.555	Up	0.0101603	BUB1	122.37	335790000	413010000	470520000	199320000	274940000	326000000	1.635	1.582	1.447
O00754	Lysosomal alpha-mannosidase	1.554	Up	0.0225645	MAN2B1	113.74	182240000	215360000	165820000	123460000	143250000	78580000	1.516	1.428	1.719
O14972	Down syndrome critical region protein 3	1.554	Up	0.0395636	DSCR3	33.01	168330000	186890000	166780000	123050000	121730000	115900000	1.417	1.786	1.458
O43920	NADH dehydrogenase [ubiquinone] iron-sulfur protein 5	1.552	Up	0.0388086	NDUFS5	12.517	338570000	486960000	366990000	192410000	280290000	182900000	1.385	1.502	1.769
Q9H910	Jupiter microtubule associated homolog 2	1.552	Up	0.0155177	JPT2	20.063	774070000	1128600000	789900000	491470000	740570000	510390000	1.691	1.458	1.506
P58004	Sestrin-2	1.549	Up	0.0214581	SESN2	54.493	306240000	345480000	376740000	195190000	205540000	220840000	1.717	1.473	1.458
Q7Z2Z2	Elongation factor-like GTPase 1	1.549	Up	0.00385016	EFL1	125.43	368910000	127740000	300670000	181840000	86771000	216800000	1.618	1.51	1.518
P43007	Neutral amino acid transporter A	1.542	Up	0.00244094	SLC1A4	55.722	1616500000	1574200000	1625000000	1264800000	1143300000	1138000000	1.516	1.596	1.513
Q8N5A5	Zinc finger CCCH-type with G patch domain-containing protein	1.535	Up	9.26493e-05	ZGPAT	57.358	686320000	727920000	817650000	383590000	438890000	462240000	1.53	1.529	1.545
P23511	Nuclear transcription factor Y subunit alpha	1.534	Up	0.0141783	NFYA	36.876	89414000	72478000	87718000	63750000	50074000	47231000	1.471	1.466	1.665
Q7Z5R6	Amyloid beta A4 precursor protein-binding family B member 1-interacting protein	1.534	Up	0.0246243	APBB1IP	73.182	1083300000	668440000	996410000	716150000	423350000	692100000	1.451	1.708	1.442
P98179	RNA-binding protein 3	1.533	Up	0.00221764	RBM3	17.17	141040000	144850000	136790000	79752000	87838000	87854000	1.486	1.54	1.572
Q8IZ21	Phosphatase and actin regulator 4	1.531	Up	0.0167818	PHACTR4	78.21	38799000	57042000	65650000	33701000	31720000	42608000	1.533	1.65	1.41
Q13330	Metastasis-associated protein MTA1	1.53	Up	0.00555696	MTA1	80.785	474380000	510990000	893470000	259510000	326060000	569760000	1.61	1.488	1.491
O75362	Zinc finger protein 217	1.527	Up	0.00242748	ZNF217	115.27	274540000	295440000	257550000	172540000	184950000	168060000	1.477	1.564	1.539
Q9Y2T6	G-protein coupled receptor 55	1.527	Up	0.0144246	GPR55	36.637	139720000	138730000	179310000	74584000	78692000	115470000	1.443	1.655	1.484
O14757	Serine/threonine-protein kinase Chk1	1.521	Up	0.0014994	CHEK1	54.433	595050000	561740000	462130000	430480000	415040000	390880000	1.494	1.561	1.509
Q96SI9	Spermatid perinuclear RNA-binding protein	1.519	Up	0.00361747	STRBP	73.652	4491200000	2916500000	1354400000	1890000000	826630000	722200000	1.534	1.459	1.563
O00483	Cytochrome c oxidase subunit NDUFA4	1.519	Up	0.00962233	NDUFA4	9.3697	1400000000	1914600000	1013600000	863720000	1210900000	632130000	1.616	1.441	1.499
Q96QD9	UAP56-interacting factor	1.517	Up	0.00610001	FYTTD1	35.818	151370000	136660000	185670000	88301000	87426000	123180000	1.587	1.447	1.518
O75475	PC4 and SFRS1-interacting protein	1.513	Up	0.00163346	PSIP1	60.103	1578100000	1646200000	1287000000	1008300000	1061300000	882220000	1.536	1.531	1.472
Q86XI2	Condensin-2 complex subunit G2	1.513	Up	0.00199299	NCAPG2	130.96	570520000	884950000	726120000	370580000	880680000	629450000	1.504	1.556	1.478
O94806	Serine/threonine-protein kinase D3	1.512	Up	0.0422685	PRKD3	100.47	216730000	254730000	342380000	137390000	155470000	233720000	1.666	1.557	1.313
Q14669	E3 ubiquitin-protein ligase TRIP12	1.511	Up	0.013257	TRIP12	220.43	776650000	735720000	917230000	514060000	536880000	590840000	1.491	1.419	1.622
P48059	LIM and senescent cell antigen-like-containing domain protein 1	1.509	Up	0.0224013	LIMS1	37.251	328840000	453810000	734130000	197740000	272800000	465610000	1.633	1.371	1.524
Q9NV88	Integrator complex subunit 9	1.507	Up	0.0103963	INTS9	73.814	200780000	193310000	221320000	125520000	115780000	128030000	1.581	1.531	1.409
Q9ULR0	Pre-mRNA-splicing factor ISY1 homolog	1.506	Up	0.00162221	ISY1	32.992	710710000	560460000	596280000	432880000	306290000	351280000	1.518	1.467	1.534
Q01844	RNA-binding protein EWS	1.504	Up	0.000986379	EWSR1	68.477	393050000	439150000	417300000	270370000	277260000	275990000	1.511	1.527	1.474
P11310	"Medium-chain specific acyl-CoA dehydrogenase, mitochondrial"	1.504	Up	0.00076993	ACADM	46.588	840600000	1382000000	1435000000	513660000	725350000	926110000	1.487	1.532	1.494
O14548	"Cytochrome c oxidase subunit 7A-related protein, mitochondrial"	1.503	Up	0.000164971	COX7A2L	12.615	2387300000	1996500000	1911100000	1595900000	1229300000	1252500000	1.493	1.501	1.515
O60449	Lymphocyte antigen 75	1.503	Up	0.00153288	LY75	198.31	935660000	946870000	767120000	616370000	599110000	406890000	1.481	1.485	1.542
Q96T88	E3 ubiquitin-protein ligase UHRF1	1.502	Up	0.00257448	UHRF1	89.813	1365000000	1433300000	1553900000	871190000	802030000	961120000	1.494	1.55	1.463
Q04721	Neurogenic locus notch homolog protein 2	1.502	Up	0.0313311	NOTCH2	265.4	118100000	123370000	114620000	72180000	91162000	89523000	1.685	1.394	1.427
O14880	Microsomal glutathione S-transferase 3	0.665	Down	0.00216067	MGST3	16.516	168080000	206710000	275330000	290150000	321730000	381520000	0.681	0.646	0.669
Q9NRK6	"ATP-binding cassette sub-family B member 10, mitochondrial"	0.665	Down	0.00896462	ABCB10	79.147	322960000	193780000	484120000	381930000	251990000	473450000	0.623	0.685	0.686
Q4G0N4	"NAD kinase 2, mitochondrial"	0.665	Down	0.00893048	NADK2	49.432	622540000	635030000	778420000	862010000	872910000	971120000	0.628	0.666	0.701
O75330	Hyaluronan mediated motility receptor	0.664	Down	0.000893006	HMMR	84.099	131060000	124640000	128540000	163670000	186180000	271580000	0.675	0.652	0.664
O60678	Protein arginine N-methyltransferase 3	0.66	Down	0.000135058	PRMT3	59.902	532660000	663660000	496480000	817350000	1021200000	738390000	0.655	0.66	0.664
Q9H497	Torsin-3A	0.657	Down	0.00581087	TOR3A	46.198	43111000	100380000	103440000	60505000	148280000	121140000	0.692	0.64	0.639
Q5K651	Sterile alpha motif domain-containing protein 9	0.653	Down	0.00102556	SAMD9	184.28	157610000	93557000	180770000	241550000	132380000	261390000	0.655	0.665	0.64
Q9NUT2	"ATP-binding cassette sub-family B member 8, mitochondrial"	0.652	Down	0.0460251	ABCB8	79.988	109510000	59081000	140360000	164450000	102940000	97705000	0.722	0.556	0.678
P30043	Flavin reductase (NADPH)	0.651	Down	0.00668065	BLVRB	22.119	2518200000	2172000000	1677800000	2006100000	2600200000	2176900000	0.62	0.647	0.685
P04181	"Ornithine aminotransferase, mitochondrial"	0.643	Down	0.0050064	OAT	48.534	577440000	498600000	489460000	812340000	811490000	745600000	0.667	0.612	0.651
Q9NVE7	Pantothenate kinase 4	0.643	Down	0.00364109	PANK4	85.99	362580000	463760000	444520000	556830000	654020000	614650000	0.622	0.67	0.638
Q15149	Plectin	0.64	Down	0.00333995	PLEC	531.78	5573100000	6263900000	6388200000	7991800000	8828500000	8912400000	0.63	0.623	0.667
P60903	Protein S100-A10	0.634	Down	0.0122048	S100A10	11.203	698160000	802600000	982000000	1138000000	1282300000	1689500000	0.685	0.621	0.595
Q96C23	Aldose 1-epimerase	0.628	Down	0.00447011	GALM	37.765	2527000000	2872500000	2494300000	3832700000	4598700000	3876600000	0.658	0.622	0.603
Q9H173	Nucleotide exchange factor SIL1	0.625	Down	0.0101988	SIL1	52.084	76246000	65694000	51543000	92633000	111070000	76490000	0.665	0.581	0.629
A6NGU5	Putative glutathione hydrolase 3 proenzyme	0.623	Down	0.00828676	GGT3P	61.501	237380000	286990000	315010000	334120000	405240000	339350000	0.626	0.583	0.659
Q9NZ45	CDGSH iron-sulfur domain-containing protein 1	0.62	Down	0.00664467	CISD1	12.199	127480000	168550000	97921000	213610000	258030000	166450000	0.598	0.66	0.601
Q9BQ69	O-acetyl-ADP-ribose deacetylase MACROD1	0.618	Down	0.000464049	MACROD1	35.505	553110000	590140000	794360000	946370000	1028200000	1457000000	0.617	0.628	0.61
P00918	Carbonic anhydrase 2	0.616	Down	0.00196597	CA2	29.246	1167100000	1234800000	1142700000	1824100000	1861400000	1847400000	0.596	0.619	0.633
P00491	Purine nucleoside phosphorylase	0.608	Down	0.00117372	PNP	32.118	3515200000	3638300000	3414900000	5230800000	5327800000	5069100000	0.592	0.61	0.621
Q3V6T2	Girdin	0.604	Down	0.0208213	CCDC88A	216.04	174820000	387070000	285690000	237880000	506260000	387820000	0.678	0.555	0.58
A6NDU8	UPF0600 protein C5orf51	0.601	Down	0.0182614	C5orf51	33.62	204080000	180770000	216420000	376550000	403010000	357940000	0.577	0.67	0.555
Q96RQ9	L-amino-acid oxidase	0.597	Down	0.00196118	IL4I1	62.88	59761000	34515000	124030000	73198000	56605000	184170000	0.583	0.588	0.619
Q53H12	"Acylglycerol kinase, mitochondrial"	0.595	Down	0.000933901	AGK	47.137	5763400000	7583000000	7450300000	9954800000	12937000000	12280000000	0.598	0.58	0.606
P34896	"Serine hydroxymethyltransferase, cytosolic"	0.595	Down	0.0048644	SHMT1	53.082	1166800000	1049200000	902470000	1948100000	1563300000	1397600000	0.619	0.605	0.561
Q5T1C6	Acyl-coenzyme A thioesterase THEM4	0.582	Down	0.00957067	THEM4	27.129	105140000	147380000	115960000	189480000	238300000	184820000	0.539	0.581	0.627
P08243	Asparagine synthetase [glutamine-hydrolyzing]	0.581	Down	0.000239368	ASNS	64.369	2922200000	3466300000	3235100000	3958400000	4549800000	4368800000	0.577	0.589	0.577
Q15067	Peroxisomal acyl-coenzyme A oxidase 1	0.58	Down	0.00792311	ACOX1	74.423	127530000	218160000	156120000	229200000	341370000	270990000	0.543	0.623	0.573
Q8IVG5	Sterile alpha motif domain-containing protein 9-like	0.575	Down	0.0126846	SAMD9L	184.53	124690000	203620000	170720000	221980000	338710000	273390000	0.518	0.592	0.614
Q6UW78	Ubiquinol-cytochrome-c reductase complex assembly factor 3	0.574	Down	0.00107459	UQCC3	10.081	39709000	96553000	63742000	69123000	164040000	94838000	0.587	0.558	0.577
Q9BUT1	3-hydroxybutyrate dehydrogenase type 2	0.559	Down	0.0221375	BDH2	26.724	129340000	209900000	195070000	240840000	309680000	322030000	0.64	0.533	0.503
Q14195	Dihydropyrimidinase-related protein 3	0.542	Down	0.00351703	DPYSL3	61.963	17080000000	20333000000	8583600000	26518000000	30984000000	16207000000	0.551	0.564	0.511
P23378	"Glycine dehydrogenase (decarboxylating), mitochondrial"	0.533	Down	0.000668271	GLDC	112.73	884370000	1004600000	467030000	1641100000	1989100000	911290000	0.544	0.536	0.52
O00115	Deoxyribonuclease-2-alpha	0.529	Down	0.000111898	DNASE2	39.58	103630000	284330000	147900000	184630000	420660000	283840000	0.53	0.524	0.534
Q13510	Acid ceramidase	0.529	Down	0.0058534	ASAH1	44.659	742370000	755780000	1041800000	1041000000	870370000	1215000000	0.498	0.518	0.57
P13591	Neural cell adhesion molecule 1	0.524	Down	0.0233267	NCAM1	94.573	310510000	242570000	199830000	453480000	394880000	324380000	0.573	0.441	0.557
Q8NBJ4	Golgi membrane protein 1	0.523	Down	0.0011117	GOLM1	45.333	481220000	465350000	396860000	791040000	975480000	762620000	0.523	0.507	0.539
Q13643	Four and a half LIM domains protein 3	0.515	Down	0.00358887	FHL3	31.192	66625000	72395000	60361000	120620000	126170000	111400000	0.486	0.544	0.516
P50897	Palmitoyl-protein thioesterase 1	0.48	Down	0.000733217	PPT1	34.193	462440000	481590000	377330000	891070000	982080000	745330000	0.48	0.494	0.467
Q9HAT2	Sialate O-acetylesterase	0.472	Down	0.00583243	SIAE	58.314	107560000	139380000	103290000	234600000	255190000	217910000	0.436	0.466	0.513
P02545	Prelamin-A/C	0.453	Down	0.000117929	LMNA	74.139	23524000000	23387000000	24183000000	50520000000	50511000000	52152000000	0.453	0.458	0.447
O00425	Insulin-like growth factor 2 mRNA-binding protein 3	0.421	Down	0.00171892	IGF2BP3	63.704	101050000	251320000	116620000	305960000	691740000	350870000	0.434	0.433	0.397
Q5T440	"Putative transferase CAF17, mitochondrial"	0.419	Down	0.0210793	IBA57	38.155	65388000	92603000	111190000	201380000	226840000	263050000	0.35	0.404	0.504
Q13153	Serine/threonine-protein kinase PAK 1	0.418	Down	0.00057866	PAK1	60.646	129350000	187430000	181530000	299220000	417490000	431960000	0.432	0.414	0.408
O75369	Filamin-B	0.415	Down	1.50133e-05	FLNB	278.16	2155000000	2759300000	2978900000	4793300000	5559500000	5625400000	0.415	0.417	0.413
Q14765	Signal transducer and activator of transcription 4	0.388	Down	0.0303918	STAT4	85.94	43674000	38875000	37298000	127610000	73101000	105750000	0.295	0.48	0.388
P40121	Macrophage-capping protein	0.369	Down	0.00215368	CAPG	38.498	739870000	771510000	522950000	1702300000	1892900000	1119400000	0.381	0.342	0.385
P05091	"Aldehyde dehydrogenase, mitochondrial"	0.227	Down	0.0174904	ALDH2	56.381	22626000	39645000	21829000	100130000	135360000	87302000	0.177	0.199	0.305
