# Supplementary material for: Targeting NSD2-mediated SRC-3 liquid–liquid phase separation sensitizes bortezomib treatment in multiple myeloma
Source: Nat Commun. 2021 Feb 15;12:1022. doi: 10.1038/s41467-021-21386-y (PMC7884723; doi:10.1038/s41467-021-21386-y)
Supplement: Supplementary file 4 — Supplementary Dataset 2 [file 41467_2021_21386_MOESM4_ESM.xls]

gene_id	baseMean	lfcSE	stat	FoldChange	log2FoldChange	pval	padj	up_down	expression_Sample_MM_1S_WT_1	expression_Sample_MM_1S_WT_2	expression_Sample_MM_1S_WT_3	expression_Sample_MM_1S_BR_1	expression_Sample_MM_1S_BR_2	expression_Sample_MM_1S_BR_3	Dbxref	product
AARS	6550.559726	0.060815198	17.23002746	2.067442961	1.047847527	1.58E-66	2.61E-64	Up	44.8642	47.3937	47.3777	92.4771	93.0714	96.3536	GeneID:16,Genbank:NM_001605.2,HGNC:HGNC:20,MIM:601065	alanyl-tRNA synthetase
ABCA1	228.3900599	0.205486696	15.33804456	8.887416515	3.151764103	4.26E-53	4.64E-51	Up	0.0841674	0.135533	0.129591	1.16501	1.26066	1.29052	GeneID:19,Genbank:NM_005502.3,HGNC:HGNC:29,HPRD:02501,MIM:600046	ATP binding cassette subfamily A member 1
ABCA2	287.640417	0.170997197	8.90006051	2.871660897	1.521885397	5.58E-19	1.18E-17	Up	0.793593	0.986397	0.795227	2.55837	2.74367	2.76364	GeneID:20,Genbank:NM_212533.2,HGNC:HGNC:32,HPRD:08967,MIM:600047	ATP binding cassette subfamily A member 2
ABCA3	41.90752815	0.320134058	4.417909447	2.665346837	1.414323281	9.97E-06	4.67E-05	Up	0.0879779	0.18386	0.117981	0.34793	0.624605	0.384795	GeneID:21,Genbank:NM_001089.2,HGNC:HGNC:33,MIM:601615	ATP binding cassette subfamily A member 3
ABCB1	17.88579924	0.366183578	3.154403707	2.226983451	1.155090837	0.001608264	0.004753067	Up	0.0526388	0.0105349	0.0956764	0.301161	0.343832	0.181778	GeneID:5243,Genbank:NM_000927.4,HGNC:HGNC:40,HPRD:01370,MIM:171050	ATP binding cassette subfamily B member 1
ABCC2	83.53815168	0.262658741	5.183395384	2.569458059	1.361464103	2.18E-07	1.34E-06	Up	0.165039	0.198783	0.194058	0.658887	0.428659	0.689066	GeneID:1244,Genbank:NM_000392.4,HGNC:HGNC:53,HPRD:03065,MIM:601107	ATP binding cassette subfamily C member 2
ABCD1	262.4678502	0.171478267	6.849203284	2.257129993	1.174489509	7.43E-12	8.21E-11	Up	2.76207	2.26293	1.99872	5.20859	5.03436	5.53089	GeneID:215,Genbank:NM_000033.3,HGNC:HGNC:61,HPRD:02300,MIM:300371	ATP binding cassette subfamily D member 1
ABCG1	248.2184267	0.189652977	16.09892425	8.300561367	3.053208909	2.60E-58	3.36E-56	Up	0.194107	0.231006	0.185317	1.96611	1.93817	1.91202	GeneID:9619,Genbank:NM_207627.1,HGNC:HGNC:73,MIM:603076	ATP binding cassette subfamily G member 1
ABTB1	532.7873415	0.126255803	10.80232004	2.57372086	1.363855591	3.36E-27	1.25E-25	Up	6.10672	7.04406	6.4663	19.4799	18.4642	18.132	GeneID:80325,Genbank:XM_017007288.1,HGNC:HGNC:18275,HPRD:10513,MIM:608308	ankyrin repeat and BTB domain containing 1
ACACA	872.0004642	0.115508642	-10.98208242	0.415083813	-1.268525424	4.66E-28	1.82E-26	Down	3.96539	3.79934	4.1394	1.24211	1.78243	1.72067	GeneID:31,Genbank:XM_011524701.1,HGNC:HGNC:84,HPRD:01938,MIM:200350	acetyl-CoA carboxylase alpha
ACCS	154.3418889	0.207328406	4.958160696	2.039149502	1.027967551	7.12E-07	4.04E-06	Up	0.437074	0.632362	0.562462	1.18689	1.27066	1.35553	GeneID:84680,Genbank:XM_011520410.2,HGNC:HGNC:23989,HPRD:10524,MIM:608405	1-aminocyclopropane-1-carboxylate synthase homolog (inactive)
ACOT7	755.6306921	0.11005694	-10.04660867	0.464677275	-1.105699003	9.51E-24	2.90E-22	Down	25.2229	24.7847	24.9469	10.7472	11.2403	9.82931	GeneID:11332,Genbank:NM_007274.3,HGNC:HGNC:24157,MIM:602587	acyl-CoA thioesterase 7
ACVR1B	147.5450628	0.212376659	4.870883009	2.048349451	1.034461862	1.11E-06	6.10E-06	Up	0.538782	0.537307	0.655059	1.36551	1.34024	1.25823	GeneID:91,Genbank:NM_020328.3,HGNC:HGNC:172,MIM:601300	activin A receptor type 1B
ADAM29	68.15024668	0.277874365	5.364361646	2.810094383	1.490618587	8.12E-08	5.31E-07	Up	0.23016	0.284085	0.340338	0.862645	0.961459	1.34644	GeneID:11086,Genbank:NM_001278125.1,HGNC:HGNC:207,MIM:604778	ADAM metallopeptidase domain 29
ADAMTS13	13.91560103	0.36727966	2.861487538	2.071916943	1.050966171	0.004216581	0.011230873	Up	0.0221411	0.0519337	0.0419267	0.131739	0.220978	0.184813	GeneID:11093,Genbank:XM_017014233.1,HGNC:HGNC:1366,HPRD:04994,MIM:604134	ADAM metallopeptidase with thrombospondin type 1 motif 13
ADAMTS19	26.75356188	0.349344122	-3.339904629	0.445415587	-1.16677605	0.000838072	0.002634527	Down	0.150938	0.112054	0.175263	0.0710152	0.0338231	0.0564989	GeneID:171019,Genbank:XM_011543248.2,HGNC:HGNC:17111,MIM:607513	ADAM metallopeptidase with thrombospondin type 1 motif 19
ADAP2	49.02715508	0.312920643	6.415236715	4.020737076	2.007459999	1.41E-10	1.35E-09	Up	0.143064	0.197431	0.169065	1.12843	1.02693	1.00522	GeneID:55803,Genbank:NM_018404.2,HGNC:HGNC:16487,HPRD:16357,MIM:608635	ArfGAP with dual PH domains 2
ADGRA2	13.42563773	0.366914529	3.086048827	2.192103859	1.132316153	0.002028355	0.005861915	Up	0.0573162	0.0363776	0.00913525	0.188649	0.131192	0.238248	GeneID:25960,Genbank:NM_032777.9,HGNC:HGNC:17849,MIM:606823	adhesion G protein-coupled receptor A2
ADM2	174.5021153	0.352719705	8.406319912	7.808658274	2.965074678	4.23E-17	7.71E-16	Up	0.534107	0.193338	0.348129	9.69213	10.5642	10.3902	GeneID:79924,Genbank:NM_001253845.1,HGNC:HGNC:28898,MIM:608682	adrenomedullin 2
ADM5	72.94147279	0.278012767	6.338283973	3.391971072	1.762123866	2.32E-10	2.18E-09	Up	0.645109	0.62119	0.839979	2.39469	3.6231	2.86378	GeneID:199800,Genbank:NM_001101340.1,HGNC:HGNC:27293	adrenomedullin 5 (putative)
ADRA1A	18.38297349	0.366527002	4.999357361	3.561288881	1.832399467	5.75E-07	3.31E-06	Up	0.00143102	0.00428384	0.00142886	0.0379135	0.0399882	0.0456945	GeneID:148,Genbank:XM_017013094.1,HGNC:HGNC:277,MIM:104221	adrenoceptor alpha 1A
AEBP1	27.86163658	0.352872358	3.074523208	2.121249404	1.084914254	0.002108393	0.00606531	Up	0.13337	0.0302332	0.0897414	0.331848	0.3016	0.274439	GeneID:165,Genbank:XM_011515162.1,HGNC:HGNC:303,MIM:602981	AE binding protein 1
AHNAK	1383.76994	0.107145525	-9.981682435	0.476486548	-1.069492608	1.83E-23	5.49E-22	Down	2.48229	2.43701	2.61878	0.984239	1.41413	1.23343	GeneID:79026,Genbank:NM_024060.3,HGNC:HGNC:347,HPRD:14684,MIM:103390	AHNAK nucleoprotein
AHRR	17.52149313	0.366787098	3.524810386	2.45012435	1.292854971	0.000423786	0.001431105	Up	0.0279965	0.0359035	0.0450061	0.452879	0.114058	0.158963	GeneID:57491,Genbank:NM_020731.4,HGNC:HGNC:346,MIM:606517	aryl-hydrocarbon receptor repressor
AHSA1	1613.133999	0.087512919	-14.60270143	0.412388205	-1.277925024	2.70E-48	2.60E-46	Down	57.5733	56.43	56.4548	25.8124	23.1477	21.5833	GeneID:10598,Genbank:NM_001321441.1,HGNC:HGNC:1189,MIM:608466	activator of Hsp90 ATPase activity 1
AIFM3	8.624783179	0.352802336	3.283521247	2.232149981	1.158433967	0.001025189	0.003158015	Up	0	0	0.0261517	0.126868	0.203235	0.458849	GeneID:150209,Genbank:NM_144704.2,HGNC:HGNC:26398,HPRD:08085	apoptosis inducing factor, mitochondria associated 3
AIM1	27.03302713	0.355525324	4.316447417	2.897093744	1.534606368	1.59E-05	7.15E-05	Up	0.0591796	0.019616	0.0196646	0.180649	0.152573	0.263904	GeneID:202,Genbank:XM_005266839.3,HGNC:HGNC:356,HPRD:18576,MIM:601797	absent in melanoma 1
AKAP17A	30.70552801	0.360132454	3.653596233	2.489366375	1.315778576	0.000258593	0.000915326	Up	0.0174169	0.117869	0.0168928	3.76662	0.117031	0.196995	GeneID:8227,Genbank:NM_005088.2,HGNC:HGNC:18783,MIM:465000	A-kinase anchoring protein 17A
AKAP6	372.0470362	0.165848363	12.62521893	4.268922274	2.093871895	1.53E-36	9.07E-35	Up	0.290568	0.232958	0.269285	1.01951	1.29531	1.36847	GeneID:9472,Genbank:NM_004274.4,HGNC:HGNC:376,HPRD:05257,MIM:604691	A-kinase anchoring protein 6
ALDH1L2	1589.358251	0.102186546	23.37251726	5.235607019	2.388356814	8.14E-121	3.70E-118	Up	2.33358	2.28559	2.36673	10.5389	13.318	13.9356	GeneID:160428,Genbank:XM_017018889.1,HGNC:HGNC:26777,MIM:613584	aldehyde dehydrogenase 1 family member L2
ALDH2	57.12587963	0.315238449	8.431995527	6.311964928	2.658089189	3.40E-17	6.22E-16	Up	0.138126	0.242938	0.217385	2.65336	2.61505	2.84487	GeneID:217,Genbank:NM_000690.3,HGNC:HGNC:404,MIM:100650	aldehyde dehydrogenase 2 family (mitochondrial)
ALDH3B1	259.057091	0.168145066	9.019362321	2.861082846	1.516561273	1.89E-19	4.20E-18	Up	2.79184	2.14825	2.30882	8.00629	6.51958	7.12264	GeneID:221,Genbank:NM_001161473.2,HGNC:HGNC:410,HPRD:02716,MIM:600466	aldehyde dehydrogenase 3 family member B1
ALOX5	285.4487214	0.163182541	8.664314447	2.664500029	1.413864849	4.54E-18	9.00E-17	Up	2.39802	2.32205	2.30801	6.36728	6.66238	6.34183	GeneID:240,Genbank:NM_001320862.1,HGNC:HGNC:435,MIM:152390	arachidonate 5-lipoxygenase
ALOX5AP	312.2491623	0.163240755	11.45309429	3.654342257	1.869611759	2.27E-30	1.01E-28	Up	3.05964	3.68624	3.40582	13.1368	11.7197	13.1065	GeneID:241,Genbank:NM_001204406.1,HGNC:HGNC:436,HPRD:04742,MIM:603700	arachidonate 5-lipoxygenase activating protein
ALPK1	371.1844201	0.161100467	7.705127195	2.364113976	1.241299591	1.31E-14	1.94E-13	Up	0.749049	0.598832	0.5671	1.45877	1.76919	1.71682	GeneID:80216,Genbank:XM_017008638.1,HGNC:HGNC:20917,MIM:607347	alpha kinase 1
AMIGO3	499.8557031	0.134048636	10.37011511	2.620968077	1.390099782	3.39E-25	1.12E-23	Up	4.82603	5.2828	6.14745	13.6969	15.2004	13.4976	GeneID:386724,Genbank:NM_198722.2,HGNC:HGNC:24075,HPRD:16484,MIM:615691	adhesion molecule with Ig-like domain 3
AMT	241.394151	0.182277516	11.18715772	4.110082412	2.039167322	4.71E-29	1.92E-27	Up	1.34418	1.44293	1.84446	7.53517	7.27648	7.61325	GeneID:275,Genbank:NM_001164711.1,HGNC:HGNC:473,HPRD:01997,MIM:238310	aminomethyltransferase
ANK2	82.94831725	0.269742283	4.468520382	2.305930273	1.205348889	7.88E-06	3.76E-05	Up	0.0703226	0.0653381	0.0703615	0.117293	0.231136	0.179974	GeneID:287,Genbank:XM_017008079.1,HGNC:HGNC:493,MIM:106410	ankyrin 2, neuronal
ANKK1	17.38849748	0.366903732	2.878755949	2.079485033	1.056226301	0.003992472	0.010687926	Up	0.00669718	0.0262385	0.0722935	0.162035	0.129874	0.142936	GeneID:255239,Genbank:XM_011542736.2,HGNC:HGNC:21027,HPRD:10580,MIM:608774	ankyrin repeat and kinase domain containing 1
ANKRD18A	116.4106991	0.244063753	-4.982031509	0.430494495	-1.215933306	6.29E-07	3.60E-06	Down	0.670409	0.476301	0.750247	0.17085	0.255688	0.342042	GeneID:253650,Genbank:XM_011517837.2,HGNC:HGNC:23643	ankyrin repeat domain 18A
ANKRD24	31.3124394	0.343995243	4.730775471	3.089480475	1.627364256	2.24E-06	1.17E-05	Up	0.0561383	0.0909508	0.00906582	0.321265	0.390396	0.377092	GeneID:170961,Genbank:XM_011527756.2,HGNC:HGNC:29424	ankyrin repeat domain 24
ANLN	1085.054413	0.099117015	-10.9094743	0.472598014	-1.081314529	1.04E-27	3.95E-26	Down	12.131	10.9195	11.7289	5.29967	5.64455	5.57925	GeneID:54443,Genbank:NM_018685.4,HGNC:HGNC:14082,HPRD:09799,MIM:616027	anillin actin binding protein
ANTXR2	86.98369347	0.260135675	5.040788257	2.481631417	1.311288856	4.64E-07	2.71E-06	Up	0.166048	0.221269	0.212585	0.618855	0.520644	0.621074	GeneID:118429,Genbank:NM_001286780.1,HGNC:HGNC:21732,HPRD:07452,MIM:608041	anthrax toxin receptor 2
ANXA1	33.58911286	0.362043131	6.53520222	5.15518812	2.366025074	6.35E-11	6.40E-10	Up	0	0	0.0961966	1.53882	1.15158	0.99068	GeneID:301,Genbank:NM_000700.2,HGNC:HGNC:533,HPRD:01060,MIM:151690	annexin A1
APBB2	137.1398065	0.221485157	4.613129707	2.030365915	1.021739755	3.97E-06	2.00E-05	Up	0.294288	0.254351	0.379968	0.613424	0.617654	0.666079	GeneID:323,Genbank:NM_173075.4,HGNC:HGNC:582,MIM:602710	amyloid beta precursor protein binding family B member 2
APBB3	302.8965344	0.162102301	6.227837354	2.01327851	1.009546763	4.73E-10	4.25E-09	Up	3.27519	4.11124	3.44671	7.68794	8.24487	5.80905	GeneID:10307,Genbank:NM_133174.2,HGNC:HGNC:20708,MIM:602711	amyloid beta precursor protein binding family B member 3
APC2	33.84157312	0.333063077	3.353030089	2.168609844	1.11677052	0.00079932	0.002528337	Up	0.0803124	0.104667	0.173507	0.244809	0.319281	0.465601	GeneID:10297,Genbank:XM_005259475.2,HGNC:HGNC:24036,HPRD:09802,MIM:612034	adenomatosis polyposis coli 2
APLP1	27.82592627	0.351876427	3.83650015	2.549075255	1.349973966	0.0001248	0.00047551	Up	0.125834	0.120222	0.299862	1.00319	0.6616	0.699704	GeneID:333,Genbank:NM_001024807.2,HGNC:HGNC:597,HPRD:00102,MIM:104775	amyloid beta precursor like protein 1
APOBEC3H	350.4056473	0.149166651	7.881781441	2.259022973	1.175698942	3.23E-15	5.00E-14	Up	6.30998	5.73743	6.09378	14.2397	13.5313	13.0829	GeneID:164668,Genbank:XM_011529990.2,HGNC:HGNC:24100,MIM:610976	apolipoprotein B mRNA editing enzyme catalytic subunit 3H
ARHGAP11A	2360.917001	0.079493106	-16.86436416	0.394856217	-1.34060069	8.23E-64	1.21E-61	Down	25.0174	24.0299	25.0687	9.33605	9.99662	10.3927	GeneID:9824,Genbank:NM_001286479.1,HGNC:HGNC:15783,HPRD:10656,MIM:610589	Rho GTPase activating protein 11A
ARHGAP17	930.907149	0.104200195	10.17077411	2.084637659	1.059796644	2.68E-24	8.45E-23	Up	4.63614	4.16707	4.15456	8.98585	9.79304	9.00767	GeneID:55114,Genbank:XM_011545877.2,HGNC:HGNC:18239,HPRD:12207,MIM:608293	Rho GTPase activating protein 17
ARHGAP19	1060.004447	0.107897702	-9.411569415	0.494661419	-1.015486713	4.89E-21	1.23E-19	Down	11.7224	10.5718	11.5446	4.79063	5.65278	5.96117	GeneID:84986,Genbank:NM_001204300.1,HGNC:HGNC:23724,MIM:611587	Rho GTPase activating protein 19
ARHGAP28	34.65445568	0.335582358	3.082808431	2.048454888	1.034536122	0.002050571	0.005917042	Up	0.158578	0.13793	0.0618401	0.285461	0.397527	0.363896	GeneID:79822,Genbank:XM_005258144.1,HGNC:HGNC:25509,HPRD:10961,MIM:610592	Rho GTPase activating protein 28
ARHGAP9	213.8082476	0.196800217	12.75866466	5.699786858	2.510907971	2.79E-37	1.74E-35	Up	0.121434	0.409472	0.232022	1.7199	1.49602	1.38824	GeneID:64333,Genbank:NM_001319850.1,HGNC:HGNC:14130,MIM:610576	Rho GTPase activating protein 9
ARHGDIB	13525.40637	0.055389324	-19.80925763	0.467415868	-1.097221382	2.48E-87	6.81E-85	Down	298.748	299.887	302.569	144.24	139.781	136.882	GeneID:397,Genbank:NM_001175.6,HGNC:HGNC:679,MIM:602843	Rho GDP dissociation inhibitor beta
ARHGEF17	75.58082555	0.27271006	3.890748865	2.08644423	1.061046358	9.99E-05	0.000388631	Up	0.154547	0.157865	0.199648	0.383109	0.595431	0.359698	GeneID:9828,Genbank:XM_017018623.1,HGNC:HGNC:21726,HPRD:10658	Rho guanine nucleotide exchange factor 17
ARHGEF40	224.6109818	0.179035059	6.74847396	2.310513358	1.20821343	1.49E-11	1.60E-10	Up	0.528787	0.623937	0.580528	1.2366	1.66352	1.33554	GeneID:55701,Genbank:XM_017021434.1,HGNC:HGNC:25516,MIM:610018	Rho guanine nucleotide exchange factor 40
ARRDC3	1228.421958	0.091997735	-12.87556374	0.439970074	-1.184522696	6.18E-38	3.99E-36	Down	19.3178	18.1768	18.8278	8.01346	7.90982	7.79085	GeneID:57561,Genbank:NM_020801.2,HGNC:HGNC:29263,HPRD:09810,MIM:612464	arrestin domain containing 3
ARRDC4	76.64818914	0.279002591	-7.118807347	0.252408833	-1.986165697	1.09E-12	1.33E-11	Down	1.53753	1.39355	1.68439	0.358886	0.295855	0.208808	GeneID:91947,Genbank:NM_183376.2,HGNC:HGNC:28087	arrestin domain containing 4
ARSA	820.4047122	0.109851076	10.34045982	2.197572317	1.135910642	4.62E-25	1.52E-23	Up	4.14217	4.45421	4.25519	10.3093	9.1833	8.67052	GeneID:410,Genbank:NM_001085427.2,HGNC:HGNC:713,MIM:607574	arylsulfatase A
ARVCF	127.8745558	0.240143455	11.16389365	6.412718105	2.68093599	6.12E-29	2.47E-27	Up	0.100725	0.12507	0.125472	0.705107	0.753724	0.660129	GeneID:421,Genbank:XM_011530179.2,HGNC:HGNC:728,HPRD:03778,MIM:602269	armadillo repeat gene deleted in velocardiofacial syndrome
ASNS	3410.058698	0.069937651	29.42865827	4.16458068	2.058171242	2.36E-190	3.11E-187	Up	22.3836	22.116	20.6334	96.1238	89.9165	87.5827	GeneID:440,Genbank:NM_001178076.1,HGNC:HGNC:753,MIM:108370	asparagine synthetase (glutamine-hydrolyzing)
ASPM	4957.194463	0.184558228	-11.81350237	0.220633068	-2.18027906	3.32E-32	1.60E-30	Down	33.282	28.3971	29.8662	4.9703	6.12809	7.12443	GeneID:259266,Genbank:NM_001206846.1,HGNC:HGNC:19048,MIM:605481	abnormal spindle microtubule assembly
ASS1	563.9189232	0.364011757	9.373768471	10.6454271	3.412161927	7.00E-21	1.74E-19	Up	0	0.0200191	0.119867	22.3678	21.3681	19.9584	GeneID:445,Genbank:NM_000050.4,HGNC:HGNC:758,HPRD:04590,MIM:603470	argininosuccinate synthase 1
ATF3	4314.958597	0.067109424	36.86518221	5.555824925	2.474001138	1.67E-297	4.41E-294	Up	19.4223	20.5763	18.4675	106.133	102.529	95.144	GeneID:467,Genbank:NM_001030287.3,HGNC:HGNC:785,HPRD:04395,MIM:603148	activating transcription factor 3
ATF4	13679.98236	0.063048815	18.57798576	2.252176635	1.171319981	4.84E-77	1.01E-74	Up	137.325	139.732	149.312	341.162	302.86	307.693	GeneID:468,Genbank:XM_017028807.1,HGNC:HGNC:786,MIM:604064	activating transcription factor 4
ATHL1	681.7282223	0.118855327	10.91104217	2.456893769	1.29683548	1.02E-27	3.89E-26	Up	3.30578	3.41824	3.67362	8.05341	8.70596	7.74896	GeneID:80162,Genbank:XM_011520383.2,HGNC:HGNC:26210	ATH1, acid trehalase-like 1 (yeast)
ATP10B	114.1231861	0.244675947	5.321438828	2.465752647	1.302028083	1.03E-07	6.62E-07	Up	0.180276	0.369525	0.174226	0.662327	0.691819	0.628099	GeneID:23120,Genbank:XM_017009252.1,HGNC:HGNC:13543	ATPase phospholipid transporting 10B (putative)
ATP6V1G2	65.61149059	0.282143028	4.577827376	2.447997488	1.291602078	4.70E-06	2.33E-05	Up	0.901998	1.12157	0.760112	3.10683	2.49618	2.59957	GeneID:534,Genbank:NM_138282.2,HGNC:HGNC:862,HPRD:06030,MIM:606853	ATPase H+ transporting V1 subunit G2
ATP8A2	60.519749	0.292618343	5.573803356	3.09726989	1.630997102	2.49E-08	1.77E-07	Up	0.043891	0.0681532	0.0560784	0.14939	0.265908	0.262704	GeneID:51761,Genbank:NM_016529.5,HGNC:HGNC:13533,MIM:605870	ATPase phospholipid transporting 8A2
AURKA	988.7890456	0.099958459	-16.37973252	0.321459117	-1.637292827	2.67E-60	3.59E-58	Down	22.7133	22.1862	23.6369	7.59629	6.82873	6.99299	GeneID:6790,Genbank:NM_198437.2,HGNC:HGNC:11393,MIM:603072	aurora kinase A
AZGP1	279.6677989	0.177371969	12.32336558	4.549852	2.185819617	6.78E-35	3.71E-33	Up	2.54194	2.07965	3.00294	14.2948	13.159	13.1326	GeneID:563,Genbank:NM_001185.3,HGNC:HGNC:910,HPRD:01910,MIM:194460	alpha-2-glycoprotein 1, zinc-binding
BAIAP2L2	13.24001558	0.365119887	2.859938646	2.062251772	1.044220476	0.00423723	0.011279037	Up	0.0427896	0.0135545	0	0.216787	0.157506	0.158429	GeneID:80115,Genbank:XM_005261751.4,HGNC:HGNC:26203	BAI1 associated protein 2 like 2
BAIAP3	69.66080013	0.275905305	3.84940584	2.08792732	1.062071493	0.000118405	0.000453295	Up	0.434619	0.276504	0.356848	0.768042	0.715349	0.87285	GeneID:8938,Genbank:NM_001286464.1,HGNC:HGNC:948,HPRD:04925,MIM:604009	BAI1 associated protein 3
BBC3	366.5976288	0.150117507	7.592969045	2.203562145	1.139837584	3.13E-14	4.51E-13	Up	4.66015	5.97784	4.63545	11.7008	10.6931	11.3612	GeneID:27113,Genbank:XM_006723141.3,HGNC:HGNC:17868,MIM:605854	BCL2 binding component 3
BCL2	51.51534234	0.304087412	4.019135711	8.320155263	3.056610451	5.84E-05	0.000237228	Up	0.210219	0.185045	0.135601	0.687397	0.396158	0.573414	GeneID:596,Genbank:NM_000633.2,HGNC:HGNC:990,MIM:151430	BCL2 apoptosis regulator
BEST1	51.33971141	0.341022799	10.44266182	11.80385142	3.561185761	1.58E-25	5.33E-24	Up	0.0126997	0.00613359	0.00609427	0.432622	0.44399	0.549908	GeneID:7439,Genbank:XM_011545229.2,HGNC:HGNC:12703,HPRD:01094,MIM:607854	bestrophin 1
BEST3	799.1700383	0.107789437	-15.58810655	0.312032189	-1.680233233	8.77E-55	1.09E-52	Down	3.56036	3.98947	3.80847	1.21766	1.25133	1.10898	GeneID:144453,Genbank:NM_001282614.1,HGNC:HGNC:17105,MIM:607337	bestrophin 3
BEX2	176.3485831	0.206112927	9.473680636	3.870843668	1.952648043	2.70E-21	6.96E-20	Up	1.39093	1.77315	1.71799	8.61308	7.90157	6.00024	GeneID:84707,Genbank:NM_032621.3,HGNC:HGNC:30933,MIM:300691	brain expressed X-linked 2
BEX4	103.6890299	0.246588239	4.087018621	2.010857329	1.007810726	4.37E-05	0.000182345	Up	3.19018	1.92312	3.48248	6.58226	6.03315	7.25705	GeneID:56271,Genbank:NM_001080425.3,HGNC:HGNC:25475,MIM:300692	brain expressed X-linked 4
BHLHA15	410.4026809	0.1449139	9.465824051	2.587806025	1.371729481	2.91E-21	7.49E-20	Up	18.1465	20.8363	16.0699	44.2318	47.7598	48.775	GeneID:168620,Genbank:NM_177455.3,HGNC:HGNC:22265,HPRD:16356,MIM:608606	basic helix-loop-helix family member a15
BHLHE41	2110.925487	0.077578993	14.41023532	2.170355768	1.117931551	4.46E-47	4.11E-45	Up	14.0752	15.4366	15.6611	32.9041	33.7643	34.8113	GeneID:79365,Genbank:NM_030762.2,HGNC:HGNC:16617,HPRD:16204,MIM:606200	basic helix-loop-helix family member e41
BIN1	140.5601593	0.214654517	4.723854661	2.019498032	1.01399674	2.31E-06	1.21E-05	Up	0.390194	0.311353	0.467352	1.01296	0.81233	0.709124	GeneID:274,Genbank:XM_017003822.1,HGNC:HGNC:1052,MIM:601248	bridging integrator 1
BIRC5	1554.316838	0.085612295	-15.37949065	0.401459543	-1.316673486	2.25E-53	2.55E-51	Down	49.7577	47.9567	46.4035	20.8196	18.5209	17.5194	GeneID:332,Genbank:NM_001012271.1,HGNC:HGNC:593,MIM:603352	baculoviral IAP repeat containing 5
BLM	1131.59403	0.096509059	-11.22171147	0.472047251	-1.082996818	3.19E-29	1.32E-27	Down	10.5441	9.74309	9.83105	4.84274	4.69748	4.63315	GeneID:641,Genbank:NM_001287246.1,HGNC:HGNC:1058,HPRD:05211,MIM:604610	Bloom syndrome RecQ like helicase
BLMH	1272.421728	0.091454325	-11.18849459	0.492011445	-1.023236218	4.64E-29	1.90E-27	Down	26.5208	27.9573	26.3714	13.4766	12.5445	13.1696	GeneID:642,Genbank:NM_000386.3,HGNC:HGNC:1059,HPRD:03870,MIM:602403	bleomycin hydrolase
BORA	215.906134	0.182607558	-5.608176411	0.491718522	-1.024095397	2.04E-08	1.47E-07	Down	4.92801	3.3954	3.87901	2.12655	1.73482	1.69758	GeneID:79866,Genbank:XM_006719868.3,HGNC:HGNC:24724,MIM:610510	bora, aurora kinase A activator
BRD8	1738.156648	0.085378456	-15.47722473	0.400140469	-1.321421549	4.94E-54	5.82E-52	Down	12.3501	12.1244	12.5082	4.67153	4.68068	5.03858	GeneID:10902,Genbank:XM_005271859.3,HGNC:HGNC:19874,MIM:602848	bromodomain containing 8
BRI3BP	264.2524942	0.170373538	-5.948556409	0.495351114	-1.013476599	2.71E-09	2.20E-08	Down	8.51838	8.90675	8.76966	3.75934	4.70623	4.65775	GeneID:140707,Genbank:NM_080626.5,HGNC:HGNC:14251,HPRD:09829,MIM:615627	BRI3 binding protein
BRSK1	590.2082936	0.120039565	10.1857752	2.333824416	1.222696025	2.30E-24	7.28E-23	Up	3.43895	3.29502	3.46636	8.38707	8.95159	8.58694	GeneID:84446,Genbank:XM_005259327.3,HGNC:HGNC:18994,HPRD:12533,MIM:609235	BR serine/threonine kinase 1
BSN	25.19866221	0.358310014	5.443464023	3.864944422	1.950447668	5.23E-08	3.52E-07	Up	0.0143771	0.00813704	0.0135844	0.0914935	0.109243	0.145181	GeneID:8927,Genbank:NM_003458.3,HGNC:HGNC:1117,MIM:604020	bassoon presynaptic cytomatrix protein
BUB1	5083.904697	0.066886462	-23.95492579	0.329360572	-1.602260237	8.21E-127	4.16E-124	Down	74.9904	70.8505	75.373	23.0132	25.0837	24.3305	GeneID:699,Genbank:NM_001278616.1,HGNC:HGNC:1148,HPRD:03907,MIM:602452	BUB1 mitotic checkpoint serine/threonine kinase
BUB1B	2607.579733	0.076617593	-19.73857625	0.350546517	-1.512322193	1.01E-86	2.71E-84	Down	37.4628	35.4705	36.5558	12.0455	12.9326	13.5102	GeneID:701,Genbank:NM_001211.5,HGNC:HGNC:1149,MIM:602860	BUB1 mitotic checkpoint serine/threonine kinase B
C10orf10	277.9825522	0.166309862	-7.777300948	0.407976555	-1.293441847	7.41E-15	1.11E-13	Down	8.83482	9.82784	8.8247	2.93389	3.37354	3.90917	GeneID:11067,Genbank:NM_007021.3,HGNC:HGNC:23355,HPRD:12558,MIM:611309	chromosome 10 open reading frame 10
C11orf96	335.5896809	0.165000694	7.666865016	2.403335484	1.26503805	1.76E-14	2.59E-13	Up	18.7332	24.3228	22.0019	58.3598	51.3842	45.3161	GeneID:387763,Genbank:NM_001145033.1,HGNC:HGNC:38675	chromosome 11 open reading frame 96
C15orf65	64.99385375	0.28254987	3.861544284	2.130332813	1.091078834	0.000112673	0.000432425	Up	3.4753	1.9563	2.11981	7.20241	6.00775	5.53569	GeneID:145788,Genbank:NM_001198784.1,HGNC:HGNC:44654	chromosome 15 open reading frame 65
C16orf72	2133.935191	0.083890407	12.18782577	2.031353986	1.022441667	3.61E-34	1.92E-32	Up	9.3357	9.20884	9.85959	20.7836	19.2311	18.0128	GeneID:29035,Genbank:XM_011522462.2,HGNC:HGNC:30103,HPRD:17910	chromosome 16 open reading frame 72
C19orf71	86.90352364	0.259215521	4.101480936	2.089514134	1.063167517	4.11E-05	0.000172138	Up	1.98213	0.433795	0.661528	4.74204	3.14141	2.68346	GeneID:100128569,Genbank:NM_001135580.1,HGNC:HGNC:34496	chromosome 19 open reading frame 71
C1QTNF6	189.7571876	0.196592334	8.533055505	3.198805546	1.677533294	1.43E-17	2.72E-16	Up	0.355066	0.356306	0.306967	1.04766	1.17899	1.10261	GeneID:114904,Genbank:XM_017028572.1,HGNC:HGNC:14343,HPRD:12718,MIM:614910	C1q and tumor necrosis factor related protein 6
C1orf112	876.2809049	0.105108628	-12.00194314	0.417107808	-1.261507778	3.47E-33	1.75E-31	Down	8.35168	8.74582	8.83112	3.5244	3.30444	3.33274	GeneID:55732,Genbank:NM_001320051.1,HGNC:HGNC:25565,HPRD:07694	chromosome 1 open reading frame 112
C1orf228	15.5697545	0.367186209	4.117253235	2.851653331	1.511798607	3.83E-05	0.000161536	Up	0.0416607	0.0268071	0.0135026	0.263184	0.210803	0.146611	GeneID:339541,Genbank:XM_017001145.1,HGNC:HGNC:34345	chromosome 1 open reading frame 228
C1orf56	37.62381658	0.327646599	3.458104354	2.193198101	1.133036129	0.000543991	0.00179161	Up	0.326915	0.479455	0.41341	1.12541	0.878013	1.38227	GeneID:54964,Genbank:NM_017860.3,HGNC:HGNC:26045,HPRD:08625	chromosome 1 open reading frame 56
C2	112.6358041	0.234263001	5.212933079	2.331401289	1.221197347	1.86E-07	1.16E-06	Up	0.588863	0.702694	0.493969	1.65009	1.31997	1.06841	GeneID:717,Genbank:NM_001282457.1,HGNC:HGNC:1248,MIM:613927	complement component 2
C2orf81	47.38946492	0.316133131	4.176449172	2.497204467	1.320313952	2.96E-05	0.000127352	Up	0.569085	0.506271	0.397677	1.75259	1.11494	1.59781	GeneID:388963,Genbank:NM_001316765.1,HGNC:HGNC:34350	chromosome 2 open reading frame 81
C3orf18	61.48724603	0.294820631	4.044592721	2.285372572	1.192429379	5.24E-05	0.000215189	Up	0.136344	0.205669	0.410607	0.685802	0.765479	0.77182	GeneID:51161,Genbank:NM_001171741.2,HGNC:HGNC:24837	chromosome 3 open reading frame 18
C5orf67	11.42027512	0.36353847	2.957520826	2.106974123	1.075172596	0.003101238	0.008539575	Up	0	0	0.0153857	0.184697	0.155851	0.0923095	GeneID:101928448,Genbank:XM_017008942.1,HGNC:HGNC:51252	chromosome 5 open reading frame 67
C6orf226	51.35709534	0.300805773	4.088354405	2.34534573	1.229800608	4.34E-05	0.000181413	Up	4.40709	7.82845	5.40022	11.8447	22.9866	14.2504	GeneID:441150,Genbank:NM_001008739.1,HGNC:HGNC:34431,HPRD:17403	chromosome 6 open reading frame 226
C9orf116	17.21965115	0.367247383	3.502261254	2.438841974	1.286196281	0.000461327	0.001545217	Up	0	0.621361	0.179236	1.72466	1.64522	2.20326	GeneID:138162,Genbank:NM_144654.2,HGNC:HGNC:28435,HPRD:12937,MIM:614502	chromosome 9 open reading frame 116
CA11	70.54385631	0.281885356	5.329701983	2.833067435	1.502364942	9.84E-08	6.34E-07	Up	0.367945	0.57553	0.45592	2.30885	1.99256	1.95322	GeneID:770,Genbank:NM_001217.4,HGNC:HGNC:1370,HPRD:05225,MIM:604644	carbonic anhydrase 11
CABP4	53.55405706	0.297935523	4.552578326	2.560409924	1.356374806	5.30E-06	2.60E-05	Up	0.128725	0.120571	0.19212	0.507885	0.430476	0.440237	GeneID:57010,Genbank:XM_017018025.1,HGNC:HGNC:1386,HPRD:12344,MIM:608965	calcium binding protein 4
CACFD1	92.42707581	0.252385305	4.137085194	2.062136034	1.044139507	3.52E-05	0.000149483	Up	0.709916	0.798267	0.488277	1.69628	1.50836	1.38953	GeneID:11094,Genbank:NM_001242369.1,HGNC:HGNC:1365,MIM:613104	calcium channel flower domain containing 1
CACNA1C	49.88209471	0.32099476	5.984518728	3.786852308	1.920999155	2.17E-09	1.79E-08	Up	0.0204352	0.0225941	0.0425387	0.134789	0.191007	0.160874	GeneID:775,Genbank:XM_017019926.1,HGNC:HGNC:1390,MIM:114205	calcium voltage-gated channel subunit alpha1 C
CACNA1E	11.76318801	0.365226827	3.304464219	2.308377192	1.206878982	0.000951581	0.002958854	Up	0.0102297	0.00251184	0	0.0447478	0.0423369	0.0348953	GeneID:777,Genbank:XM_017002244.1,HGNC:HGNC:1392,MIM:601013	calcium voltage-gated channel subunit alpha1 E
CACNA1F	14.90479862	0.367138559	3.650114092	2.531684504	1.340097629	0.000262124	0.000925375	Up	0.0301543	0.00728233	0	0.138013	0.064895	0.093773	GeneID:778,Genbank:XM_011543983.2,HGNC:HGNC:1393,MIM:300110	calcium voltage-gated channel subunit alpha1 F
CACNA2D4	20.38868989	0.361639736	3.232893577	2.24878039	1.169142778	0.001225432	0.00371233	Up	0.0135409	0.00879353	0.048359	0.126174	0.129987	0.12156	GeneID:93589,Genbank:NM_172364.4,HGNC:HGNC:20202,MIM:608171	calcium voltage-gated channel auxiliary subunit alpha2delta 4
CALCOCO1	2691.53432	0.08245492	20.52995855	3.232826496	1.692796081	1.16E-93	3.65E-91	Up	9.94285	8.45528	8.70539	29.8598	31.2505	30.2856	GeneID:57658,Genbank:NM_020898.2,HGNC:HGNC:29306,HPRD:13868	calcium binding and coiled-coil domain 1
CALCRL	76.11129366	0.269531513	5.428868182	2.757290078	1.463251052	5.67E-08	3.80E-07	Up	0.237905	0.215791	0.319259	0.740006	0.938859	1.04403	GeneID:10203,Genbank:NM_001271751.1,HGNC:HGNC:16709,HPRD:11809,MIM:114190	calcitonin receptor like receptor
CALHM3	16.38737056	0.367283296	3.925944792	2.716848171	1.441933944	8.64E-05	0.000339869	Up	0.0606853	0.0565654	0.404333	1.8546	1.25633	1.34019	GeneID:119395,Genbank:NM_001129742.1,HGNC:HGNC:23458	calcium homeostasis modulator 3
CAPS	331.2287415	0.149907293	7.532830026	2.187413793	1.129226161	4.97E-14	7.03E-13	Up	4.17599	4.73481	4.78471	8.96974	9.40209	10.2495	GeneID:828,Genbank:NM_004058.4,HGNC:HGNC:1487,HPRD:00250,MIM:114212	calcyphosine
CARS	2114.388623	0.079378472	19.66179056	2.950016218	1.560722886	4.58E-86	1.16E-83	Up	8.07308	9.2536	9.13296	24.9044	25.0876	26.8	GeneID:833,Genbank:NM_001751.5,HGNC:HGNC:1493,HPRD:00464,MIM:123859	cysteinyl-tRNA synthetase
CASC5	1912.356364	0.098614094	-15.37411693	0.349628666	-1.516104617	2.44E-53	2.73E-51	Down	10.8754	9.84361	10.4668	3.15521	3.7664	3.88702	GeneID:57082,Genbank:XM_017022432.1,HGNC:HGNC:24054,MIM:609173	cancer susceptibility candidate 5
CBLB	84.0554759	0.260260247	5.250873811	2.57861022	1.366593714	1.51E-07	9.55E-07	Up	0.173262	0.147721	0.133066	0.433306	0.553128	0.530593	GeneID:868,Genbank:XM_011513257.1,HGNC:HGNC:1542,MIM:604491	Cbl proto-oncogene B
CBS	121.6870291	0.276606699	12.44427312	10.86916574	3.442169306	1.50E-35	8.40E-34	Up	0.150921	0.100957	0.0450509	1.89505	2.55824	1.55747	GeneID:875,Genbank:XM_017028492.1,HGNC:HGNC:1550,MIM:613381	cystathionine-beta-synthase
CBSL	33.68752285	0.358802378	8.364638922	8.006947464	3.00125234	6.03E-17	1.08E-15	Up	0	0	0.0136056	0.511448	0.291335	1.00005	GeneID:102724560,Genbank:XM_017028218.1,HGNC:HGNC:51829	cystathionine-beta-synthase like
CBX7	1695.475448	0.086788371	14.05732045	2.329486461	1.220011946	6.95E-45	5.95E-43	Up	11.5651	11.3447	12.6137	28.4573	26.6106	26.0704	GeneID:23492,Genbank:XM_011530025.2,HGNC:HGNC:1557,HPRD:12234,MIM:608457	chromobox 7
CCDC18	303.8947603	0.158755791	-7.350605248	0.445361531	-1.166951148	1.97E-13	2.62E-12	Down	1.0469	0.983551	0.977815	0.38398	0.403295	0.439815	GeneID:343099,Genbank:XM_017001164.1,HGNC:HGNC:30370	coiled-coil domain containing 18
CCDC183	81.4727341	0.275633195	5.812184115	3.035703472	1.602030875	6.17E-09	4.78E-08	Up	0.0718987	0.612266	0.165759	1.25057	1.11857	1.13513	GeneID:84960,Genbank:NM_001039374.4,HGNC:HGNC:28236,MIM:615955	coiled-coil domain containing 183
CCDC188	9.612789246	0.359107485	3.227043906	2.232802464	1.158855622	0.001250763	0.003780382	Up	0.0211035	0	0.0202981	0.0603566	0.23967	0.280774	GeneID:388849,Genbank:XM_005261239.3,HGNC:HGNC:51899	coiled-coil domain containing 188
CCDC24	73.89093294	0.277978371	3.659244147	2.023973956	1.017190726	0.00025296	0.000897682	Up	0.46788	0.559596	0.768215	1.88149	1.55593	1.63355	GeneID:149473,Genbank:XM_017000424.1,HGNC:HGNC:28688,HPRD:14636	coiled-coil domain containing 24
CCDC77	452.8673484	0.132182925	-7.880438848	0.485768397	-1.041659461	3.26E-15	5.04E-14	Down	7.34297	6.62001	7.58097	3.52051	3.26043	3.59298	GeneID:84318,Genbank:NM_001130147.1,HGNC:HGNC:28203	coiled-coil domain containing 77
CCDC78	153.996861	0.206318942	6.055156513	2.377249764	1.249293487	1.40E-09	1.19E-08	Up	0.271928	0.542626	0.339906	0.551808	0.852543	0.92664	GeneID:124093,Genbank:XM_017022929.1,HGNC:HGNC:14153,MIM:614666	coiled-coil domain containing 78
CCL1	29.35204548	0.346141888	3.37172311	2.24559009	1.167094602	0.000746995	0.002381103	Up	1.52478	0.124796	1.13442	2.45195	4.48961	2.65586	GeneID:6346,Genbank:NM_002981.2,HGNC:HGNC:10609,HPRD:01654,MIM:182281	C-C motif chemokine ligand 1
CCL3	38671.74028	0.126983281	18.1970231	4.961298288	2.310717699	5.45E-74	1.07E-71	Up	942.538	1063.15	982.605	6601.67	5430.32	4927.64	GeneID:6348,Genbank:NM_002983.2,HGNC:HGNC:10627,HPRD:01656,MIM:182283	C-C motif chemokine ligand 3
CCL3L3	15041.51008	0.162302401	12.61777812	4.135023949	2.047895685	1.69E-36	9.92E-35	Up	367.152	383.464	399.464	2373.05	1791.67	1717.8	GeneID:414062,Genbank:NM_001001437.3,HGNC:HGNC:30554,MIM:609468	C-C motif chemokine ligand 3 like 3
CCL4	4404.914729	0.082617918	39.46537376	9.583462662	3.26054702	0	0	Up	58.295	57.4696	59.5667	748.267	619.905	629.92	GeneID:6351,Genbank:NM_002984.3,HGNC:HGNC:10630,HPRD:01657,MIM:182284	C-C motif chemokine ligand 4
CCL4L2	9855.908385	0.069324775	41.32193737	7.28351069	2.864634005	0	0	Up	67.1135	67.5334	70.1615	582.558	499.979	468.43	GeneID:9560,Genbank:NM_001291470.1,HGNC:HGNC:24066,MIM:610757	C-C motif chemokine ligand 4 like 2
CCL5	1190.552912	0.098135318	19.98861389	3.894907264	1.961588979	6.92E-89	2.03E-86	Up	10.6647	11.542	10.7025	50.1591	40.9762	40.0052	GeneID:6352,Genbank:NM_002985.2,HGNC:HGNC:10632,HPRD:01751,MIM:187011	C-C motif chemokine ligand 5
CCNA2	2495.109141	0.075604445	-16.9205806	0.412003612	-1.279271108	3.17E-64	4.81E-62	Down	58.5342	53.8527	57.707	24.4	23.3978	22.8993	GeneID:890,Genbank:NM_001237.3,HGNC:HGNC:1578,HPRD:00453,MIM:123835	cyclin A2
CCNB1	1766.66524	0.0851658	-24.77114196	0.231702557	-2.109654131	1.84E-135	1.05E-132	Down	69.7374	70.6388	64.624	16.0852	14.6318	14.5913	GeneID:891,Genbank:NM_031966.3,HGNC:HGNC:1579,HPRD:00454,MIM:123836	cyclin B1
CCNB2	1189.293177	0.096046671	-12.88487032	0.424092565	-1.237548906	5.48E-38	3.58E-36	Down	46.0847	46.2297	47.6071	21.1026	18.9264	18.5612	GeneID:9133,Genbank:NM_004701.3,HGNC:HGNC:1580,HPRD:04131,MIM:602755	cyclin B2
CCND1	439.2865176	0.136349589	12.1838167	3.162922935	1.661258405	3.79E-34	2.00E-32	Up	2.65047	2.42588	2.32717	8.36085	8.18406	7.37299	GeneID:595,Genbank:NM_053056.2,HGNC:HGNC:1582,HPRD:01346,MIM:168461	cyclin D1
CCNF	1347.47658	0.092203807	-12.52163969	0.449208505	-1.154542852	5.68E-36	3.22E-34	Down	15.6079	18.9218	16.1741	6.60323	7.68988	7.41457	GeneID:899,Genbank:XM_017023822.1,HGNC:HGNC:1591,MIM:600227	cyclin F
CCNL2	2949.925451	0.079083202	12.95496905	2.034283057	1.024520435	2.20E-38	1.46E-36	Up	21.0284	19.2063	23.1434	41.9286	42.4112	40.9014	GeneID:81669,Genbank:NM_030937.4,HGNC:HGNC:20570,MIM:613482	cyclin L2
CCPG1	5389.229984	0.067275306	24.24159816	3.096977563	1.630860931	8.11E-130	4.46E-127	Up	15.7985	15.4437	15.442	47.4438	48.9429	51.1654	GeneID:9236,Genbank:NM_001204451.1,HGNC:HGNC:24227,MIM:611326	cell cycle progression 1
CCR3	130.7429255	0.221906083	5.125147057	2.199691657	1.137301308	2.97E-07	1.79E-06	Up	0.799403	1.06425	1.1206	2.23467	2.50787	2.23006	GeneID:1232,Genbank:XM_017005686.1,HGNC:HGNC:1604,MIM:601268	C-C motif chemokine receptor 3
CD200R1	255.4238656	0.166263735	-6.625122747	0.466025999	-1.101517653	3.47E-11	3.59E-10	Down	6.14066	6.08839	5.04195	2.87244	2.62648	2.01089	GeneID:131450,Genbank:NM_170780.2,HGNC:HGNC:24235,HPRD:09609,MIM:607546	CD200 receptor 1
CD40	420.3915361	0.137852449	9.813411247	2.554078339	1.352802776	9.86E-23	2.85E-21	Up	2.84135	2.7613	2.84626	7.48345	7.67385	6.99276	GeneID:958,Genbank:XM_017028135.1,HGNC:HGNC:11919,MIM:109535	CD40 molecule
CD68	588.8272149	0.119902248	10.63810092	2.42088109	1.275532218	1.98E-26	7.06E-25	Up	5.02101	5.88574	5.26053	12.0681	13.723	13.3094	GeneID:968,Genbank:NM_001251.2,HGNC:HGNC:1693,MIM:153634	CD68 molecule
CD7	25.8452194	0.351830132	3.041203438	2.099414458	1.069987006	0.002356346	0.006692468	Up	0.309677	0.609595	0.447658	1.10049	0.921534	1.07429	GeneID:924,Genbank:XM_017025316.1,HGNC:HGNC:1695,HPRD:01732,MIM:186820	CD7 molecule
CDC20	948.5896329	0.109295457	-16.58707903	0.284619737	-1.812892385	8.64E-62	1.23E-59	Down	44.4982	50.2746	46.082	13.0289	11.7804	11.6056	GeneID:991,Genbank:NM_001255.2,HGNC:HGNC:1723,MIM:603618	cell division cycle 20
CDC25C	284.1857462	0.165111311	-8.257052659	0.38868335	-1.363332787	1.49E-16	2.59E-15	Down	5.31544	5.18725	5.5382	2.20925	1.64126	1.76178	GeneID:995,Genbank:NM_001287583.1,HGNC:HGNC:1727,MIM:157680	cell division cycle 25C
CDCA3	765.2374786	0.110294601	-10.85555993	0.436087743	-1.197309652	1.88E-27	7.07E-26	Down	15.7708	16.803	16.3573	6.13538	6.74754	6.56358	GeneID:83461,Genbank:NM_001297603.1,HGNC:HGNC:14624,HPRD:09670,MIM:607749	cell division cycle associated 3
CDCA8	1308.791202	0.089230395	-15.51157447	0.383127392	-1.384103918	2.90E-54	3.50E-52	Down	33.5361	33.7599	32.6751	12.4327	12.6	12.4536	GeneID:55143,Genbank:NM_001256875.1,HGNC:HGNC:14629,MIM:609977	cell division cycle associated 8
CDK1	2196.114617	0.077365859	-14.0841105	0.469882094	-1.089629304	4.76E-45	4.10E-43	Down	31.8845	30.5231	29.8673	14.9857	15.5159	14.6465	GeneID:983,Genbank:NM_001320918.1,HGNC:HGNC:1722,MIM:116940	cyclin-dependent kinase 1
CDK18	262.4057118	0.167034106	7.414288725	2.35943118	1.238439092	1.22E-13	1.66E-12	Up	1.24797	1.41204	1.64268	3.75534	3.77126	3.89844	GeneID:5129,Genbank:NM_002596.3,HGNC:HGNC:8751,MIM:169190	cyclin-dependent kinase 18
CDKN1C	77.34499813	0.265390502	4.501453216	2.288881743	1.194642927	6.75E-06	3.26E-05	Up	1.38409	2.34332	1.35142	4.92698	5.30895	3.35835	GeneID:1028,Genbank:XM_005252732.4,HGNC:HGNC:1786,HPRD:02913,MIM:600856	cyclin-dependent kinase inhibitor 1C
CDNF	50.19856288	0.306343916	4.625579351	2.670330096	1.417018094	3.74E-06	1.88E-05	Up	0.40335	0.33094	0.444592	1.34226	1.47765	1.03213	GeneID:441549,Genbank:XM_011519488.2,HGNC:HGNC:24913,MIM:611233	cerebral dopamine neurotrophic factor
CEACAM1	294.7102219	0.172400017	12.7002988	4.561574036	2.189531733	5.89E-37	3.55E-35	Up	0.85947	0.680864	0.782438	3.48021	4.30282	4.26639	GeneID:634,Genbank:NM_001184816.1,HGNC:HGNC:1814,HPRD:00191,MIM:109770	carcinoembryonic antigen related cell adhesion molecule 1
CEACAM21	1515.288991	0.088262473	12.00819284	2.084747691	1.059872791	3.22E-33	1.63E-31	Up	2.48945	2.24175	2.21573	4.64688	5.0125	5.0325	GeneID:90273,Genbank:XM_011527450.1,HGNC:HGNC:28834	carcinoembryonic antigen related cell adhesion molecule 21
CEBPB	446.7612514	0.164947063	13.61948349	4.745281912	2.246493799	3.07E-42	2.37E-40	Up	7.0523	10.023	8.13055	48.9928	38.0845	35.4791	GeneID:1051,Genbank:NM_005194.3,HGNC:HGNC:1834,HPRD:01801,MIM:189965	CCAAT/enhancer binding protein beta
CEBPG	1145.540663	0.093822442	12.52403717	2.257984755	1.175035746	5.52E-36	3.14E-34	Up	9.99714	8.70744	8.84256	21.5359	20.4786	19.8632	GeneID:1054,Genbank:NM_001806.3,HGNC:HGNC:1837,HPRD:00738,MIM:138972	CCAAT/enhancer binding protein gamma
CECR1	4965.543424	0.065387658	19.35827403	2.404592116	1.265792194	1.74E-83	4.09E-81	Up	21.0867	22.3063	20.6403	49.6563	50.6162	51.948	GeneID:51816,Genbank:NM_001282227.1,HGNC:HGNC:1839,MIM:607575	cat eye syndrome chromosome region, candidate 1
CECR2	61.21576047	0.284049255	3.688842643	2.067393491	1.047813006	0.000225276	0.00080924	Up	0.113156	0.110848	0.150513	0.250493	0.254305	0.378916	GeneID:27443,Genbank:NM_001290046.1,HGNC:HGNC:1840,MIM:607576	CECR2, histone acetyl-lysine reader
CELF6	10.10860819	0.360230543	2.778493081	2.001245378	1.000898071	0.005461168	0.014082209	Up	0.0158667	0.0153663	0.0923636	0.197488	0.150482	0.31684	GeneID:60677,Genbank:NM_052840.4,HGNC:HGNC:14059,MIM:612681	CUGBP, Elav-like family member 6
CELSR3	160.1501352	0.206060756	7.004678855	2.719590475	1.443389422	2.48E-12	2.90E-11	Up	0.31428	0.307119	0.324709	0.85319	1.03926	0.940978	GeneID:1951,Genbank:NM_001407.2,HGNC:HGNC:3230,MIM:604264	cadherin EGF LAG seven-pass G-type receptor 3
CENPE	1832.002518	0.095927218	-18.83979321	0.285735272	-1.807248955	3.56E-79	7.70E-77	Down	7.71398	6.77787	7.16614	1.93659	2.04397	2.34878	GeneID:1062,Genbank:NM_001286734.1,HGNC:HGNC:1856,MIM:117143	centromere protein E
CENPF	6177.13298	0.076953201	-23.62635875	0.283589507	-1.81812394	2.07E-123	1.01E-120	Down	28.2308	26.7183	27.432	7.18633	8.20124	8.55002	GeneID:1063,Genbank:XM_011509082.2,HGNC:HGNC:1857,MIM:600236	centromere protein F
CENPI	475.7425156	0.135358532	-13.80354479	0.273871764	-1.868427562	2.43E-43	1.97E-41	Down	4.85836	4.61972	4.91465	1.1382	1.24157	1.35612	GeneID:2491,Genbank:XM_011530897.2,HGNC:HGNC:3968,MIM:300065	centromere protein I
CENPJ	855.1471965	0.110716968	-10.45914689	0.448131788	-1.158005027	1.33E-25	4.56E-24	Down	3.94561	3.56123	3.9162	1.5735	1.6853	1.8864	GeneID:55835,Genbank:NM_018451.4,HGNC:HGNC:17272,MIM:609279	centromere protein J
CEP152	910.25262	0.110576261	-10.63965821	0.442425477	-1.176493628	1.95E-26	6.96E-25	Down	3.26391	2.92	3.58124	1.45701	1.52124	1.37113	GeneID:22995,Genbank:XM_011521374.2,HGNC:HGNC:29298,MIM:613529	centrosomal protein 152
CEP192	1175.362273	0.099424011	-10.5349332	0.483830858	-1.04742531	5.96E-26	2.09E-24	Down	7.31	6.79707	7.49217	3.22088	3.67296	3.44261	GeneID:55125,Genbank:XM_006722326.3,HGNC:HGNC:25515,MIM:616426	centrosomal protein 192
CEP55	982.3450681	0.099748669	-13.63639605	0.389524948	-1.360212363	2.43E-42	1.89E-40	Down	18.9712	18.54	18.629	7.46537	7.44135	7.51881	GeneID:55165,Genbank:XM_011539919.1,HGNC:HGNC:1161,MIM:610000	centrosomal protein 55
CERCAM	248.8256271	0.169859828	6.959526398	2.269137385	1.18214396	3.41E-12	3.91E-11	Up	1.42211	1.13918	1.14101	3.06506	2.96924	2.70923	GeneID:51148,Genbank:XM_017014794.1,HGNC:HGNC:23723,MIM:616626	cerebral endothelial cell adhesion molecule
CFAP70	109.0969712	0.23704596	4.38838706	2.056583179	1.040249424	1.14E-05	5.28E-05	Up	0.219161	0.193708	0.38343	0.472742	0.608461	0.51215	GeneID:118491,Genbank:XM_017015627.1,HGNC:HGNC:30726	cilia and flagella associated protein 70
CHAC1	377.3972659	0.1765955	22.13167194	15.01521952	3.908353662	1.57E-108	6.46E-106	Up	0.34856	0.316601	0.382674	5.86228	6.3386	6.09019	GeneID:79094,Genbank:XM_017022563.1,HGNC:HGNC:28680,MIM:614587	ChaC glutathione specific gamma-glutamylcyclotransferase 1
CHADL	16.24751479	0.366864128	4.127389751	2.856386577	1.514191244	3.67E-05	0.000155225	Up	0.0454431	0.0289835	0.0584967	0.312945	0.113082	0.400814	GeneID:150356,Genbank:XM_011529932.2,HGNC:HGNC:25165,MIM:616236	chondroadherin like
CHIT1	29.3416874	0.351087347	3.149838229	2.152283835	1.105868347	0.001633609	0.004819437	Up	0.143852	0.23092	0.0930174	0.274002	0.501098	0.649237	GeneID:1118,Genbank:NM_001256125.1,HGNC:HGNC:1936,HPRD:02494,MIM:600031	chitinase 1
CHML	874.9844888	0.112785429	-10.06320381	0.45534036	-1.134982755	8.03E-24	2.48E-22	Down	8.19916	7.13743	6.76495	3.22822	3.67372	3.23085	GeneID:1122,Genbank:NM_001821.3,HGNC:HGNC:1941,MIM:118825	choroideremia-like (Rab escort protein 2)
CHODL	21.69256139	0.363873303	5.326732255	3.832419961	1.938255662	1.00E-07	6.44E-07	Up	0.0302896	0.0753591	0.0454449	0.474007	0.500294	0.561421	GeneID:140578,Genbank:XM_011529457.2,HGNC:HGNC:17807,HPRD:06261,MIM:607247	chondrolectin
CHORDC1	909.0014866	0.106664823	-15.39457272	0.320398793	-1.642059381	1.78E-53	2.04E-51	Down	12.9629	11.9839	12.0312	3.79336	3.28951	4.39	GeneID:26973,Genbank:NM_001144073.1,HGNC:HGNC:14525,MIM:604353	cysteine and histidine rich domain containing 1
CHRNA1	68.08674732	0.290876759	8.252802077	5.280038031	2.400548321	1.55E-16	2.68E-15	Up	0.295954	0.115126	0.28967	1.80515	2.06402	1.88531	GeneID:1134,Genbank:NM_000079.3,HGNC:HGNC:1955,MIM:100690	cholinergic receptor nicotinic alpha 1 subunit
CIRBP	3864.70839	0.074731618	15.94341515	2.283864734	1.191477207	3.17E-57	4.01E-55	Up	41.4308	40.6268	43.6073	103.08	87.0123	88.3538	GeneID:1153,Genbank:XM_017026237.1,HGNC:HGNC:1982,HPRD:08375,MIM:602649	cold inducible RNA binding protein
CKAP2L	1165.592777	0.093110873	-11.2353428	0.484264592	-1.046132572	2.73E-29	1.14E-27	Down	10.5561	10.0862	10.7235	5.03444	5.12912	5.17139	GeneID:150468,Genbank:NM_001304361.1,HGNC:HGNC:26877,MIM:616174	cytoskeleton associated protein 2 like
CKAP5	5066.842085	0.06863868	-16.97773897	0.445862389	-1.165329589	1.20E-64	1.87E-62	Down	32.1089	31.6026	32.0761	13.2912	14.4404	14.9492	GeneID:9793,Genbank:NM_014756.3,HGNC:HGNC:28959,MIM:611142	cytoskeleton associated protein 5
CKS2	815.6873885	0.120711025	-11.90464255	0.369328984	-1.437021607	1.12E-32	5.53E-31	Down	106.818	127.656	105.965	42.721	35.8764	30.1535	GeneID:1164,Genbank:NM_001827.2,HGNC:HGNC:2000,HPRD:00300,MIM:116901	CDC28 protein kinase regulatory subunit 2
CLEC7A	2781.417039	0.071525974	19.92774556	2.685799135	1.425351413	2.34E-88	6.70E-86	Up	16.7158	16.4201	16.6937	47.6129	42.9912	43.6359	GeneID:64581,Genbank:NM_197950.2,HGNC:HGNC:14558,MIM:606264	C-type lectin domain family 7 member A
CLEC9A	227.636681	0.186535648	7.378386676	2.596075132	1.376332136	1.60E-13	2.14E-12	Up	2.3482	2.12815	2.62544	7.81115	6.68101	5.94942	GeneID:283420,Genbank:NM_207345.3,HGNC:HGNC:26705,HPRD:16723,MIM:612252	C-type lectin domain family 9 member A
CLGN	654.1581004	0.116034344	9.607684416	2.165681912	1.114821361	7.42E-22	1.97E-20	Up	4.4384	4.24679	4.50486	9.91898	9.25987	10.6647	GeneID:1047,Genbank:NM_004362.2,HGNC:HGNC:2060,HPRD:03513,MIM:601858	calmegin
CMKLR1	84.96708652	0.276232887	8.074897559	4.693135998	2.230552268	6.75E-16	1.11E-14	Up	0.110971	0.161861	0.228032	1.00021	1.20508	0.975786	GeneID:1240,Genbank:XM_017018820.1,HGNC:HGNC:2121,HPRD:03829,MIM:602351	chemerin chemokine-like receptor 1
CNFN	15.54149215	0.367019194	3.249705585	2.285808156	1.192704326	0.001155245	0.003518296	Up	0.152267	0.845714	0.57471	4.94859	3.14611	3.11917	GeneID:84518,Genbank:XM_005259332.2,HGNC:HGNC:30183,HPRD:16729,MIM:611764	cornifelin
CNTN5	59.13867471	0.2986921	4.66076425	2.624665302	1.392133461	3.15E-06	1.61E-05	Up	0.0694291	0.119149	0.158203	0.399021	0.457357	0.422218	GeneID:53942,Genbank:XM_017017926.1,HGNC:HGNC:2175,HPRD:06241,MIM:607219	contactin 5
COL14A1	79.34090718	0.290220498	7.428649202	4.456608635	2.155946274	1.10E-13	1.49E-12	Up	0.0405108	0.0675254	0.126341	0.489969	0.594191	0.472878	GeneID:7373,Genbank:XM_017013809.1,HGNC:HGNC:2191,HPRD:00379,MIM:120324	collagen type XIV alpha 1
COL16A1	26.34462709	0.353425735	4.716881254	3.175683693	1.667067223	2.39E-06	1.25E-05	Up	0.0322026	0.0315718	0.0314437	0.245575	0.242991	0.378279	GeneID:1307,Genbank:NM_001856.3,HGNC:HGNC:2193,MIM:120326	collagen type XVI alpha 1
COL18A1	46.83575792	0.3465299	7.34400362	5.835744983	2.54491684	2.07E-13	2.74E-12	Up	0	0.0900636	0.0245262	0.635947	0.534211	0.591129	GeneID:80781,Genbank:NM_130445.3,HGNC:HGNC:2195,MIM:120328	collagen type XVIII alpha 1
COL1A1	77.52612227	0.268400243	5.519041225	2.792025278	1.481312003	3.41E-08	2.37E-07	Up	0.192665	0.237683	0.202312	0.681787	0.747445	0.456572	GeneID:1277,Genbank:XM_005257059.4,HGNC:HGNC:2197,MIM:120150	collagen type I alpha 1
COL4A5	47.873711	0.3130079	3.712343655	2.237663177	1.161992892	0.000205349	0.000744869	Up	0.0600849	0.0876443	0.131264	0.403039	0.29972	0.252006	GeneID:1287,Genbank:NM_033380.2,HGNC:HGNC:2207,HPRD:02363,MIM:303630	collagen type IV alpha 5
COL9A2	659.1824759	0.114775653	8.966147476	2.040744309	1.029095434	3.07E-19	6.70E-18	Up	4.21152	4.26672	4.51377	9.02214	8.38185	8.46792	GeneID:1298,Genbank:XM_017000332.1,HGNC:HGNC:2218,HPRD:00373,MIM:120260	collagen type IX alpha 2
COPZ2	29.3192098	0.343985931	3.614015335	2.367181672	1.243170431	0.000301491	0.00105179	Up	0.385133	0.124553	0.378724	1.97516	1.50239	1.74519	GeneID:51226,Genbank:NM_016429.3,HGNC:HGNC:19356,HPRD:16739,MIM:615526	coatomer protein complex subunit zeta 2
COX6B2	79.92786423	0.291540634	5.966300834	3.339007021	1.739419127	2.43E-09	1.99E-08	Up	0.711744	0.315946	0.637821	1.84832	2.97295	2.32068	GeneID:125965,Genbank:NM_144613.4,HGNC:HGNC:24380,HPRD:13088	cytochrome c oxidase subunit 6B2
CPLX3	14.24705144	0.367214839	3.607783224	2.505036346	1.324831536	0.000308824	0.001075665	Up	0.0362905	0.0351155	0.104112	0.493429	0.310238	0.482877	GeneID:594855,Genbank:NM_001030005.2,HGNC:HGNC:27652,MIM:609585	complexin 3
CPNE5	739.838347	0.109520712	9.812149337	2.106187072	1.074633582	9.98E-23	2.88E-21	Up	2.34732	2.44745	2.46683	5.54043	5.5532	5.41178	GeneID:57699,Genbank:XM_005249247.2,HGNC:HGNC:2318,HPRD:05018,MIM:604209	copine 5
CRACR2B	687.7394304	0.117213258	10.45614442	2.338524835	1.22559875	1.37E-25	4.69E-24	Up	4.19069	3.78155	3.61295	8.5359	8.60387	8.48518	GeneID:283229,Genbank:XM_017017587.1,HGNC:HGNC:28703,MIM:614177	calcium release activated channel regulator 2B
CREB5	60.21514366	0.29047636	4.348533022	2.400185722	1.263146044	1.37E-05	6.24E-05	Up	0.101431	0.0869306	0.104498	0.230526	0.279461	0.357907	GeneID:9586,Genbank:NM_182899.4,HGNC:HGNC:16844	cAMP responsive element binding protein 5
CREBRF	995.0523734	0.113350231	11.55008675	2.478049491	1.309205001	7.37E-31	3.35E-29	Up	2.87605	2.64115	2.54056	6.17532	6.89773	7.56515	GeneID:153222,Genbank:XM_005265821.3,HGNC:HGNC:24050	CREB3 regulatory factor
CRIPAK	153.368446	0.20766942	5.196863299	2.112907467	1.079229587	2.03E-07	1.25E-06	Up	1.84081	1.61221	2.1245	3.8168	4.08387	4.17715	GeneID:285464,Genbank:NM_175918.3,HGNC:HGNC:26619,MIM:610203	cysteine rich PAK1 inhibitor
CRLF2	19.07840857	0.362630394	-3.12661332	0.455712226	-1.13380502	0.001768323	0.005176222	Down	0.434917	0.798182	0.445154	0.0223203	0.132329	0.021951	GeneID:64109,Genbank:XM_011546181.2,HGNC:HGNC:14281,HPRD:02288,MIM:400023	cytokine receptor-like factor 2
CRYL1	119.4819277	0.226678312	4.655127013	2.078029784	1.055216332	3.24E-06	1.65E-05	Up	1.1048	0.971183	1.27864	2.34133	2.6523	2.55663	GeneID:51084,Genbank:NM_015974.2,HGNC:HGNC:18246,MIM:609877	crystallin lambda 1
CSDC2	34.43853513	0.334378783	3.713930661	2.365031854	1.241859615	0.000204065	0.000741119	Up	0.271538	0.350947	0.232991	1.11447	0.809467	0.675782	GeneID:27254,Genbank:NM_014460.3,HGNC:HGNC:30359,HPRD:15140	cold shock domain containing C2
CSRNP1	751.4865652	0.108395087	9.937160017	2.109848378	1.077139325	2.87E-23	8.44E-22	Up	2.76855	2.99146	2.93009	5.6355	6.00016	5.8333	GeneID:64651,Genbank:NM_001320560.1,HGNC:HGNC:14300,MIM:606458	cysteine and serine rich nuclear protein 1
CTIF	872.1544965	0.101901854	9.932741308	2.016935229	1.012164755	3.00E-23	8.81E-22	Up	3.37414	3.46681	3.60736	7.11031	7.10657	7.41639	GeneID:9811,Genbank:NM_001142397.1,HGNC:HGNC:23925,HPRD:11083,MIM:613178	CBP80/20-dependent translation initiation factor
CTNNA2	123.3815602	0.225983845	5.990981408	2.555959565	1.353865013	2.09E-09	1.72E-08	Up	0.44399	0.205344	0.369986	0.965266	0.76717	1.16483	GeneID:1496,Genbank:NM_001282597.2,HGNC:HGNC:2510,MIM:114025	catenin alpha 2
CTSF	130.5433581	0.223095963	6.591847628	2.771399311	1.470614594	4.34E-11	4.45E-10	Up	1.05639	1.68825	1.43582	4.26223	4.59718	3.92182	GeneID:8722,Genbank:XM_011545328.2,HGNC:HGNC:2531,HPRD:04643,MIM:603539	cathepsin F
CTTN	104.8237054	0.257086116	8.29075183	4.381537434	2.131437185	1.13E-16	1.99E-15	Up	0.196864	0.257339	0.412801	1.89953	1.79351	1.67664	GeneID:2017,Genbank:NM_005231.3,HGNC:HGNC:3338,HPRD:01268,MIM:164765	cortactin
CUBN	37.42958798	0.327493277	4.143436348	2.561426595	1.356947548	3.42E-05	0.000145683	Up	0.0314658	0.0425283	0.0199602	0.150715	0.163925	0.11337	GeneID:8029,Genbank:NM_001081.3,HGNC:HGNC:2548,MIM:602997	cubilin
CX3CR1	106.8786834	0.246596749	-6.564120205	0.325630852	-1.618690701	5.23E-11	5.31E-10	Down	1.35038	2.25825	2.08098	0.442551	0.444366	0.638667	GeneID:1524,Genbank:NM_001171174.1,HGNC:HGNC:2558,MIM:601470	C-X3-C motif chemokine receptor 1
CXCL10	125.3564571	0.233527629	-8.493387455	0.252886052	-1.98344063	2.01E-17	3.77E-16	Down	8.59499	7.93084	7.17435	1.55213	1.37612	1.91147	GeneID:3627,Genbank:NM_001565.3,HGNC:HGNC:10637,MIM:147310	C-X-C motif chemokine ligand 10
CXorf21	453.6667826	0.142236549	-8.751940445	0.421952993	-1.244845808	2.10E-18	4.28E-17	Down	13.8144	14.1344	13.1223	5.31157	4.96675	6.6161	GeneID:80231,Genbank:NM_025159.2,HGNC:HGNC:25667,HPRD:06518	chromosome X open reading frame 21
CYB5D1	553.0974438	0.12249981	-8.439441679	0.488411811	-1.033830006	3.19E-17	5.88E-16	Down	6.49794	6.62987	7.7098	3.12555	3.29224	3.36452	GeneID:124637,Genbank:NM_144607.4,HGNC:HGNC:26516,HPRD:13408	cytochrome b5 domain containing 1
CYP1A1	14.42282511	0.367262254	3.047098427	2.172090533	1.119084236	0.00231062	0.006581026	Up	0.0528422	0	0.102912	0.322701	0.386055	0.387418	GeneID:1543,Genbank:NM_000499.4,HGNC:HGNC:2595,HPRD:00148,MIM:108330	cytochrome P450 family 1 subfamily A member 1
DBF4B	343.353878	0.147325156	-7.460523221	0.466800254	-1.099122749	8.62E-14	1.19E-12	Down	2.54849	2.92549	2.85869	1.18773	1.29157	1.26245	GeneID:80174,Genbank:XM_017025147.1,HGNC:HGNC:17883,HPRD:16840,MIM:611661	DBF4 zinc finger B
DBN1	43.10682511	0.330730419	5.235240175	3.32062124	1.731453174	1.65E-07	1.03E-06	Up	0.0827176	0.101647	0.158291	0.381446	0.746871	0.561544	GeneID:1627,Genbank:XM_011534447.2,HGNC:HGNC:2695,HPRD:00545,MIM:126660	drebrin 1
DCAF7	2049.19336	0.078183381	-13.35014695	0.485061768	-1.043759624	1.18E-40	8.43E-39	Down	20.1491	20.3172	20.5888	9.675	9.66809	9.35469	GeneID:10238,Genbank:NM_005828.4,HGNC:HGNC:30915,MIM:605973	DDB1 and CUL4 associated factor 7
DCT	12.42355183	0.366424684	3.184512152	2.245262087	1.166883859	0.001449982	0.004328499	Up	0.0134552	0.0203851	0.0270917	0.0405542	0.21242	0.0406138	GeneID:1638,Genbank:XM_011521049.1,HGNC:HGNC:2709,MIM:191275	dopachrome tautomerase
DDAH2	221.298746	0.177440892	5.940919609	2.07651181	1.054162077	2.83E-09	2.30E-08	Up	4.51309	6.05429	5.71735	10.2003	11.7168	11.3897	GeneID:23564,Genbank:NM_013974.2,HGNC:HGNC:2716,MIM:604744	dimethylarginine dimethylaminohydrolase 2
DDIAS	589.1215261	0.119478868	-8.997010353	0.474686653	-1.07495261	2.32E-19	5.11E-18	Down	9.77176	9.18787	9.42629	4.62103	4.50431	4.16925	GeneID:220042,Genbank:NM_145018.3,HGNC:HGNC:26351	DNA damage induced apoptosis suppressor
DDIT3	1035.920967	0.113753235	28.09696183	9.164907356	3.196120297	1.07E-173	9.38E-171	Up	4.58901	5.72926	5.02571	51.7476	44.966	46.3071	GeneID:1649,Genbank:NM_001195057.1,HGNC:HGNC:2726,MIM:126337	DNA damage inducible transcript 3
DDIT4	608.795805	0.124722808	9.122241239	2.200378241	1.137751542	7.36E-20	1.67E-18	Up	14.2101	14.6804	16.6148	33.9794	28.5509	31.7016	GeneID:54541,Genbank:NM_019058.2,HGNC:HGNC:24944,HPRD:09662,MIM:607729	DNA damage inducible transcript 4
DENND5A	115.0030706	0.252905273	9.617871492	5.39794552	2.432410416	6.72E-22	1.81E-20	Up	0.193778	0.142772	0.215551	1.07771	1.14556	1.10198	GeneID:23258,Genbank:XM_005252832.1,HGNC:HGNC:19344,HPRD:11475	DENN domain containing 5A
DEPDC1	1207.365183	0.097556141	-14.47297673	0.375809187	-1.411927759	1.80E-47	1.69E-45	Down	14.5807	12.2636	12.9437	4.85955	4.96178	4.76827	GeneID:55635,Genbank:NM_017779.5,HGNC:HGNC:22949,MIM:612002	DEP domain containing 1
DEPDC1B	589.5955221	0.122306875	-9.212829008	0.457932756	-1.126792329	3.18E-20	7.47E-19	Down	4.70544	4.67103	5.06453	1.8714	2.05056	2.16534	GeneID:55789,Genbank:NM_001145208.1,HGNC:HGNC:24902,MIM:616073	DEP domain containing 1B
DFNA5	50.20828838	0.305657586	4.111720151	2.389615427	1.256778457	3.93E-05	0.000165089	Up	0.437123	0.449191	0.497768	1.60143	1.15775	1.37434	GeneID:1687,Genbank:NM_001127454.1,HGNC:HGNC:2810,HPRD:02996,MIM:608798	DFNA5, deafness associated tumor suppressor
DGCR6	50.05051735	0.305795963	4.357599595	2.518450478	1.332536363	1.31E-05	6.02E-05	Up	0.746298	0.812241	0.494097	2.31208	1.94905	2.04485	GeneID:8214,Genbank:NM_005675.4,HGNC:HGNC:2846,HPRD:03177,MIM:601279	DiGeorge syndrome critical region gene 6
DHCR24	2095.41985	0.078671784	-20.99015613	0.318345874	-1.65133303	8.07E-98	2.80E-95	Down	33.8284	34.4248	33.908	9.85652	10.4035	10.53	GeneID:1718,Genbank:NM_014762.3,HGNC:HGNC:2859,HPRD:05916,MIM:606418	24-dehydrocholesterol reductase
DHX58	62.02679315	0.283137509	3.626683391	2.037570674	1.026850101	0.000287085	0.001006591	Up	0.573509	0.430887	0.731361	1.11433	1.11982	1.60923	GeneID:79132,Genbank:NM_024119.2,HGNC:HGNC:29517,MIM:608588	DEXH-box helicase 58
DKK1	98.92138506	0.246477096	4.287356499	2.080218656	1.056735181	1.81E-05	8.09E-05	Up	1.86314	1.95564	2.19773	5.32346	3.97713	4.32004	GeneID:22943,Genbank:NM_012242.2,HGNC:HGNC:2891,HPRD:05544,MIM:605189	dickkopf WNT signaling pathway inhibitor 1
DLG4	25.51499207	0.351635741	2.902861057	2.028973045	1.020749699	0.003697706	0.009971709	Up	0.054852	0.0459262	0.0323555	0.104139	0.124921	0.100523	GeneID:1742,Genbank:NM_001321074.1,HGNC:HGNC:2903,HPRD:04199,MIM:602887	discs large MAGUK scaffold protein 4
DLGAP5	1026.241509	0.098667944	-18.12820032	0.289438299	-1.788672262	1.91E-73	3.70E-71	Down	12.9343	12.8667	13.1586	3.7557	3.7537	3.6415	GeneID:9787,Genbank:NM_014750.4,HGNC:HGNC:16864	DLG associated protein 5
DMBT1	41.39351113	0.343463789	4.792904335	3.130057334	1.646189083	1.64E-06	8.78E-06	Up	0.0253171	0.0420754	0.0913903	0.289693	0.399222	0.19676	GeneID:1755,Genbank:NM_007329.2,HGNC:HGNC:2926,MIM:601969	deleted in malignant brain tumors 1
DNAAF1	296.2991192	0.169417861	12.63535644	4.409622205	2.140655058	1.35E-36	8.01E-35	Up	0.290291	0.274554	0.250558	1.24142	1.13974	0.882882	GeneID:123872,Genbank:XM_011522854.2,HGNC:HGNC:30539,MIM:613190	dynein (axonemal) assembly factor 1
DNAH2	8.111398826	0.347565811	3.538147314	2.345245646	1.229739042	0.000402945	0.001366676	Up	0	0.00251153	0	0.0275538	0.0249044	0.0398522	GeneID:146754,Genbank:NM_020877.3,HGNC:HGNC:2948,MIM:603333	dynein axonemal heavy chain 2
DNAJA1	3013.161243	0.076132481	-16.12131649	0.427099519	-1.227355821	1.81E-58	2.36E-56	Down	76.2899	75.4811	75.7586	35.2248	30.1737	29.652	GeneID:3301,Genbank:NM_001539.3,HGNC:HGNC:5229,HPRD:04159,MIM:602837	DnaJ heat shock protein family (Hsp40) member A1
DNAJB2	855.718159	0.115922979	9.615349897	2.165409683	1.114640001	6.89E-22	1.84E-20	Up	8.98298	10.5026	10.326	23.3989	21.4204	17.9028	GeneID:3300,Genbank:NM_006736.5,HGNC:HGNC:5228,HPRD:07249,MIM:604139	DnaJ heat shock protein family (Hsp40) member B2
DNAJB9	4498.572587	0.066621721	28.31578302	3.697233594	1.886446197	2.21E-176	2.24E-173	Up	52.578	51.0958	50.6942	197.638	180.126	180.51	GeneID:4189,Genbank:NM_012328.2,HGNC:HGNC:6968,HPRD:07047,MIM:602634	DnaJ heat shock protein family (Hsp40) member B9
DNASE2	1315.196886	0.090963394	13.14452423	2.290512659	1.195670536	1.83E-39	1.24E-37	Up	17.8775	18.7452	17.3297	43.5757	42.3361	36.9693	GeneID:1777,Genbank:NM_001375.2,HGNC:HGNC:2960,HPRD:00531,MIM:126350	deoxyribonuclease II, lysosomal
DNHD1	509.6963957	0.133401382	10.02368028	2.526557126	1.3371728	1.20E-23	3.64E-22	Up	0.600822	0.60818	0.55354	1.47168	1.91256	1.66762	GeneID:144132,Genbank:NM_144666.2,HGNC:HGNC:26532	dynein heavy chain domain 1
DRAM1	161.4777485	0.206665579	5.101914776	2.076840142	1.054390174	3.36E-07	2.02E-06	Up	1.54363	1.61202	1.26814	3.3572	2.95211	3.40699	GeneID:55332,Genbank:XM_017019578.1,HGNC:HGNC:25645,MIM:610776	DNA damage regulated autophagy modulator 1
DRP2	45.49896296	0.314055228	-4.426655775	0.381508104	-1.39021439	9.57E-06	4.50E-05	Down	0.29507	0.406849	0.329995	0.0821413	0.147314	0.095045	GeneID:1821,Genbank:XM_017029333.1,HGNC:HGNC:3032,MIM:300052	dystrophin related protein 2
DUPD1	27.01286889	0.351457887	3.768177701	2.504210387	1.324355773	0.000164444	0.000610678	Up	0.00779821	0.0621867	0.0699671	0.239397	0.189182	0.295985	GeneID:338599,Genbank:XM_011539747.2,HGNC:HGNC:23481,HPRD:16846	dual specificity phosphatase and pro isomerase domain containing 1
DUSP10	331.0085809	0.17426748	9.659778497	3.211807117	1.683385255	4.47E-22	1.23E-20	Up	1.39182	1.11711	1.4827	4.466	5.07505	4.06307	GeneID:11221,Genbank:NM_007207.5,HGNC:HGNC:3065,HPRD:12320,MIM:608867	dual specificity phosphatase 10
DUSP22	4289.865601	0.068008361	15.37855847	2.064611808	1.045870549	2.28E-53	2.57E-51	Up	15.9539	16.1066	16.6983	33.5861	32.7858	31.5865	GeneID:56940,Genbank:NM_001286555.1,HGNC:HGNC:16077,MIM:616778	dual specificity phosphatase 22
DUSP26	25.53100309	0.352101486	3.657642919	2.441658626	1.287861508	0.000254545	0.000902336	Up	0.234542	0.279174	0.140408	0.793645	1.11252	0.911291	GeneID:78986,Genbank:NM_001305115.1,HGNC:HGNC:28161,HPRD:14421	dual specificity phosphatase 26 (putative)
DUSP8	108.8287761	0.257525088	11.26530701	7.469953049	2.901099175	1.95E-29	8.23E-28	Up	0.203167	0.209043	0.271195	2.851	2.77567	3.00084	GeneID:1850,Genbank:XM_011519933.2,HGNC:HGNC:3074,MIM:602038	dual specificity phosphatase 8
ECT2	1276.200794	0.09223134	-12.58282282	0.447347977	-1.160530604	2.62E-36	1.52E-34	Down	11.9089	12.4607	12.5162	5.09755	5.41453	6.05742	GeneID:1894,Genbank:XM_005247176.1,HGNC:HGNC:3155,HPRD:11860,MIM:600586	epithelial cell transforming 2
EGR1	3831.741174	0.07530467	40.01952691	8.076091539	3.013657263	0	0	Up	14.4528	12.7286	14.032	107.693	110.364	112.287	GeneID:1958,Genbank:NM_001964.2,HGNC:HGNC:3238,HPRD:00549,MIM:128990	early growth response 1
EGR2	47.71628724	0.311823532	4.89739045	2.882102389	1.527121589	9.71E-07	5.38E-06	Up	0.247341	0.239114	0.325047	1.05464	1.01814	0.945732	GeneID:1959,Genbank:NM_001136178.1,HGNC:HGNC:3239,MIM:129010	early growth response 2
EGR3	25.68718523	0.357548808	5.54993542	3.956906006	1.984372795	2.86E-08	2.01E-07	Up	0.034201	0.0330072	0.0771192	0.417223	0.349426	0.55669	GeneID:1960,Genbank:NM_004430.2,HGNC:HGNC:3240,HPRD:03881,MIM:602419	early growth response 3
EIF1	8954.394232	0.067764485	19.81738012	2.536632567	1.342914559	2.11E-87	5.91E-85	Up	202.143	219.45	201.434	534.901	498.715	496.783	GeneID:10209,Genbank:NM_005801.3,HGNC:HGNC:3249,HPRD:15449	eukaryotic translation initiation factor 1
EML6	564.1492823	0.131876923	10.35758206	2.577417141	1.365926048	3.87E-25	1.27E-23	Up	1.31443	0.971898	1.35104	3.02259	3.39579	3.56141	GeneID:400954,Genbank:XM_017004102.1,HGNC:HGNC:35412	echinoderm microtubule associated protein like 6
EMP3	192.5363938	0.192656712	6.71964437	2.453063512	1.294584587	1.82E-11	1.95E-10	Up	5.82535	5.02771	4.98897	18.8485	12.2643	13.485	GeneID:2014,Genbank:NM_001425.2,HGNC:HGNC:3335,HPRD:18514,MIM:602335	epithelial membrane protein 3
ENC1	173.4552006	0.200366591	-6.325510172	0.415401719	-1.267420909	2.52E-10	2.35E-09	Down	2.32014	2.1664	2.11612	0.734724	0.957238	0.881333	GeneID:8507,Genbank:NM_001256576.1,HGNC:HGNC:3345,HPRD:05529,MIM:605173	ectodermal-neural cortex 1
EPAS1	471.2403634	0.136977473	7.901392462	2.117427792	1.082312772	2.76E-15	4.31E-14	Up	2.06399	2.43168	2.39558	4.77119	4.658	5.05585	GeneID:2034,Genbank:NM_001430.4,HGNC:HGNC:3374,HPRD:06787,MIM:603349	endothelial PAS domain protein 1
EPB41L4A	271.9287672	0.173494787	8.678818724	2.839682845	1.505729809	4.00E-18	7.97E-17	Up	0.78881	0.731767	0.749218	2.11146	2.44616	2.70163	GeneID:64097,Genbank:XM_011543531.2,HGNC:HGNC:13278,MIM:612141	erythrocyte membrane protein band 4.1 like 4A
EPCAM	12.63801844	0.365980371	-3.17146094	0.447297794	-1.160692451	0.001516743	0.00451089	Down	0.855489	0.668445	0.607011	0.0665696	0.139268	0	GeneID:4072,Genbank:NM_002354.2,HGNC:HGNC:11529,MIM:185535	epithelial cell adhesion molecule
EPHA6	12.41730416	0.366555114	3.203788279	2.256935169	1.174364977	0.001356322	0.004072362	Up	0	0.0022099	0.00222805	0.0215865	0.0337023	0.0268232	GeneID:285220,Genbank:XM_006713592.3,HGNC:HGNC:19296,MIM:600066	EPH receptor A6
ERCC6L	464.3663055	0.13098329	-9.623210211	0.417405139	-1.260479734	6.38E-22	1.72E-20	Down	6.64805	6.15681	6.39015	2.70866	2.51963	2.64731	GeneID:54821,Genbank:NM_017669.2,HGNC:HGNC:20794,HPRD:10974,MIM:300687	ERCC excision repair 6 like, spindle assembly checkpoint helicase
ERN1	10376.35907	0.062782678	22.65949881	2.680726472	1.422624021	1.12E-113	4.94E-111	Up	29.0633	28.4427	29.996	73.7614	80.3461	82.5756	GeneID:2081,Genbank:XM_017024347.1,HGNC:HGNC:3449,MIM:604033	endoplasmic reticulum to nucleus signaling 1
ESCO2	744.0636626	0.109016956	-9.978931259	0.470454559	-1.087872714	1.88E-23	5.62E-22	Down	12.6881	11.692	12.0794	5.6167	5.36224	5.82714	GeneID:157570,Genbank:XM_011544421.2,HGNC:HGNC:27230,HPRD:18564,MIM:609353	establishment of sister chromatid cohesion N-acetyltransferase 2
ESPL1	1875.739451	0.08015452	-12.61353824	0.496191147	-1.011032101	1.78E-36	1.04E-34	Down	17.6149	19.1966	19.1452	8.23739	8.4802	9.34165	GeneID:9700,Genbank:XM_011539025.2,HGNC:HGNC:16856,MIM:604143	extra spindle pole bodies like 1, separase
ESRRG	82.76538533	0.277863873	5.344190926	2.799089443	1.484957588	9.08E-08	5.90E-07	Up	0.135754	0.083178	0.0837778	0.253106	0.338684	0.359748	GeneID:2104,Genbank:XM_017000643.1,HGNC:HGNC:3474,MIM:602969	estrogen related receptor gamma
ETV1	32.01908217	0.342267733	3.373864241	2.22648033	1.154764866	0.000741209	0.002364947	Up	0.0405636	0.0469286	0.0762007	0.202191	0.259948	0.287975	GeneID:2115,Genbank:NM_001163148.1,HGNC:HGNC:3490,HPRD:02765,MIM:600541	ETS variant 1
ETV4	36.7604039	0.335043805	5.194033373	3.340881247	1.740228702	2.06E-07	1.27E-06	Up	0.0956175	0.106857	0.197088	0.742753	0.76336	0.518488	GeneID:2118,Genbank:NM_001261437.1,HGNC:HGNC:3493,HPRD:02833,MIM:600711	ETS variant 4
ETV5	542.8614014	0.136281753	15.08516675	4.157836351	2.055832976	2.03E-51	2.12E-49	Up	1.90072	2.53351	1.90107	9.01625	9.07396	9.29474	GeneID:2119,Genbank:NM_004454.2,HGNC:HGNC:3494,HPRD:09035,MIM:601600	ETS variant 5
EXD3	28.80279433	0.347168728	2.949031478	2.033283673	1.023811507	0.003187715	0.008739376	Up	0.0160725	0.0152246	0.123431	0.120924	0.133569	0.0896058	GeneID:54932,Genbank:NM_017820.4,HGNC:HGNC:26023	exonuclease 3'-5' domain containing 3
EXPH5	379.4718939	0.142817735	-7.589934698	0.471726554	-1.083977281	3.20E-14	4.61E-13	Down	1.56686	1.34006	1.36776	0.683172	0.668969	0.641374	GeneID:23086,Genbank:XM_017017398.1,HGNC:HGNC:30578,MIM:612878	exophilin 5
F2R	381.1227551	0.144761523	9.358451427	2.557516737	1.354743681	8.09E-21	1.99E-19	Up	2.93675	3.24452	2.90715	8.0522	7.55806	7.75803	GeneID:2149,Genbank:NM_001311313.1,HGNC:HGNC:3537,MIM:187930	coagulation factor II thrombin receptor
F2RL3	188.7482601	0.198092145	5.403563307	2.100020549	1.070403445	6.53E-08	4.33E-07	Up	2.39423	2.94709	2.4501	6.31593	5.52681	5.94512	GeneID:9002,Genbank:NM_003950.2,HGNC:HGNC:3540,MIM:602779	F2R like thrombin/trypsin receptor 3
F8	30.01191409	0.340472375	3.270006146	2.163469463	1.113346757	0.001075451	0.003295069	Up	0.0497504	0.0349635	0.0543978	0.134979	0.177944	0.187739	GeneID:2157,Genbank:NM_000132.3,HGNC:HGNC:3546,HPRD:02384,MIM:300841	coagulation factor VIII
FABP5	1441.177817	0.086403882	-12.83020699	0.463750362	-1.108579687	1.11E-37	7.11E-36	Down	143.896	137.093	137.451	63.4494	61.8531	60.2707	GeneID:2171,Genbank:NM_001444.2,HGNC:HGNC:3560,HPRD:05524,MIM:605168	fatty acid binding protein 5
FADS3	91.78628569	0.253768965	4.413840729	2.173614047	1.120095794	1.02E-05	4.75E-05	Up	1.01101	1.04294	0.744281	2.54024	2.11876	1.5565	GeneID:3995,Genbank:NM_021727.4,HGNC:HGNC:3576,HPRD:07547,MIM:606150	fatty acid desaturase 3
FAM117A	2366.608165	0.076494876	13.66048014	2.063304472	1.044956729	1.75E-42	1.36E-40	Up	20.1337	23.1811	21.3561	42.227	42.9723	43.6718	GeneID:81558,Genbank:NM_030802.3,HGNC:HGNC:24179,HPRD:17432	family with sequence similarity 117 member A
FAM129A	700.6178999	0.131829484	10.54136472	2.620174092	1.389662672	5.57E-26	1.96E-24	Up	2.32605	1.85149	1.94973	4.92426	5.32387	6.32738	GeneID:116496,Genbank:NM_052966.3,HGNC:HGNC:16784,HPRD:10725	family with sequence similarity 129 member A
FAM131A	175.6690557	0.197673101	6.625396133	2.478835608	1.309662598	3.46E-11	3.59E-10	Up	1.66447	1.78075	1.49404	4.5254	3.43625	3.89633	GeneID:131408,Genbank:XM_005247113.2,HGNC:HGNC:28308	family with sequence similarity 131 member A
FAM167A	127.3134649	0.223164545	6.065199922	2.555379529	1.353537579	1.32E-09	1.12E-08	Up	0.453982	0.478341	0.588048	1.28536	1.54463	1.48122	GeneID:83648,Genbank:NM_053279.2,HGNC:HGNC:15549,MIM:610085	family with sequence similarity 167 member A
FAM209A	15.08505408	0.367251097	2.811393511	2.045547944	1.032487352	0.004932742	0.012906362	Up	0.467947	0.0924511	0	0.452207	1.28829	0.460299	GeneID:200232,Genbank:NM_001012971.3,HGNC:HGNC:16100	family with sequence similarity 209 member A
FAM228B	50.69822779	0.304378156	4.736943395	2.716637549	1.441822095	2.17E-06	1.14E-05	Up	0.167364	0.197077	0.122616	0.707888	1.35517	0.772	GeneID:375190,Genbank:NM_001291328.1,HGNC:HGNC:24736	family with sequence similarity 228 member B
FAM229A	62.81121874	0.28553314	3.817069751	2.128592685	1.089899911	0.000135046	0.00050998	Up	0.782694	2.39522	0.942885	4.06722	2.25309	1.74912	GeneID:100128071,Genbank:NM_001167676.1,HGNC:HGNC:44652	family with sequence similarity 229 member A
FAM234A	562.550917	0.124065268	9.252235876	2.215882108	1.147881127	2.20E-20	5.23E-19	Up	4.0598	4.0629	3.79736	8.5791	8.8815	8.47553	GeneID:83986,Genbank:NM_032039.3,HGNC:HGNC:14163	family with sequence similarity 234 member A
FAM43A	122.0822819	0.232681921	6.375240723	2.796075388	1.48340326	1.83E-10	1.73E-09	Up	1.51332	1.71009	1.67448	5.91564	4.17412	4.85641	GeneID:131583,Genbank:NM_153690.4,HGNC:HGNC:26888,HPRD:13308	family with sequence similarity 43 member A
FAM46A	205.9448644	0.182674414	6.058013115	2.153441296	1.106643995	1.38E-09	1.16E-08	Up	1.13523	1.08554	1.16897	2.45777	2.47347	2.80779	GeneID:55603,Genbank:NM_017633.2,HGNC:HGNC:18345,MIM:611357	family with sequence similarity 46 member A
FAM53A	94.90870025	0.29046833	12.28115779	11.85387956	3.567287399	1.14E-34	6.16E-33	Up	0.0540813	0.0842231	0.0318054	1.5123	1.42919	1.52187	GeneID:152877,Genbank:XM_011513404.2,HGNC:HGNC:31860,HPRD:12900	family with sequence similarity 53 member A
FAM57B	18.71349678	0.363176449	2.802925858	2.02504878	1.01795666	0.005064131	0.013197766	Up	0.0272349	0.0648277	0.0646022	0.292739	0.211922	0.11374	GeneID:83723,Genbank:NM_031478.5,HGNC:HGNC:25295,MIM:615175	family with sequence similarity 57 member B
FAM71A	10.43706188	0.358833691	3.507757346	2.392802822	1.258701517	0.000451901	0.001517499	Up	0.0474459	0.0154309	0	0.276149	0.343071	0.29572	GeneID:149647,Genbank:NM_153606.3,HGNC:HGNC:26541	family with sequence similarity 71 member A
FAM71E2	88.65235289	0.270142899	7.04396982	3.739585644	1.902878424	1.87E-12	2.22E-11	Up	0.337135	0.223718	0.433257	1.54282	1.8883	1.39441	GeneID:284418,Genbank:NM_001145402.1,HGNC:HGNC:25278	family with sequence similarity 71 member E2
FAM72A	205.9386245	0.188891925	-6.987296691	0.400578272	-1.319843926	2.80E-12	3.25E-11	Down	2.86642	2.44774	2.70399	0.934518	0.967845	0.866545	GeneID:729533,Genbank:NM_001317901.1,HGNC:HGNC:24044,MIM:614710	family with sequence similarity 72 member A
FAM72B	84.35617452	0.25829471	-5.210482293	0.393424849	-1.345840011	1.88E-07	1.17E-06	Down	1.67705	1.91017	1.37397	0.493206	0.650412	0.541629	GeneID:653820,Genbank:XM_011542018.1,HGNC:HGNC:24805,MIM:614711	family with sequence similarity 72 member B
FAM72C	73.47275003	0.276762727	-4.581479652	0.415239962	-1.267982801	4.62E-06	2.30E-05	Down	1.15661	1.02049	0.960747	0.340043	0.365392	0.353123	GeneID:554282,Genbank:XM_011509723.2,HGNC:HGNC:30602,MIM:616853	family with sequence similarity 72 member C
FAM72D	143.3022612	0.215149698	-5.50858355	0.439772688	-1.185170086	3.62E-08	2.50E-07	Down	1.4951	1.63163	1.27165	0.566496	0.440298	0.451276	GeneID:728833,Genbank:XM_011509962.2,HGNC:HGNC:33593,HPRD:14694,MIM:614712	family with sequence similarity 72 member D
FAM84B	528.867968	0.139423437	7.207266515	2.006751355	1.004861872	5.71E-13	7.20E-12	Up	3.76264	4.24864	3.24739	7.35546	7.27784	8.143	GeneID:157638,Genbank:NM_174911.4,HGNC:HGNC:24166,HPRD:11403,MIM:609483	family with sequence similarity 84 member B
FANCB	176.7862385	0.195140252	-5.70184799	0.462440592	-1.112660056	1.19E-08	8.83E-08	Down	1.46835	1.3519	1.39854	0.596314	0.668059	0.613403	GeneID:2187,Genbank:XM_011545470.2,HGNC:HGNC:3583,MIM:300515	Fanconi anemia complementation group B
FANCM	153.9235707	0.205222847	-4.884286699	0.499180256	-1.002367222	1.04E-06	5.73E-06	Down	1.06862	0.860756	0.947885	0.451205	0.42945	0.530774	GeneID:57697,Genbank:NM_020937.3,HGNC:HGNC:23168,HPRD:13876,MIM:609644	Fanconi anemia complementation group M
FBP1	72.24003885	0.275101841	3.742945146	2.041587075	1.029691101	0.000181876	0.000668077	Up	1.15346	1.2545	1.45778	3.40374	2.11347	2.86202	GeneID:2203,Genbank:XM_006717005.3,HGNC:HGNC:3606,HPRD:01973,MIM:611570	fructose-bisphosphatase 1
FBXO2	86.59015845	0.274144449	6.603986999	3.50750796	1.810446378	4.00E-11	4.11E-10	Up	1.07501	1.47903	1.46201	7.59932	4.90408	5.97225	GeneID:26232,Genbank:NM_012168.5,HGNC:HGNC:13581,HPRD:06171,MIM:607112	F-box protein 2
FBXO32	1296.240523	0.090440082	11.35217234	2.037346546	1.026691399	7.23E-30	3.11E-28	Up	4.24767	4.60324	4.09216	9.22495	9.56737	9.41495	GeneID:114907,Genbank:NM_001242463.1,HGNC:HGNC:16731,HPRD:05966,MIM:606604	F-box protein 32
FCER1G	40.92203185	0.321884474	4.191831237	2.547858917	1.349285393	2.77E-05	0.000119954	Up	0.786841	1.107	1.22479	5.07051	3.90122	5.50663	GeneID:2207,Genbank:NM_004106.1,HGNC:HGNC:3611,HPRD:00916,MIM:147139	Fc fragment of IgE receptor Ig
FCRL5	26.8645484	0.348631219	3.167451285	2.149904242	1.104272403	0.001537815	0.004561215	Up	0.147429	0.050839	0.0767487	0.29041	0.225531	0.336813	GeneID:83416,Genbank:NM_001195388.1,HGNC:HGNC:18508,MIM:605877	Fc receptor like 5
FCRLA	1225.854123	0.093627754	17.08967805	3.031576394	1.600068178	1.77E-65	2.81E-63	Up	11.3516	9.87011	12.0694	35.0094	31.8457	34.2565	GeneID:84824,Genbank:NM_001184866.1,HGNC:HGNC:18504,MIM:606891	Fc receptor like A
FHAD1	16.39849333	0.366832543	3.116610631	2.208817468	1.143274203	0.00182943	0.005337322	Up	0.00448443	0.022536	0.00448432	0.0597899	0.01384	0.053896	GeneID:114827,Genbank:XM_011540598.2,HGNC:HGNC:29408	forkhead-associated (FHA) phosphopeptide binding domain 1
FICD	275.2395266	0.17388062	8.946072289	2.939454814	1.5555486	3.68E-19	7.95E-18	Up	2.74832	3.00964	3.84355	9.46516	10.2252	9.59473	GeneID:11153,Genbank:NM_007076.2,HGNC:HGNC:18416,HPRD:13723	FIC domain containing
FKBP10	46.91168376	0.319334579	4.669240432	2.810934681	1.49104993	3.02E-06	1.55E-05	Up	0.161215	0.127863	0.254906	0.570608	0.873608	0.717965	GeneID:60681,Genbank:XM_011525099.2,HGNC:HGNC:18169,MIM:607063	FK506 binding protein 10
FOS	11617.42503	0.058588712	33.38249009	3.879409608	1.955837111	2.46E-244	4.64E-241	Up	120.882	117.249	123.588	494.592	485.376	484.451	GeneID:2353,Genbank:NM_005252.3,HGNC:HGNC:3796,HPRD:01275,MIM:164810	Fos proto-oncogene, AP-1 trancription factor subunit
FOSB	3641.762032	0.07698979	52.04329506	16.07561889	4.006802375	0	0	Up	4.36703	4.37184	4.13894	68.068	68.21	66.3787	GeneID:2354,Genbank:NM_006732.2,HGNC:HGNC:3797,MIM:164772	FosB proto-oncogene, AP-1 trancription factor subunit
FOXA1	353.8356228	0.149922723	6.709446078	2.008193689	1.005898423	1.95E-11	2.07E-10	Up	3.42681	2.80048	2.90586	6.17189	6.40378	5.71121	GeneID:3169,Genbank:NM_004496.3,HGNC:HGNC:5021,HPRD:03801,MIM:602294	forkhead box A1
FRY	110.9709403	0.235603127	5.328040634	2.38717285	1.255303033	9.93E-08	6.39E-07	Up	0.103568	0.131466	0.127363	0.238357	0.344056	0.395255	GeneID:10129,Genbank:XM_017020303.1,HGNC:HGNC:20367,MIM:614818	FRY microtubule binding protein
FSD2	18.03819679	0.366081868	3.441014997	2.394448154	1.259693198	0.000579536	0.001899213	Up	0.010034	0.0201792	0.0202788	0.183708	0.091874	0.106644	GeneID:123722,Genbank:NM_001281806.1,HGNC:HGNC:18024,HPRD:17291	fibronectin type III and SPRY domain containing 2
FTH1	5292.717244	0.080848386	14.11758849	2.205925778	1.14138425	2.96E-45	2.57E-43	Up	116.971	125.731	132.314	293.647	270.611	247.705	GeneID:2495,Genbank:NM_002032.2,HGNC:HGNC:3976,MIM:134770	ferritin heavy chain 1
FUT3	10.4442689	0.362567638	3.522686092	2.423701413	1.277211978	0.000427197	0.001440411	Up	0.0194433	0.0368009	0.0184804	0.162825	0.408667	0.379759	GeneID:2525,Genbank:NM_001097641.1,HGNC:HGNC:4014,HPRD:00196,MIM:111100	fucosyltransferase 3 (Lewis blood group)
FXYD1	20.71276634	0.359813572	3.372581883	2.318996646	1.213500734	0.000744669	0.002374264	Up	0.239637	0.137369	0.275823	0.81213	1.17059	1.1396	GeneID:5348,Genbank:XM_017026874.1,HGNC:HGNC:4025,HPRD:03837,MIM:602359	FXYD domain containing ion transport regulator 1
FYN	790.8434888	0.110211765	15.27912266	3.213040309	1.68393908	1.05E-52	1.13E-50	Up	2.18713	2.6956	2.42235	7.79435	8.33266	7.82251	GeneID:2534,Genbank:NM_002037.5,HGNC:HGNC:4037,HPRD:00655,MIM:137025	FYN proto-oncogene, Src family tyrosine kinase
G2E3	270.1801628	0.172038377	-6.893853475	0.439517537	-1.186007364	5.43E-12	6.07E-11	Down	3.17706	3.06447	3.28575	1.20779	1.68009	1.39979	GeneID:55632,Genbank:NM_017769.4,HGNC:HGNC:20338,HPRD:13851,MIM:611299	G2/M-phase specific E3 ubiquitin protein ligase
GAA	125.8900352	0.233401538	7.433464221	3.328753362	1.734981981	1.06E-13	1.44E-12	Up	0.508974	0.724604	0.728205	2.55354	2.29831	2.24812	GeneID:2548,Genbank:NM_000152.4,HGNC:HGNC:4065,MIM:606800	glucosidase alpha, acid
GABARAPL1	426.4711502	0.136848893	7.423709042	2.022200944	1.015926363	1.14E-13	1.55E-12	Up	4.04237	4.00543	3.73963	9.08881	7.86532	7.30495	GeneID:23710,Genbank:XM_005253344.4,HGNC:HGNC:4068,HPRD:07601,MIM:607420	GABA type A receptor associated protein like 1
GABBR1	743.8337637	0.118773623	10.21291824	2.318232562	1.213025303	1.74E-24	5.56E-23	Up	2.46283	2.23544	2.71272	5.36497	6.14172	5.94913	GeneID:2550,Genbank:NM_021904.3,HGNC:HGNC:4070,HPRD:04644,MIM:603540	gamma-aminobutyric acid type B receptor subunit 1
GARS	5871.275162	0.062900371	21.16800673	2.516599223	1.331475481	1.88E-99	7.10E-97	Up	40.5583	43.0669	42.3893	111.933	105.09	101.878	GeneID:2617,Genbank:NM_001316772.1,HGNC:HGNC:4162,MIM:600287	glycyl-tRNA synthetase
GAS1	17.28614544	0.365870506	-3.383758197	0.423954892	-1.238017323	0.000715009	0.002291889	Down	1.22235	0.974691	0.777116	0.267733	0.238154	0.0688825	GeneID:2619,Genbank:NM_002048.2,HGNC:HGNC:4165,MIM:139185	growth arrest specific 1
GBP2	416.1865231	0.14784589	10.75227712	3.009825778	1.58967998	5.78E-27	2.12E-25	Up	1.76008	1.50731	1.39747	5.15414	4.88647	5.25131	GeneID:2634,Genbank:NM_004120.4,HGNC:HGNC:4183,MIM:600412	guanylate binding protein 2
GCNT1	149.2916143	0.206408333	-5.19209784	0.475760612	-1.071692258	2.08E-07	1.28E-06	Down	1.20596	1.26634	1.27539	0.544784	0.571541	0.589644	GeneID:2650,Genbank:NM_001097634.1,HGNC:HGNC:4203,HPRD:02669,MIM:600391	glucosaminyl (N-acetyl) transferase 1, core 2
GDF15	12.07694483	0.360882719	3.581548007	2.44955347	1.292518784	0.000341564	0.001178804	Up	0	0.0901062	0.36918	2.28947	1.90124	1.57921	GeneID:9518,Genbank:NM_004864.2,HGNC:HGNC:30142,MIM:605312	growth differentiation factor 15
GEMIN5	955.2146189	0.108511105	-11.31092658	0.427097944	-1.227361143	1.16E-29	4.96E-28	Down	8.83374	8.40319	8.45915	3.24475	4.05694	3.52713	GeneID:25929,Genbank:NM_001252156.1,HGNC:HGNC:20043,MIM:607005	gem nuclear organelle associated protein 5
GEN1	1406.278683	0.097333049	-12.04175497	0.443786989	-1.172060723	2.14E-33	1.09E-31	Down	12.306	10.7375	11.9459	4.825	5.51171	5.04776	GeneID:348654,Genbank:XM_011532822.2,HGNC:HGNC:26881,MIM:612449	GEN1, Holliday junction 5' flap endonuclease
GIMAP1	10.09287459	0.359325807	2.913772566	2.066219721	1.046993678	0.0035709	0.009663339	Up	0.039234	0.0729807	2.55E-48	0.386778	0.288198	0.24519	GeneID:170575,Genbank:NM_130759.3,HGNC:HGNC:23237,HPRD:16278,MIM:608084	GTPase, IMAP family member 1
GIPR	31.855344	0.345944061	3.41280837	2.266774358	1.180640788	0.000642971	0.002083771	Up	0.14232	0.110037	0.0827528	0.355271	0.363473	0.464924	GeneID:2696,Genbank:XM_011526710.2,HGNC:HGNC:4271,HPRD:00670,MIM:137241	gastric inhibitory polypeptide receptor
GJA1	642.8490879	0.120106021	-14.94801794	0.288102291	-1.795346961	1.60E-50	1.63E-48	Down	18.9637	18.6003	18.5968	5.67366	4.82448	5.05433	GeneID:2697,Genbank:NM_000165.4,HGNC:HGNC:4274,HPRD:00414,MIM:121014	gap junction protein alpha 1
GLI1	14.43192009	0.366110723	3.240237227	2.275660899	1.186285594	0.001194303	0.003628029	Up	0.039918	0.038038	0.00945905	0.103235	0.229212	0.214135	GeneID:2735,Genbank:NM_001160045.1,HGNC:HGNC:4317,HPRD:01311,MIM:165220	GLI family zinc finger 1
GLIS1	161.1069144	0.214413796	7.062759171	2.856706859	1.514353002	1.63E-12	1.96E-11	Up	0.334278	0.249059	0.366244	0.918298	1.17035	0.939981	GeneID:148979,Genbank:NM_147193.2,HGNC:HGNC:29525,MIM:610378	GLIS family zinc finger 1
GMPR	78.14835916	0.272142482	7.111512407	3.824694824	1.935344638	1.15E-12	1.40E-11	Up	0.75899	0.549039	0.551944	3.72489	3.24835	2.54043	GeneID:2766,Genbank:NM_006877.3,HGNC:HGNC:4376,MIM:139265	guanosine monophosphate reductase
GNAO1	8.431028934	0.349402345	3.631666738	2.409799095	1.268912874	0.000281597	0.000988662	Up	0	0.00520232	0	0.0822833	0.135144	0.0253531	GeneID:2775,Genbank:NM_020988.2,HGNC:HGNC:4389,HPRD:00757,MIM:139311	G protein subunit alpha o1
GNG7	741.94968	0.131178466	12.42623959	3.095248084	1.630055046	1.88E-35	1.05E-33	Up	5.84169	6.41949	7.01932	22.7701	19.9639	19.677	GeneID:2788,Genbank:XM_017026606.1,HGNC:HGNC:4410,HPRD:10376,HPRD:07638,MIM:604430	G protein subunit gamma 7
GPNMB	294.3693279	0.168754373	6.143510791	2.051592653	1.03674431	8.07E-10	7.03E-09	Up	1.26858	1.09506	1.4649	2.95203	3.19063	2.65376	GeneID:10457,Genbank:XM_017011677.1,HGNC:HGNC:4462,HPRD:05081,MIM:604368	glycoprotein nmb
GPR146	29.65997648	0.344446154	3.827960515	2.49411204	1.318526275	0.000129209	0.000490327	Up	0.341884	0.277733	0.172906	0.916251	0.939661	0.919147	GeneID:115330,Genbank:NM_001303473.1,HGNC:HGNC:21718,HPRD:17064	G protein-coupled receptor 146
GPRC5B	18.22648935	0.364455783	2.999501932	2.133446339	1.093185824	0.002704214	0.007545593	Up	0.0818813	0.0947126	0.174916	0.404943	0.449948	0.436148	GeneID:51704,Genbank:XM_006721052.2,HGNC:HGNC:13308,HPRD:16177,MIM:605948	G protein-coupled receptor class C group 5 member B
GPSM2	435.614819	0.141980277	-10.00798401	0.373469845	-1.420936336	1.41E-23	4.25E-22	Down	3.06628	3.2941	3.34724	1.28627	1.11738	1.00808	GeneID:29899,Genbank:XM_011541301.2,HGNC:HGNC:29501,MIM:609245	G-protein signaling modulator 2
GPT2	881.6027104	0.105400123	16.89281663	3.435463978	1.780504956	5.08E-64	7.62E-62	Up	4.13258	4.79223	4.27956	15.1146	14.5762	15.0863	GeneID:84706,Genbank:NM_133443.3,HGNC:HGNC:18062,HPRD:06307,MIM:138210	glutamic pyruvate transaminase (alanine aminotransferase) 2
GPX1	96.60874951	0.258967944	-4.721137672	0.428502844	-1.222623316	2.35E-06	1.23E-05	Down	5.74932	6.85638	7.83266	4.00534	3.0147	1.90036	GeneID:2876,Genbank:NM_000581.2,HGNC:HGNC:4553,HPRD:11749,MIM:138320	glutathione peroxidase 1
GRAMD1B	33.82104606	0.336991091	3.408401898	2.216988175	1.148601075	0.000653446	0.002112525	Up	0.0342669	0.0386189	0.024218	0.0926576	0.127037	0.1152	GeneID:57476,Genbank:XM_017018041.1,HGNC:HGNC:29214	GRAM domain containing 1B
GSDMC	356.8880689	0.150178263	12.78821284	3.78557275	1.920511594	1.91E-37	1.20E-35	Up	0.34974	0.572309	0.573905	1.9477	1.78384	1.78064	GeneID:56169,Genbank:XM_011517161.1,HGNC:HGNC:7151,HPRD:12222,MIM:608384	gasdermin C
GSTA4	91.59769979	0.257397102	5.030697913	2.453577873	1.294887061	4.89E-07	2.85E-06	Up	1.22335	1.18614	1.45872	4.15758	3.45464	3.93549	GeneID:2941,Genbank:NM_001512.3,HGNC:HGNC:4629,HPRD:06899,MIM:605450	glutathione S-transferase alpha 4
GSTM2	148.802934	0.2116361	5.811230563	2.345452316	1.229866171	6.20E-09	4.80E-08	Up	1.60424	2.2323	1.64208	3.85087	3.83932	4.03435	GeneID:2946,Genbank:NM_001142368.1,HGNC:HGNC:4634,HPRD:00710,MIM:138380	glutathione S-transferase mu 2 (muscle)
GTSE1	1681.734676	0.081936311	-14.17761548	0.446997446	-1.161661507	1.26E-45	1.10E-43	Down	17.766	17.8044	18.4296	8.15071	7.62624	7.42624	GeneID:51512,Genbank:XM_017028816.1,HGNC:HGNC:13698,MIM:607477	G2 and S-phase expressed 1
GUCY2F	10.61420415	0.358515608	4.234831436	2.864440098	1.518253168	2.29E-05	0.000100472	Up	0	0	0.013287	0.0644022	0.131721	0.223919	GeneID:2986,Genbank:NM_001522.2,HGNC:HGNC:4691,MIM:300041	guanylate cyclase 2F, retinal
H6PD	324.5355278	0.157065401	6.624632483	2.056941202	1.040500555	3.48E-11	3.60E-10	Up	0.667412	0.805375	0.679656	1.18654	1.66311	1.64004	GeneID:9563,Genbank:XM_006711052.3,HGNC:HGNC:4795,MIM:138090	hexose-6-phosphate dehydrogenase/glucose 1-dehydrogenase
HAP1	17.21696525	0.366823077	2.755906356	2.01520981	1.01093005	0.005852975	0.014998675	Up	0.0678454	0.144437	0.0526794	0.338344	0.234269	0.286468	GeneID:9001,Genbank:NM_001079871.1,HGNC:HGNC:4812,MIM:600947	huntingtin-associated protein 1
HDAC11	34.32133887	0.33350727	3.238476071	2.114117138	1.080055315	0.001201701	0.003647981	Up	0.256533	0.227661	0.193304	0.77225	0.936559	0.827804	GeneID:79885,Genbank:XM_005265492.1,HGNC:HGNC:19086,MIM:607226	histone deacetylase 11
HEATR9	10.25636079	0.35930899	3.314073697	2.282755703	1.190776473	0.000919473	0.002868485	Up	0	0	0.0150437	0.0149861	0.0904545	0.0600559	GeneID:256957,Genbank:XM_005278235.1,HGNC:HGNC:26548	HEAT repeat containing 9
HELB	186.1574354	0.200239652	-5.449192878	0.469388862	-1.091144485	5.06E-08	3.43E-07	Down	2.1946	1.89791	2.04017	0.608998	0.869757	0.987006	GeneID:92797,Genbank:NM_033647.4,HGNC:HGNC:17196,HPRD:09979,MIM:614539	helicase (DNA) B
HEMGN	1176.155476	0.092731752	-15.04020026	0.38032268	-1.39470412	4.00E-51	4.16E-49	Down	18.7024	18.7925	17.9053	7.50219	7.08272	6.87059	GeneID:55363,Genbank:NM_018437.4,HGNC:HGNC:17509,MIM:610715	hemogen
HEPH	17.06119556	0.366761169	3.486576571	2.426271334	1.278740898	0.000489245	0.00163251	Up	0.00902011	0.017691	0.0800736	0.262085	0.2033	0.256491	GeneID:9843,Genbank:XM_017029998.1,HGNC:HGNC:4866,HPRD:02159,MIM:300167	hephaestin
HERPUD1	25511.44208	0.057119825	29.29140109	3.189034511	1.67311971	1.33E-188	1.60E-185	Up	256.085	265.76	265.053	931.119	859.862	839.672	GeneID:9709,Genbank:NM_014685.3,HGNC:HGNC:13744,MIM:608070	homocysteine inducible ER protein with ubiquitin like domain 1
HES6	204.5387731	0.203428338	-7.36468231	0.353998442	-1.498185082	1.78E-13	2.37E-12	Down	19.0947	21.2561	18.7929	7.9555	4.53142	5.02075	GeneID:55502,Genbank:NM_001142853.2,HGNC:HGNC:18254,MIM:610331	hes family bHLH transcription factor 6
HES7	14.73749424	0.367279585	3.015143647	2.154571099	1.107400707	0.002568576	0.007208301	Up	0.0664135	0.084727	0.0212455	0.267528	0.40389	0.286115	GeneID:84667,Genbank:XM_017025232.1,HGNC:HGNC:15977,MIM:608059	hes family bHLH transcription factor 7
HEXIM1	1455.592058	0.093981944	16.34628314	2.900407223	1.536255472	4.62E-60	6.16E-58	Up	9.32332	8.81133	10.0971	29.6374	27.1123	25.8465	GeneID:10614,Genbank:NM_006460.2,HGNC:HGNC:24953,HPRD:09544,MIM:607328	hexamethylene bis-acetamide inducible 1
HHLA3	190.1931038	0.199941922	5.188952328	2.052652062	1.037489102	2.11E-07	1.30E-06	Up	1.91311	2.3726	2.39951	5.22199	3.83927	3.59733	GeneID:11147,Genbank:XM_011540547.2,HGNC:HGNC:4906,MIM:604372	HERV-H LTR-associating 3
HIST2H2BE	68.75721274	0.29174237	4.086714841	2.285116743	1.192267872	4.38E-05	0.000182526	Up	0.83132	0.932717	1.6562	3.60956	2.97264	2.97033	GeneID:8349,Genbank:NM_003528.2,HGNC:HGNC:4760,HPRD:03494,MIM:601831	histone cluster 2, H2be
HIST3H2A	17.5619373	0.365424511	3.1892714	2.243012936	1.165437941	0.001426319	0.004264083	Up	1.626	1.53973	0.631778	7.52129	3.9231	6.21268	GeneID:92815,Genbank:NM_033445.2,HGNC:HGNC:20507,HPRD:13660,MIM:615015	histone cluster 3, H2a
HLA-DMB	223.7113329	0.184558729	7.375945192	2.569157032	1.361295073	1.63E-13	2.18E-12	Up	2.19916	2.84451	3.01875	7.2498	7.8439	6.86235	GeneID:3109,Genbank:NM_002118.4,HGNC:HGNC:4935,MIM:142856	major histocompatibility complex, class II, DM beta
HLA-DOB	492.2746089	0.128663487	8.867598355	2.205240685	1.140936123	7.47E-19	1.57E-17	Up	9.56524	10.0406	9.7381	22.9513	23.4478	20.4536	GeneID:3112,Genbank:NM_002120.3,HGNC:HGNC:4937,HPRD:08368,MIM:600629	major histocompatibility complex, class II, DO beta
HLA-DRB1	241.2768643	0.177640899	6.280542756	2.166973126	1.115681262	3.37E-10	3.10E-09	Up	6.68256	6.24771	6.26282	16.1453	15.4648	11.6359	GeneID:3123,Genbank:NM_002124.3,HGNC:HGNC:4948,MIM:142857	major histocompatibility complex, class II, DR beta 1
HMCN2	6.954001604	0.335687858	3.348276934	2.179467836	1.123975913	0.000813157	0.002565336	Up	0	0	0	0.0274152	0.0118734	0.0149949	GeneID:256158,Genbank:XM_011518466.2,HGNC:HGNC:21293	hemicentin 2
HMMR	1597.643121	0.085053671	-20.83234066	0.292829531	-1.771867044	2.20E-96	7.27E-94	Down	29.0978	27.1347	28.3678	8.82783	8.02202	8.6453	GeneID:3161,Genbank:NM_001142556.1,HGNC:HGNC:5012,MIM:600936	hyaluronan mediated motility receptor
HMOX1	239.7278374	0.18069583	7.844923103	2.671305346	1.417544894	4.33E-15	6.64E-14	Up	3.60023	4.68785	4.52201	12.8875	11.5977	11.6482	GeneID:3162,Genbank:NM_002133.2,HGNC:HGNC:5013,HPRD:00782,MIM:141250	heme oxygenase 1
HMP19	67.79062838	0.281804171	5.463666893	2.907308402	1.539684118	4.66E-08	3.18E-07	Up	0.485366	0.588495	0.49432	1.59573	1.77326	2.15031	GeneID:51617,Genbank:NM_015980.4,HPRD:13664,MIM:616752	HMP19 protein
HOMER2	477.5087924	0.131238269	11.2401977	2.780114086	1.475144087	2.59E-29	1.08E-27	Up	0.85334	0.892193	0.882314	2.53968	2.44188	2.49886	GeneID:9455,Genbank:XM_011522232.2,HGNC:HGNC:17513,MIM:604799	homer scaffolding protein 2
HOPX	36.88247522	0.341319081	3.342004788	2.204864506	1.140690002	0.000831756	0.002618999	Up	0.100108	0.198349	0.124549	0.641357	0.505632	0.396358	GeneID:84525,Genbank:NM_139212.3,HGNC:HGNC:24961,MIM:607275	HOP homeobox
HRG	12.26287387	0.36441496	3.29346974	2.297698725	1.200189644	0.00098959	0.003059007	Up	0.0266103	0.0130603	0.0387627	0.14531	0.281686	0.101995	GeneID:3273,Genbank:NM_000412.4,HGNC:HGNC:5181,HPRD:00812,MIM:142640	histidine rich glycoprotein
HS3ST1	74.77578267	0.268415719	4.15538633	2.166507166	1.115371008	3.25E-05	0.000138969	Up	0.280029	0.30232	0.343072	0.747951	0.594644	0.932023	GeneID:9957,Genbank:NM_005114.2,HGNC:HGNC:5194,HPRD:04455,MIM:603244	heparan sulfate-glucosamine 3-sulfotransferase 1
HS3ST4	18.08368249	0.366305965	4.277499822	2.962620227	1.566873702	1.89E-05	8.43E-05	Up	0.0603207	0.014728	0.0877895	0.381618	0.34521	0.711645	GeneID:9951,Genbank:NM_006040.2,HGNC:HGNC:5200,MIM:604059	heparan sulfate-glucosamine 3-sulfotransferase 4
HSD11B1L	66.29017296	0.282994784	5.068266701	2.702497048	1.434293042	4.01E-07	2.38E-06	Up	1.03149	0.628347	0.73689	2.13466	1.96495	1.87322	GeneID:374875,Genbank:NM_001267868.1,HGNC:HGNC:30419	hydroxysteroid (11-beta) dehydrogenase 1-like
HSD17B14	57.84992139	0.293944987	5.315430484	2.953537941	1.562444145	1.06E-07	6.83E-07	Up	0.454652	0.39295	0.433792	2.72666	1.82863	2.88157	GeneID:51171,Genbank:XM_005258969.3,HGNC:HGNC:23238,HPRD:16801,MIM:612832	hydroxysteroid (17-beta) dehydrogenase 14
HSD17B7	340.1058414	0.156959289	-6.743714155	0.480134803	-1.058488581	1.54E-11	1.66E-10	Down	11.7091	13.1073	10.512	7.99939	5.58733	4.67835	GeneID:51478,Genbank:NM_016371.3,HGNC:HGNC:5215,MIM:606756	hydroxysteroid (17-beta) dehydrogenase 7
HSF4	393.3644293	0.160688971	8.212045391	2.495943237	1.319585125	2.17E-16	3.73E-15	Up	2.04962	2.38078	3.06306	5.81673	5.44081	5.3676	GeneID:3299,Genbank:NM_001538.3,HGNC:HGNC:5227,MIM:602438	heat shock transcription factor 4
HSPA1A	57.97302791	0.303107408	5.802551502	3.384156639	1.758796347	6.53E-09	5.03E-08	Up	0.299624	0.398195	0.398289	2.06171	1.24197	1.94225	GeneID:3303,Genbank:NM_005345.5,HGNC:HGNC:5232,MIM:140550	heat shock protein family A (Hsp70) member 1A
HSPA6	15.72655672	0.367140844	3.356030561	2.349145208	1.232135894	0.000790698	0.002503898	Up	0.0816547	0.0589133	0.137599	0.651811	0.528088	0.407928	GeneID:3310,Genbank:NM_002155.4,HGNC:HGNC:5239,HPRD:00775,MIM:140555	heat shock protein family A (Hsp70) member 6
HSPA8	22632.71642	0.055010462	-35.40547266	0.25923431	-1.947671421	1.41E-274	3.09E-271	Down	507.703	508.195	483.608	128.481	123.528	125.182	GeneID:3312,Genbank:XM_011542798.1,HGNC:HGNC:5241,HPRD:07205,MIM:600816	heat shock protein family A (Hsp70) member 8
HSPH1	2339.320026	0.082244081	-19.73533728	0.324633846	-1.623114672	1.07E-86	2.83E-84	Down	22.2651	22.0599	22.1505	7.75271	6.28713	7.30667	GeneID:10808,Genbank:NM_001286505.1,HGNC:HGNC:16969,MIM:610703	heat shock protein family H (Hsp110) member 1
ID3	270.0838686	0.17166826	-6.037878774	0.48750464	-1.036512146	1.56E-09	1.31E-08	Down	16.5269	22.7468	18.4967	8.60792	9.24754	6.93852	GeneID:3399,Genbank:NM_002167.4,HGNC:HGNC:5362,MIM:600277	inhibitor of DNA binding 3, HLH protein
IER3	52.99982786	0.309518289	6.13203625	3.726903257	1.89797737	8.68E-10	7.53E-09	Up	0.746369	0.559773	1.07822	5.52938	3.29558	5.34467	GeneID:8870,Genbank:NM_003897.3,HGNC:HGNC:5392,MIM:602996	immediate early response 3
IGFLR1	628.7297412	0.123667777	11.58100999	7.692135188	2.943384118	5.14E-31	2.36E-29	Up	13.477	12.6939	10.8571	38.6632	30.7125	32.6633	GeneID:3480,Genbank:NM_000875.5,HGNC:HGNC:5465,MIM:147370	insulin like growth factor 1 receptor
IGSF1	149.0449749	0.215573154	6.441563767	2.61829602	1.388628215	1.18E-10	1.15E-09	Up	0.539217	0.391294	0.369502	1.34942	1.17178	1.26355	GeneID:3547,Genbank:XM_011531330.1,HGNC:HGNC:5948,MIM:300137	immunoglobulin superfamily member 1
IL10RA	4621.258554	0.064436715	18.70997366	2.306346452	1.205609247	4.11E-78	8.73E-76	Up	30.0357	32.7587	33.3856	70.7974	77.6662	78.2524	GeneID:3587,Genbank:NM_001558.3,HGNC:HGNC:5964,MIM:146933	interleukin 10 receptor subunit alpha
IL11RA	181.4673608	0.198437964	5.462629208	2.119895305	1.083993016	4.69E-08	3.20E-07	Up	1.66933	1.15847	2.31164	3.71153	4.02944	4.3013	GeneID:3590,Genbank:NM_001142784.2,HGNC:HGNC:5967,MIM:600939	interleukin 11 receptor subunit alpha
IL17C	34.4813353	0.330705421	3.024190245	2.000160966	1.000116107	0.002492996	0.007023102	Up	1.18457	1.25993	1.27866	1.43845	2.98129	2.88683	GeneID:27189,Genbank:NM_013278.3,HGNC:HGNC:5983,HPRD:06863,MIM:604628	interleukin 17C
IL17RC	110.559227	0.232678984	4.868980193	2.193005397	1.132909362	1.12E-06	6.15E-06	Up	1.1718	0.842161	1.04177	2.95086	2.38927	2.45468	GeneID:84818,Genbank:NM_153460.3,HGNC:HGNC:18358,HPRD:17142,MIM:610925	interleukin 17 receptor C
IL1RN	20.72265873	0.361673917	3.38701718	2.337547642	1.224995769	0.00070657	0.002267546	Up	0.139802	0.0515894	0.0344281	0.28935	0.427538	0.360058	GeneID:3557,Genbank:XM_011511121.1,HGNC:HGNC:6000,HPRD:00978,MIM:147679	interleukin 1 receptor antagonist
INAFM1	52.37006608	0.297659562	3.631691903	2.115513398	1.081007823	0.000281569	0.000988662	Up	4.82893	3.28669	3.02779	10.5214	9.30382	8.63497	GeneID:255783,Genbank:NM_178511.5,HGNC:HGNC:27406	InaF motif containing 1
INCENP	2149.025072	0.077895276	-13.15189876	0.491590593	-1.024470786	1.66E-39	1.14E-37	Down	19.0708	20.9596	19.1061	9.15502	9.87967	10.1727	GeneID:3619,Genbank:NM_001040694.1,HGNC:HGNC:6058,MIM:604411	inner centromere protein
INHBE	89.41551435	0.32513629	13.9565784	23.2279531	4.537790121	2.87E-44	2.39E-42	Up	0	0.0183266	0.0183154	3.16437	2.74198	3.56711	GeneID:83729,Genbank:NM_031479.3,HGNC:HGNC:24029,HPRD:11047,MIM:612031	inhibin beta E
IQSEC2	56.37784511	0.297912899	4.243640827	2.401998651	1.264235341	2.20E-05	9.69E-05	Up	0.0895971	0.0666551	0.0386452	0.197114	0.157797	0.202815	GeneID:23096,Genbank:XM_006724582.3,HGNC:HGNC:29059,MIM:300522	IQ motif and Sec7 domain 2
IQSEC3	37.15496249	0.338938457	3.782784717	2.431979749	1.282131216	0.000155084	0.000578525	Up	0.14999	0.0258294	0.051702	0.28746	0.253045	0.255632	GeneID:440073,Genbank:XM_011520958.2,HGNC:HGNC:29193,MIM:612118	IQ motif and Sec7 domain 3
IRAK2	81.50916831	0.265977754	5.729365813	2.875641548	1.523883853	1.01E-08	7.60E-08	Up	0.365948	0.484561	0.572052	1.78881	1.71057	1.61758	GeneID:3656,Genbank:NM_001570.3,HGNC:HGNC:6113,MIM:603304	interleukin 1 receptor associated kinase 2
IRF2BP2	5689.075784	0.075131171	15.00631677	2.184710557	1.127442156	6.68E-51	6.82E-49	Up	46.154	50.407	53.1509	112.514	103.011	101.117	GeneID:359948,Genbank:NM_001077397.1,HGNC:HGNC:21729,MIM:615332	interferon regulatory factor 2 binding protein 2
IRF7	454.9407127	0.135225885	9.798475452	2.505341935	1.325007519	1.14E-22	3.28E-21	Up	4.04692	5.68761	5.75029	12.8397	12.1106	12.1523	GeneID:3665,Genbank:NM_004029.2,HGNC:HGNC:6122,MIM:605047	interferon regulatory factor 7
IRF9	303.7699788	0.165504858	7.050125473	2.245178291	1.166830015	1.79E-12	2.13E-11	Up	5.02634	4.0236	4.41977	11.3251	11.4522	10.3561	GeneID:10379,Genbank:NM_006084.4,HGNC:HGNC:6131,MIM:147574	interferon regulatory factor 9
IRS2	1458.78335	0.086645293	16.97748359	2.772176342	1.471019032	1.21E-64	1.87E-62	Up	8.08757	9.37129	8.45265	22.9105	24.2759	23.2452	GeneID:8660,Genbank:NM_003749.2,HGNC:HGNC:6126,HPRD:02878,MIM:600797	insulin receptor substrate 2
ITGA7	58.68751244	0.293321028	4.148939041	2.324581591	1.216971064	3.34E-05	0.000142455	Up	0.234463	0.234209	0.200416	0.425061	0.772979	0.461022	GeneID:3679,Genbank:XM_005268848.1,HGNC:HGNC:6143,MIM:600536	integrin subunit alpha 7
ITIH4	119.0646661	0.250694007	5.082612211	2.4186138	1.274180421	3.72E-07	2.22E-06	Up	0.307411	0.297992	0.398503	1.09763	1.07029	0.871638	GeneID:3700,Genbank:NM_001166449.1,HGNC:HGNC:6169,HPRD:02781,MIM:600564	inter-alpha-trypsin inhibitor heavy chain family member 4
JDP2	49.03027074	0.336073759	7.689927565	5.997589834	2.584382862	1.47E-14	2.17E-13	Up	0.0444879	0.0144413	0.0144841	0.32656	0.404196	0.372574	GeneID:122953,Genbank:XM_017020975.1,HGNC:HGNC:17546,HPRD:16360,MIM:608657	Jun dimerization protein 2
JSRP1	3545.245488	0.07298571	14.43900161	2.076049406	1.053840777	2.94E-47	2.73E-45	Up	60.3987	64.3848	56.1835	145.55	120.193	114.386	GeneID:126306,Genbank:NM_144616.3,HGNC:HGNC:24963,HPRD:08724,MIM:608743	junctional sarcoplasmic reticulum protein 1
JUN	7050.662865	0.060886054	28.79374156	3.370908093	1.753137293	2.57E-182	2.82E-179	Up	65.2652	68.0337	67.1695	227.603	219.484	219.094	GeneID:3725,Genbank:NM_002228.3,HGNC:HGNC:6204,HPRD:01302,MIM:165160	Jun proto-oncogene, AP-1 transcription factor subunit
JUND	4249.165237	0.076781464	20.60789695	2.994477947	1.582304508	2.33E-94	7.50E-92	Up	111.309	111.187	113.015	365.568	310.143	289.873	GeneID:3727,Genbank:NM_005354.5,HGNC:HGNC:6206,MIM:165162	JunD proto-oncogene, AP-1 transcription factor subunit
KCND1	160.8450062	0.21693066	4.806093068	2.059920905	1.042588943	1.54E-06	8.27E-06	Up	0.690009	0.632522	0.783131	1.29703	1.89791	1.32436	GeneID:3750,Genbank:XM_011543910.2,HGNC:HGNC:6237,HPRD:02233,MIM:300281	potassium voltage-gated channel subfamily D member 1
KCNMA1	20.22742358	0.361996438	3.424041423	2.361151806	1.2394908	0.000616972	0.00201056	Up	0.00635738	0.00383105	0.00767668	0.0175551	0.0192841	0.0333487	GeneID:3778,Genbank:NM_001271518.1,HGNC:HGNC:6284,MIM:600150	potassium calcium-activated channel subfamily M alpha 1
KCNN4	86.08238093	0.277497717	6.3728734	3.406895793	1.76845782	1.86E-10	1.76E-09	Up	0.384364	0.835236	0.52012	2.57642	2.19741	2.50111	GeneID:3783,Genbank:XM_005258882.2,HGNC:HGNC:6293,HPRD:04130,MIM:602754	potassium calcium-activated channel subfamily N member 4
KCNQ3	177.8007233	0.199147753	-5.388865793	0.475270079	-1.073180515	7.09E-08	4.68E-07	Down	0.414114	0.378402	0.40505	0.151014	0.189819	0.177674	GeneID:3786,Genbank:NM_004519.3,HGNC:HGNC:6297,HPRD:09077,MIM:602232	potassium voltage-gated channel subfamily Q member 3
KIAA0513	239.3933812	0.18624256	6.26222039	2.244341096	1.166291954	3.80E-10	3.46E-09	Up	0.529644	0.735439	0.496823	1.22186	1.338	1.58559	GeneID:9764,Genbank:XM_005256265.3,HGNC:HGNC:29058,MIM:611675	KIAA0513
KIAA0754	130.3678745	0.247201482	-4.846634252	0.435850367	-1.198095169	1.26E-06	6.83E-06	Down	1.26906	0.944195	1.03472	0.268651	0.494531	0.498863	GeneID:643314,Genbank:NM_015038.1,HGNC:HGNC:29111	KIAA0754
KIAA1524	1208.383026	0.114697095	-11.9077876	0.388022269	-1.365788643	1.08E-32	5.34E-31	Down	10.2003	9.06838	9.64416	3.01161	3.73707	4.23711	GeneID:57650,Genbank:XM_011513057.2,HGNC:HGNC:29302,MIM:610643	KIAA1524
KIAA1549L	144.5040449	0.216099611	-6.418901905	0.382326683	-1.387122203	1.37E-10	1.32E-09	Down	0.540473	0.55178	0.486255	0.138773	0.214758	0.177241	GeneID:25758,Genbank:XM_005252847.3,HGNC:HGNC:24836,MIM:612297	KIAA1549-like
KIAA1586	404.0666345	0.143821557	-7.050066276	0.49518808	-1.013951507	1.79E-12	2.13E-11	Down	8.73338	7.71075	7.67017	3.62929	4.55705	3.67878	GeneID:57691,Genbank:NM_020931.3,HGNC:HGNC:21360	KIAA1586
KIF14	1375.690599	0.094988126	-22.25092702	0.231073888	-2.113573857	1.10E-109	4.70E-107	Down	11.0022	10.2109	11.6001	2.31558	2.6089	2.60009	GeneID:9928,Genbank:NM_014875.2,HGNC:HGNC:19181,HPRD:06605,MIM:611279	kinesin family member 14
KIF18A	564.2071901	0.12524122	-13.3002612	0.315182438	-1.665740946	2.31E-40	1.64E-38	Down	6.55029	6.18845	6.38203	1.91206	1.75807	2.1133	GeneID:81930,Genbank:NM_031217.3,HGNC:HGNC:29441,MIM:611271	kinesin family member 18A
KIF18B	1534.492708	0.087396802	-15.37225049	0.394067442	-1.343485538	2.51E-53	2.78E-51	Down	14.8736	15.7429	16.0564	5.27606	5.92243	6.08174	GeneID:146909,Genbank:XM_011524386.2,HGNC:HGNC:27102,MIM:614570	kinesin family member 18B
KIF19	8.112719167	0.350409607	3.385677486	2.275800219	1.186373916	0.000710028	0.002277581	Up	0	0	0.0127955	0.128053	0.161875	0.149589	GeneID:124602,Genbank:XM_017024150.1,HGNC:HGNC:26735	kinesin family member 19
KIF20A	735.8463803	0.118905309	-18.24461033	0.222306026	-2.169381037	2.28E-74	4.56E-72	Down	12.576	12.125	11.2849	2.23083	2.63361	2.53001	GeneID:10112,Genbank:NM_005733.2,HGNC:HGNC:9787,HPRD:09292,MIM:605664	kinesin family member 20A
KIF20B	1387.079579	0.09307342	-19.10533261	0.291547198	-1.778198638	2.28E-81	5.10E-79	Down	10.9826	10.0123	10.7861	3.01425	3.04425	3.30171	GeneID:9585,Genbank:NM_001284259.1,HGNC:HGNC:7212,HPRD:09268,MIM:605498	kinesin family member 20B
KIF21A	804.6187294	0.106788512	-11.86937619	0.415375198	-1.267513019	1.71E-32	8.31E-31	Down	5.48438	4.8277	5.01985	2.16384	2.04308	1.95012	GeneID:55605,Genbank:XM_017019609.1,HGNC:HGNC:19349,HPRD:10506,MIM:608283	kinesin family member 21A
KIF21B	6407.255038	0.071964101	15.60602944	2.178105564	1.123073877	6.62E-55	8.32E-53	Up	15.021	15.8185	15.7085	29.4652	35.5592	35.8242	GeneID:23046,Genbank:NM_001252103.1,HGNC:HGNC:29442,MIM:608322	kinesin family member 21B
KIF4A	990.7777908	0.10249618	-11.44739737	0.443401482	-1.173314503	2.42E-30	1.07E-28	Down	10.697	10.6212	10.8044	4.31301	4.85173	4.96031	GeneID:24137,Genbank:NM_012310.4,HGNC:HGNC:13339,MIM:300521	kinesin family member 4A
KIF6	22.84492422	0.359755415	4.1172637	2.791823839	1.481207912	3.83E-05	0.000161536	Up	0.0346191	0.00689259	0.0137933	0.268012	0.125247	0.242064	GeneID:221458,Genbank:NM_001289020.1,HGNC:HGNC:21202,MIM:613919	kinesin family member 6
KIFC2	873.9119751	0.111876065	9.136690109	2.030981275	1.022176939	6.44E-20	1.47E-18	Up	7.98187	7.32686	8.78179	15.5221	17.0117	15.1351	GeneID:90990,Genbank:XM_011517362.2,HGNC:HGNC:29530,HPRD:13916,MIM:615216	kinesin family member C2
KLF4	963.0284731	0.103213544	20.08557172	4.207907628	2.073103035	9.87E-90	2.96E-87	Up	5.1253	5.60338	5.902	24.4949	23.7529	22.0961	GeneID:9314,Genbank:NM_004235.5,HGNC:HGNC:6348,MIM:602253	Kruppel-like factor 4 (gut)
KLF9	409.049828	0.141864182	9.166536305	2.462977028	1.300403172	4.88E-20	1.13E-18	Up	2.24328	2.57867	2.49252	6.30184	5.7412	6.43636	GeneID:687,Genbank:NM_001206.2,HGNC:HGNC:1123,HPRD:04211,MIM:602902	Kruppel-like factor 9
KLHDC9	73.41059053	0.27042158	4.761287912	2.441139938	1.287555	1.92E-06	1.02E-05	Up	1.53354	1.56877	1.02412	3.49979	4.48544	4.00204	GeneID:126823,Genbank:NM_001007255.2,HGNC:HGNC:28489,HPRD:13751	kelch domain containing 9
KLHL29	22.70393689	0.358627534	3.26596407	2.252090249	1.171264642	0.001090921	0.003340138	Up	0.0306714	0.0889178	0.0595903	0.153959	0.240002	0.299696	GeneID:114818,Genbank:XM_017003264.1,HGNC:HGNC:29404	kelch like family member 29
KNSTRN	640.2821059	0.116759206	-11.71034464	0.387618534	-1.367290541	1.13E-31	5.29E-30	Down	13.7023	15.5475	14.4751	4.84411	5.17849	5.48487	GeneID:90417,Genbank:NM_001142761.1,HGNC:HGNC:30767,MIM:614718	kinetochore-localized astrin/SPAG5 binding protein
KPNA2	3380.901887	0.077081382	-16.42552283	0.415781654	-1.266101994	1.26E-60	1.73E-58	Down	79.0096	79.8548	84.4065	36.6295	30.5926	31.7516	GeneID:3838,Genbank:NM_002266.3,HGNC:HGNC:6395,MIM:600685	karyopherin subunit alpha 2
KRT80	15.8902567	0.366954054	3.15018519	2.228345949	1.155973227	0.00163167	0.004815764	Up	0.0449482	0.0431543	0.0755538	0.310168	0.240005	0.168591	GeneID:144501,Genbank:NM_182507.2,HGNC:HGNC:27056,MIM:611161	keratin 80
LAMB3	187.6751349	0.189817606	6.631252512	2.392847533	1.258728475	3.33E-11	3.46E-10	Up	0.944768	0.968024	1.13704	2.29017	2.38884	2.85047	GeneID:3914,Genbank:XM_017001272.1,HGNC:HGNC:6490,MIM:150310	laminin subunit beta 3
LCE1E	56.68375919	0.290742175	3.563993965	2.05082353	1.036203355	0.000365254	0.001252043	Up	1.2915	1.30909	1.0624	2.83891	2.24721	2.41903	GeneID:353135,Genbank:NM_178353.1,HGNC:HGNC:29466,HPRD:13969,MIM:612607	late cornified envelope 1E
LDHD	23.06050848	0.359441855	4.28281237	2.906780276	1.539422022	1.85E-05	8.24E-05	Up	0.199288	0.187876	0.114648	0.848569	1.12436	1.50506	GeneID:197257,Genbank:NM_194436.2,HGNC:HGNC:19708,HPRD:06318,MIM:607490	lactate dehydrogenase D
LEO1	732.5943772	0.116377401	-10.54376968	0.427188136	-1.227056514	5.43E-26	1.91E-24	Down	10.6705	9.95761	10.056	4.99019	3.9348	4.53705	GeneID:123169,Genbank:XM_017021911.1,HGNC:HGNC:30401,MIM:610507	LEO1 homolog, Paf1/RNA polymerase II complex component
LHPP	111.2472045	0.230964492	4.609811726	2.091738966	1.064702825	4.03E-06	2.03E-05	Up	0.495463	0.536671	0.488273	0.971851	1.15075	1.09251	GeneID:64077,Genbank:NM_022126.3,HGNC:HGNC:30042	phospholysine phosphohistidine inorganic pyrophosphate phosphatase
LMNTD2	89.61422285	0.260134647	5.132657225	2.523073049	1.335181976	2.86E-07	1.73E-06	Up	0.453295	0.568738	0.602534	1.53554	1.03177	1.14771	GeneID:256329,Genbank:NM_173573.2,HGNC:HGNC:28561	lamin tail domain containing 2
LMO7	570.0814195	0.126768842	-8.873908149	0.45852266	-1.124935062	7.06E-19	1.49E-17	Down	2.42551	2.61703	2.42696	1.0817	1.08777	1.24011	GeneID:4008,Genbank:NM_005358.5,HGNC:HGNC:6646,HPRD:05078,MIM:604362	LIM domain 7
LMTK3	126.1930883	0.233197875	5.834110262	2.567745316	1.360502115	5.41E-09	4.24E-08	Up	0.546152	0.541544	0.573899	2.21045	1.30394	1.3007	GeneID:114783,Genbank:XM_011526412.2,HGNC:HGNC:19295	lemur tyrosine kinase 3
LOC100996716	117.3952682	0.230902303	4.545663115	2.069961711	1.049604082	5.48E-06	2.68E-05	Up	0.221254	0.200237	0.225471	0.292483	0.350193	0.488577	GeneID:100996716,Genbank:XM_017003059.1	vesicle-trafficking protein SEC22b
LOC101927509	13.92164509	0.367283248	2.873135345	2.078084736	1.055254483	0.0040642	0.010857901	Up	0.0201471	0.0274869	0.0339784	0.144807	0.160866	0.0819977	GeneID:101927509,Genbank:XM_017005451.1	basic proline-rich protein-like
LOC102724428	595.054568	0.124856312	8.659616731	2.115806672	1.08120781	4.73E-18	9.34E-17	Up	4.64374	4.9464	6.18547	11.7794	9.66625	12.0074	GeneID:102724428,Genbank:NM_001320643.1	serine/threonine-protein kinase SIK1
LOC105369535	25.65925549	0.355184828	3.276615271	2.240474073	1.163804031	0.001050594	0.003227909	Up	0.0165894	0.0490047	0.0434069	0.146456	0.153054	0.0980114	GeneID:105369535,Genbank:XM_017018651.1	uncharacterized LOC105369535
LOC105372824	34.27839302	0.331638658	3.362587225	2.166196195	1.115163916	0.000772157	0.002452418	Up	1.35754	1.68977	0.685094	3.23104	4.59471	2.43546	GeneID:105372824,Genbank:XM_011529811.1	uncharacterized LOC105372824
LOC107983994	59.54757515	0.292764214	3.62343797	2.086106728	1.06081297	0.000290713	0.001017757	Up	0.357502	0.302183	0.410288	0.611806	0.987656	0.947102	GeneID:107983994,Genbank:XM_017014164.1	endogenous retrovirus group K member 9 Pol protein-like
LOC283710	739.4321675	0.121818591	18.34980758	4.708761653	2.235347699	3.31E-75	6.72E-73	Up	2.83891	3.4823	3.48039	17.3014	16.6336	15.197	GeneID:283710,Genbank:XM_011521465.2	uncharacterized LOC283710
LOC400499	40.77298043	0.320144248	3.339433639	2.098124765	1.06910047	0.000839494	0.002638324	Up	0.0494676	0.0393083	0.0674364	0.108979	0.161406	0.124104	GeneID:400499,Genbank:XM_017023936.1	vitellogenin
LOC401052	13.75233308	0.36687231	2.985806069	2.136737334	1.095409571	0.002828319	0.00785201	Up	0.0269208	0.102954	0.128913	0.355437	0.34719	0.555931	GeneID:401052,Genbank:NM_001008737.1,HPRD:17389	uncharacterized LOC401052
LOC728392	122.9304656	0.246801778	4.772296577	2.262332967	1.177811279	1.82E-06	9.68E-06	Up	2.76699	2.83017	4.04182	8.91045	8.15312	6.40126	GeneID:728392,Genbank:NM_001162371.2	uncharacterized LOC728392
LRP1	86.85818642	0.258721023	5.768637501	2.813698597	1.492467795	7.99E-09	6.09E-08	Up	0.0710751	0.117078	0.138362	0.301169	0.363968	0.440742	GeneID:4035,Genbank:XM_017019303.1,HGNC:HGNC:6692,MIM:107770	LDL receptor related protein 1
LRP12	207.7841448	0.181591968	5.531224626	2.006145113	1.004425966	3.18E-08	2.22E-07	Up	1.50491	1.64793	1.67796	3.05736	3.56381	3.62114	GeneID:29967,Genbank:NM_001135703.2,HGNC:HGNC:31708,HPRD:17447	LDL receptor related protein 12
LRRC4C	6.771131721	0.333750233	3.282942784	2.137142221	1.095682919	0.001027295	0.003163695	Up	0	0	0	0.0713587	0.0457526	0.024427	GeneID:57689,Genbank:XM_017018075.1,HGNC:HGNC:29317,HPRD:12303,MIM:608817	leucine rich repeat containing 4C
LTBP4	441.1224587	0.137512653	8.885509116	2.332488446	1.221869935	6.36E-19	1.34E-17	Up	2.07019	2.21784	2.43078	5.74861	5.82613	5.18637	GeneID:8425,Genbank:XM_011527387.1,HGNC:HGNC:6717,MIM:604710	latent transforming growth factor beta binding protein 4
LUZP1	450.4020974	0.132748428	-8.62835249	0.45206426	-1.145400232	6.22E-18	1.22E-16	Down	2.70974	2.80083	2.53104	1.17922	1.26177	1.12203	GeneID:7798,Genbank:XM_011542091.2,HGNC:HGNC:14985,MIM:601422	leucine zipper protein 1
LYRM9	31.81394636	0.339361326	3.781369762	2.433867547	1.283250657	0.000155968	0.000581659	Up	0.30639	0.303444	0.166759	1.03813	1.11402	1.27896	GeneID:201229,Genbank:NM_001076680.1,HGNC:HGNC:27314	LYR motif containing 9
LZTS3	51.51184512	0.303909088	5.036829591	2.889336612	1.53073829	4.73E-07	2.76E-06	Up	0.190127	0.226883	0.151151	0.744198	0.739839	0.669	GeneID:9762,Genbank:XM_011529407.2,MIM:610484	leucine zipper, putative tumor suppressor family member 3
MACROD2	299.0271838	0.169967199	6.858427992	2.243432531	1.165707797	6.96E-12	7.72E-11	Up	1.45332	1.59066	1.07774	3.19796	3.3046	3.46592	GeneID:140733,Genbank:XM_017027677.1,HGNC:HGNC:16126,MIM:611567	MACRO domain containing 2
MAFB	105.4271113	0.250673776	7.327067162	3.571929462	1.836703591	2.35E-13	3.10E-12	Up	0.939159	0.622392	0.680926	2.92726	3.39896	3.25824	GeneID:9935,Genbank:NM_005461.4,HGNC:HGNC:6408,HPRD:07129,MIM:608968	MAF bZIP transcription factor B
MAFF	473.3318892	0.131151139	11.7147942	2.900715097	1.536408604	1.07E-31	5.04E-30	Up	4.99209	4.71506	5.04375	14.6683	13.8966	13.9233	GeneID:23764,Genbank:NM_001161572.1,HGNC:HGNC:6780,HPRD:05343,MIM:604877	MAF bZIP transcription factor F
MAGEC3	156.9642205	0.211515065	8.823649862	3.646051335	1.866334874	1.11E-18	2.30E-17	Up	0.329592	0.252975	0.430463	1.28646	1.65914	1.56544	GeneID:139081,Genbank:NM_138702.1,HGNC:HGNC:23798,HPRD:06629,MIM:300469	MAGE family member C3
MAGI2	770.1463998	0.120343273	-9.217870119	0.463516096	-1.109308657	3.03E-20	7.15E-19	Down	1.82306	1.82794	1.73944	0.743143	0.754172	0.932617	GeneID:9863,Genbank:XM_017012845.1,HGNC:HGNC:18957,HPRD:16212,MIM:606382	membrane associated guanylate kinase, WW and PDZ domain containing 2
MAMLD1	38.42848818	0.326799296	4.353515653	2.680915688	1.422725849	1.34E-05	6.12E-05	Up	0.10615	0.152138	0.144151	0.485603	0.561601	0.413438	GeneID:10046,Genbank:XM_006724802.3,HGNC:HGNC:2568,MIM:300120	mastermind like domain containing 1
MAP2	312.1940861	0.160547157	13.11768186	4.304979973	2.106006526	2.61E-39	1.76E-37	Up	0.270612	0.249067	0.28404	1.15471	1.27772	1.25318	GeneID:4133,Genbank:NM_001039538.1,HGNC:HGNC:6839,MIM:157130	microtubule associated protein 2
MAPK8IP3	1813.56303	0.081837864	12.64612981	2.049017429	1.034932256	1.18E-36	7.01E-35	Up	5.66544	5.85922	6.05774	11.0499	12.9007	12.2289	GeneID:23162,Genbank:XM_011522429.2,HGNC:HGNC:6884,MIM:605431	mitogen-activated protein kinase 8 interacting protein 3
1-Mar	131.4129043	0.220653173	-5.599683498	0.424669401	-1.235587933	2.15E-08	1.54E-07	Down	2.33731	2.20972	2.51428	0.7098	0.792564	0.760711	GeneID:64757,Genbank:NM_022746.3,HGNC:HGNC:26189,MIM:614126	mitochondrial amidoxime reducing component 1
MARS	4436.899193	0.065612678	16.0846247	2.078229963	1.055355302	3.27E-58	4.19E-56	Up	46.0262	43.7966	44.706	79.5985	85.1366	83.3204	GeneID:4141,Genbank:NM_004990.3,HGNC:HGNC:6898,HPRD:08864,MIM:156560	methionyl-tRNA synthetase
MBD5	459.4988464	0.130840579	8.065635685	2.078168223	1.055312442	7.29E-16	1.19E-14	Up	0.740097	0.873623	0.794349	1.55885	1.72833	1.71955	GeneID:55777,Genbank:XM_011511472.2,HGNC:HGNC:20444,HPRD:11295,MIM:611472	methyl-CpG binding domain protein 5
MCF2L	42.1910174	0.340059186	4.669188339	3.005907028	1.587800388	3.02E-06	1.55E-05	Up	0.0289171	0.0849181	0.0797309	0.377486	0.281966	0.162253	GeneID:23263,Genbank:XM_011537482.1,HGNC:HGNC:14576,MIM:609499	MCF.2 cell line derived transforming sequence like
MCOLN3	12.14501095	0.366368492	-2.981577086	0.468994887	-1.092355901	0.002867678	0.007951235	Down	0.297439	0.266993	0.0904422	0.028778	0.045059	0.0452791	GeneID:55283,Genbank:XM_005271003.1,HGNC:HGNC:13358,HPRD:09585,MIM:607400	mucolipin 3
MDK	50.03609607	0.305398232	3.594746254	2.140323916	1.09782915	0.000324708	0.001125933	Up	1.01274	1.03678	1.29319	3.29891	2.39557	2.74974	GeneID:4192,Genbank:NM_001270550.1,HGNC:HGNC:6972,HPRD:01200,MIM:162096	midkine (neurite growth-promoting factor 2)
MEI1	556.1217292	0.123548336	8.117969006	2.004109809	1.002961559	4.74E-16	7.89E-15	Up	1.58429	1.51195	1.46295	3.38919	2.82515	2.81793	GeneID:150365,Genbank:XM_011529945.2,HGNC:HGNC:28613,MIM:608797	meiotic double-stranded break formation protein 1
MELK	1304.55302	0.09088172	-11.00602429	0.499914607	-1.000246413	3.57E-28	1.40E-26	Down	20.4048	20.5028	21.52	10.3137	11.113	10.6169	GeneID:9833,Genbank:NM_014791.3,HGNC:HGNC:16870,MIM:607025	maternal embryonic leucine zipper kinase
MGAT3	4574.524556	0.067058623	19.52891809	2.47869773	1.309582349	6.23E-85	1.52E-82	Up	6.87628	8.24587	7.81989	18.0904	19.038	19.2178	GeneID:4248,Genbank:XM_005261608.4,HGNC:HGNC:7046,MIM:604621	mannosyl (beta-1,4-)-glycoprotein beta-1,4-N-acetylglucosaminyltransferase
MIB2	285.599753	0.16669979	6.6361893	2.152855315	1.106251365	3.22E-11	3.35E-10	Up	2.28473	1.76013	2.62629	4.6499	4.74509	5.24622	GeneID:142678,Genbank:XM_017000349.1,HGNC:HGNC:30577,MIM:611141	mindbomb E3 ubiquitin protein ligase 2
MICALL2	224.5720635	0.182399613	6.693989034	2.331051713	1.22098101	2.17E-11	2.29E-10	Up	0.933261	1.0735	0.799434	2.0954	1.91486	2.4373	GeneID:79778,Genbank:XM_011515524.2,HGNC:HGNC:29672,HPRD:11364	MICAL like 2
MID1	272.2464372	0.174989636	-5.740063629	0.498459555	-1.004451645	9.46E-09	7.16E-08	Down	0.910291	0.905545	1.0257	0.334491	0.500002	0.474311	GeneID:4281,Genbank:NM_033290.3,HGNC:HGNC:7095,MIM:300552	midline 1
MILR1	23.15588082	0.362321576	3.139306074	2.199900576	1.137438323	0.001693485	0.004975932	Up	0.0179695	0.179563	0.126166	0.716683	0.38014	0.415329	GeneID:284021,Genbank:XM_017024486.1,HGNC:HGNC:27570	mast cell immunoglobulin like receptor 1
MKI67	20101.16003	0.151886636	-7.508607807	0.453615808	-1.140457178	5.98E-14	8.39E-13	Down	50.6465	50.5684	49.9922	17.5554	24.8169	25.5026	GeneID:4288,Genbank:NM_001145966.1,HGNC:HGNC:7107,MIM:176741	marker of proliferation Ki-67
MKX	40.40512296	0.349300702	9.156299035	9.178775356	3.19830168	5.37E-20	1.24E-18	Up	0.0115471	0.0116292	0.0116809	0.780018	0.735645	0.91542	GeneID:283078,Genbank:NM_001242702.1,HGNC:HGNC:23729,MIM:601332	mohawk homeobox
MLC1	15.11842166	0.367254903	-3.28351517	0.433502721	-1.205887044	0.001025211	0.003158015	Down	0.393131	0.40226	0.1259	0.0272267	0.0405217	0.0548019	GeneID:23209,Genbank:NM_015166.3,HGNC:HGNC:17082,MIM:605908	megalencephalic leukoencephalopathy with subcortical cysts 1
MLKL	133.5792559	0.224161532	-5.166725909	0.44807707	-1.158181196	2.38E-07	1.46E-06	Down	1.99266	1.82941	2.23825	0.819823	0.778533	0.707356	GeneID:197259,Genbank:XM_005255834.3,HGNC:HGNC:26617,HPRD:08752,MIM:615153	mixed lineage kinase domain-like
MMRN2	38.9504397	0.338137283	5.784758948	3.879962402	1.956042672	7.26E-09	5.57E-08	Up	0.0328286	0.0396579	0.119389	0.409389	0.456477	0.512687	GeneID:79812,Genbank:XM_006717970.3,HGNC:HGNC:19888,MIM:608925	multimerin 2
MMS22L	863.2835976	0.107308351	-9.705614216	0.485824295	-1.041493456	2.85E-22	8.01E-21	Down	3.88183	3.43859	3.86584	1.67537	1.67389	1.88719	GeneID:253714,Genbank:XM_006715430.1,HGNC:HGNC:21475,MIM:615614	MMS22 like, DNA repair protein
MOCS1	69.96936865	0.273083046	4.357258936	2.281359081	1.189893541	1.32E-05	6.03E-05	Up	0.292677	0.381661	0.449731	0.878769	0.866141	1.11019	GeneID:4337,Genbank:NM_001075098.3,HGNC:HGNC:7190,MIM:603707	molybdenum cofactor synthesis 1
MST1	219.1274184	0.183681246	7.535430644	2.610122089	1.384117291	4.87E-14	6.91E-13	Up	1.11906	1.31746	1.16294	2.69239	3.87652	3.81195	GeneID:4485,Genbank:XM_006713166.1,HGNC:HGNC:7380,MIM:142408	macrophage stimulating 1
MST1L	90.25426152	0.259990452	7.691474654	3.999195942	1.999709968	1.45E-14	2.15E-13	Up	0.115261	0.227185	0.0801178	0.864384	0.787538	0.862115	GeneID:11223,Genbank:NM_001271733.1,HGNC:HGNC:7390	macrophage stimulating 1-like
MX1	716.0995939	0.115810215	11.18835504	2.455004722	1.295725799	4.65E-29	1.90E-27	Up	2.42375	2.24776	2.41799	5.78496	6.63999	6.23159	GeneID:4599,Genbank:XM_011529568.2,HGNC:HGNC:7532,MIM:147150	MX dynamin like GTPase 1
MX2	76.73612339	0.266207058	4.179249797	2.162268668	1.112545793	2.92E-05	0.000125917	Up	0.396416	0.391998	0.490525	1.13099	0.938805	0.986796	GeneID:4600,Genbank:XM_011529573.1,HGNC:HGNC:7533,HPRD:01001,MIM:147890	MX dynamin like GTPase 2
MYB	760.7001645	0.108220191	-12.46017678	0.392715728	-1.348442716	1.23E-35	6.91E-34	Down	9.8217	8.59041	9.26502	3.64671	3.32645	3.3937	GeneID:4602,Genbank:NM_001130173.1,HGNC:HGNC:7545,MIM:189990	MYB proto-oncogene, transcription factor
MYBPC2	13.26428483	0.366249251	2.829461847	2.050944257	1.036288281	0.004662636	0.012282497	Up	0.0210923	0.0823473	0.0205029	0.145512	0.154619	0.284449	GeneID:4606,Genbank:NM_004533.3,HGNC:HGNC:7550,MIM:160793	myosin binding protein C, fast type
MYLK	34.62454431	0.331955845	3.715540407	2.351196891	1.233395356	0.00020277	0.000736822	Up	0.0571792	0.0654559	0.0373915	0.172941	0.238515	0.153337	GeneID:4638,Genbank:NM_001321309.1,HGNC:HGNC:7590,MIM:600922	myosin light chain kinase
MYO15A	45.360864	0.321050725	5.615879721	3.489407901	1.802982254	1.96E-08	1.41E-07	Up	0.0263808	0.0468994	0.0289549	0.198095	0.151138	0.144771	GeneID:51168,Genbank:NM_016239.3,HGNC:HGNC:7594,MIM:602666	myosin XVA
NACAD	11.58399133	0.36530927	2.790612001	2.027126939	1.019436433	0.00526085	0.013632309	Up	0.0169446	0.0402601	0.0160851	0.185224	0.124522	0.13388	GeneID:23148,Genbank:XM_006715674.3,HGNC:HGNC:22196	NAC alpha domain containing
NATD1	172.5149895	0.202174662	5.994809835	2.316583444	1.211998649	2.04E-09	1.69E-08	Up	0.873742	1.26551	1.17076	2.11633	3.47831	2.28014	GeneID:256302,Genbank:NM_152914.2,HGNC:HGNC:30770	N-acetyltransferase domain containing 1
NCAM1	399.4747634	0.154657138	17.54191851	6.556759201	2.712982912	6.86E-69	1.21E-66	Up	0.416636	0.346856	0.457681	2.57963	2.7045	2.84864	GeneID:4684,Genbank:NM_001242607.1,HGNC:HGNC:7656,MIM:116930	neural cell adhesion molecule 1
NCAPD2	4456.628999	0.065815612	-19.72405694	0.40664707	-1.298150876	1.34E-86	3.47E-84	Down	50.5092	53.6523	53.0424	19.8654	22.1367	20.6219	GeneID:9918,Genbank:NM_014865.3,HGNC:HGNC:24305,MIM:615638	non-SMC condensin I complex subunit D2
NCMAP	83.66270153	0.262874795	4.022618242	2.081242314	1.057444944	5.76E-05	0.000234324	Up	0.288873	0.294183	0.327204	0.903058	0.616977	0.630234	GeneID:400746,Genbank:NM_001010980.4,HGNC:HGNC:29332,HPRD:16963	non-compact myelin associated protein
NDC1	1718.604128	0.083126813	-15.34328032	0.413099727	-1.275437989	3.93E-53	4.32E-51	Down	25.6034	26.0976	25.6994	10.0216	10.2868	10.9453	GeneID:55706,Genbank:NM_001168551.1,HGNC:HGNC:25525,MIM:610115	NDC1 transmembrane nucleoporin
NDUFA4L2	59.92697378	0.330139156	9.289261044	8.378829979	3.0667488	1.55E-20	3.73E-19	Up	0.0719962	0.184234	0.0459912	2.27276	1.78244	2.04647	GeneID:56901,Genbank:NM_020142.3,HGNC:HGNC:29836,HPRD:14249	NADH dehydrogenase (ubiquinone) 1 alpha subcomplex, 4-like 2
NEBL	100.4416202	0.25169644	8.415433766	4.341322871	2.118134722	3.91E-17	7.14E-16	Up	0.0644256	0.0894901	0.089946	0.382015	0.495991	0.582855	GeneID:10529,Genbank:NM_001173484.1,HGNC:HGNC:16932,HPRD:10403,MIM:605491	nebulette
NEK11	75.57499332	0.275144226	5.011417665	2.60063266	1.378862633	5.40E-07	3.13E-06	Up	0.148491	0.114144	0.114323	0.593309	0.466326	0.357306	GeneID:79858,Genbank:NM_001321221.1,HGNC:HGNC:18593,MIM:609779	NIMA related kinase 11
NEK2	1072.505419	0.107829206	-17.13175315	0.277911348	-1.847303347	8.60E-66	1.38E-63	Down	23.6204	23.0284	22.3297	5.10287	6.52181	6.58818	GeneID:4751,Genbank:NM_001204182.1,HGNC:HGNC:7745,HPRD:04953,MIM:604043	NIMA related kinase 2
NFATC4	201.8178662	0.187888581	7.604312716	2.692158829	1.428763527	2.86E-14	4.15E-13	Up	0.634836	0.721889	0.7272	1.96048	1.99632	1.83781	GeneID:4776,Genbank:NM_001136022.2,HGNC:HGNC:7778,HPRD:09096,MIM:602699	nuclear factor of activated T-cells 4
NFE2L1	10484.09932	0.063694719	25.17726951	3.039131535	1.603659117	7.11E-140	4.93E-137	Up	41.6198	42.5037	40.5189	118.528	128.265	132.019	GeneID:4779,Genbank:NM_003204.2,HGNC:HGNC:7781,HPRD:01223,MIM:163260	nuclear factor, erythroid 2 like 1
NHLRC4	36.43925337	0.330842221	4.547138283	2.837037711	1.504385327	5.44E-06	2.66E-05	Up	0.949702	0.897836	0.833006	3.29333	3.33442	3.14175	GeneID:283948,Genbank:NM_001301159.1,HGNC:HGNC:26700	NHL repeat containing 4
NICN1	473.709278	0.129867577	8.526032328	2.15435375	1.107255163	1.51E-17	2.88E-16	Up	5.08383	5.10065	5.2063	9.95939	10.834	11.5151	GeneID:84276,Genbank:NM_032316.3,HGNC:HGNC:18317,HPRD:17631,MIM:611516	nicolin 1
NKIRAS1	227.0953073	0.178161219	7.594310694	2.554448149	1.353011652	3.09E-14	4.47E-13	Up	1.21072	1.00038	1.12589	2.95609	3.07289	2.96286	GeneID:28512,Genbank:XM_005265078.3,HGNC:HGNC:17899,HPRD:06841,MIM:604496	NFKB inhibitor interacting Ras like 1
NLRP1	2640.655148	0.074753131	14.58793213	2.129468821	1.090493607	3.35E-48	3.20E-46	Up	8.61491	8.96331	9.59156	18.6442	20.0535	19.9497	GeneID:22861,Genbank:NM_001033053.2,HGNC:HGNC:14374,MIM:606636	NLR family, pyrin domain containing 1
NLRP11	141.8330953	0.219121339	5.172291819	2.193689761	1.13335951	2.31E-07	1.42E-06	Up	0.939188	0.773372	0.830896	1.74265	2.20448	2.3134	GeneID:204801,Genbank:NM_145007.3,HGNC:HGNC:22945,MIM:609664	NLR family, pyrin domain containing 11
NLRP6	17.89692143	0.367198261	3.181939676	2.247627125	1.168402717	0.001462923	0.004365595	Up	0	0	0.190716	0.410768	0.283414	0.301998	GeneID:171389,Genbank:XM_011519931.1,HGNC:HGNC:22944,MIM:609650	NLR family, pyrin domain containing 6
NOC3L	791.688602	0.107930449	-10.05595048	0.471280126	-1.08534325	8.65E-24	2.66E-22	Down	9.77665	9.66021	10.2516	4.61738	4.8155	4.42321	GeneID:64318,Genbank:NM_022451.10,HGNC:HGNC:24034,HPRD:12562,MIM:610769	NOC3 like DNA replication regulator
NPEPL1	510.9366854	0.126556354	10.20588832	2.448027928	1.291620017	1.87E-24	5.96E-23	Up	5.42269	5.18272	5.10467	12.5413	13.3133	12.247	GeneID:79716,Genbank:NM_001204872.1,HGNC:HGNC:16244	aminopeptidase-like 1
NR1D1	666.9290617	0.114346372	11.85537659	2.55906945	1.355619301	2.02E-32	9.78E-31	Up	5.63531	6.39991	5.75297	14.4398	15.2305	14.081	GeneID:9572,Genbank:NM_021724.4,HGNC:HGNC:7962,HPRD:03873,MIM:602408	nuclear receptor subfamily 1 group D member 1
NR1D2	1714.7887	0.092352421	19.38809202	3.459436927	1.790537238	9.73E-84	2.33E-81	Up	8.0511	7.90686	7.30517	26.2458	27.4558	29.4033	GeneID:9975,Genbank:NM_005126.4,HGNC:HGNC:7963,MIM:602304	nuclear receptor subfamily 1 group D member 2
NR4A1	4475.283835	0.070265339	25.0120368	3.38106849	1.757479241	4.52E-138	2.84E-135	Up	9.33323	9.7385	9.66215	26.3637	30.1152	28.4205	GeneID:3164,Genbank:NM_001202233.1,HGNC:HGNC:7980,HPRD:00744,MIM:139139	nuclear receptor subfamily 4 group A member 1
NR4A2	2357.786222	0.084464207	15.30016267	2.449209361	1.292316102	7.63E-53	8.24E-51	Up	6.14443	5.58185	7.02286	13.6998	14.0844	14.7212	GeneID:4929,Genbank:XM_011511246.1,HGNC:HGNC:7981,HPRD:03493,MIM:601828	nuclear receptor subfamily 4 group A member 2
NR4A3	71.59305741	0.274663111	5.674624719	2.94569912	1.558610078	1.39E-08	1.03E-07	Up	0.16241	0.152676	0.138753	0.416884	0.540415	0.483157	GeneID:8013,Genbank:NM_173200.2,HGNC:HGNC:7982,HPRD:02766,MIM:600542	nuclear receptor subfamily 4 group A member 3
NRBP2	444.7632662	0.149021522	8.529301064	2.413370513	1.271049422	1.47E-17	2.81E-16	Up	2.25019	1.99147	2.938	5.10672	6.0897	5.97563	GeneID:340371,Genbank:XM_017013382.1,HGNC:HGNC:19339,MIM:615563	nuclear receptor binding protein 2
NRG2	51.76119959	0.29976664	3.705304888	2.159544127	1.110726796	0.000211137	0.000763857	Up	0.08048	0.0818807	0.130806	0.189318	0.280772	0.336297	GeneID:9542,Genbank:NM_001184935.1,HGNC:HGNC:7998,MIM:603818	neuregulin 2
NRG3	171.2763306	0.213938917	6.622152629	2.669808315	1.416736164	3.54E-11	3.66E-10	Up	0.293398	0.238801	0.313564	0.726888	1.03872	0.808565	GeneID:10718,Genbank:XM_017015584.1,HGNC:HGNC:7999,MIM:605533	neuregulin 3
NRP2	16.09107938	0.366421173	3.271632356	2.295479207	1.198795364	0.001069285	0.003279224	Up	0.0049358	0.00979759	0.0220346	0.03637	0.0560418	0.077897	GeneID:8828,Genbank:XM_005246933.3,HGNC:HGNC:8005,HPRD:03643,MIM:602070	neuropilin 2
NRXN1	48.41287289	0.308816375	4.323267237	2.5229222	1.335095718	1.54E-05	6.96E-05	Up	0.0597054	0.041668	0.0396603	0.153804	0.161212	0.186811	GeneID:9378,Genbank:NM_001320157.1,HGNC:HGNC:8008,MIM:600565	neurexin 1
NUDCD1	264.9971015	0.164777847	-7.353719674	0.431750544	-1.211730098	1.93E-13	2.57E-12	Down	3.02101	2.92135	3.19523	1.12462	1.33396	1.23666	GeneID:84955,Genbank:NM_032869.3,HGNC:HGNC:24306,MIM:606109	NudC domain containing 1
NUDT17	175.4190414	0.195060709	6.171223421	2.303397202	1.203763213	6.78E-10	5.98E-09	Up	1.08952	0.679599	1.1131	2.08293	2.22461	1.89533	GeneID:200035,Genbank:XM_011509260.2,HGNC:HGNC:26618,HPRD:18573	nudix hydrolase 17
NUF2	1625.232926	0.083050526	-13.95640424	0.447795918	-1.159086718	2.88E-44	2.39E-42	Down	38.4445	36.5534	38.3512	18.6075	17.153	16.6587	GeneID:83540,Genbank:NM_145697.2,HGNC:HGNC:14621,MIM:611772	NUF2, NDC80 kinetochore complex component
NUP160	1481.402388	0.085889374	-13.03974052	0.460101751	-1.119975147	7.27E-39	4.84E-37	Down	14.0779	13.5191	13.1244	5.96648	5.94223	5.95552	GeneID:23279,Genbank:NM_015231.2,HGNC:HGNC:18017,MIM:607614	nucleoporin 160kDa
NUP205	3716.982943	0.07044222	-14.86774701	0.483867148	-1.047317105	5.34E-50	5.33E-48	Down	39.4387	37.0751	37.3048	17.2626	18.6506	18.0782	GeneID:23165,Genbank:NM_015135.2,HGNC:HGNC:18658,HPRD:17653,MIM:614352	nucleoporin 205kDa
NXPH4	64.75050277	0.316232762	9.209986159	7.529214485	2.912499358	3.26E-20	7.65E-19	Up	0.142751	0.267582	0.631034	4.71655	4.74747	5.05779	GeneID:11247,Genbank:NM_007224.3,HGNC:HGNC:8078,HPRD:06866,MIM:604637	neurexophilin 4
OLAH	7.619811033	0.344402256	3.386955976	2.244626304	1.166475278	0.000706727	0.002267546	Up	0.0259709	0	0	0.359293	0.261658	0.313769	GeneID:55301,Genbank:NM_018324.2,HGNC:HGNC:25625,HPRD:07731	oleoyl-ACP hydrolase
OPLAH	28.50548109	0.346652861	3.710273036	2.438808979	1.286176763	0.000207036	0.000750256	Up	0.121292	0.048385	0.130102	0.350849	0.615704	0.40673	GeneID:26873,Genbank:XM_011516960.1,HGNC:HGNC:8149,HPRD:14880,MIM:614243	5-oxoprolinase (ATP-hydrolysing)
ORC2	922.9778096	0.101914496	-10.4763421	0.477081907	-1.06769112	1.11E-25	3.83E-24	Down	10.2141	10.5011	9.97647	4.64448	4.93438	5.10296	GeneID:4999,Genbank:XM_011511252.2,HGNC:HGNC:8488,HPRD:03112,MIM:601182	origin recognition complex subunit 2
OSBPL6	94.69838299	0.250307665	4.301859909	2.109335396	1.07678851	1.69E-05	7.61E-05	Up	0.250872	0.177668	0.259562	0.528216	0.545326	0.619911	GeneID:114880,Genbank:XM_017003275.1,HGNC:HGNC:16388,MIM:606734	oxysterol binding protein like 6
OSGIN1	46.53913685	0.326177224	7.153458422	5.039551025	2.333295209	8.46E-13	1.05E-11	Up	0.170361	0.242709	0.162585	2.37491	1.42723	2.34873	GeneID:29948,Genbank:NM_182981.2,HGNC:HGNC:30093,MIM:607975	oxidative stress induced growth inhibitor 1
OTUD1	594.3510809	0.119251107	10.01964931	2.289217071	1.19485427	1.25E-23	3.79E-22	Up	10.5759	10.938	10.5985	24.5805	24.7212	23.3386	GeneID:220213,Genbank:NM_001145373.2,HGNC:HGNC:27346,MIM:612022	OTU deubiquitinase 1
P2RX1	1868.568169	0.080113563	17.98271131	2.714448443	1.440659082	2.66E-72	4.94E-70	Up	7.48485	8.68308	7.91753	21.3414	22.8257	21.4414	GeneID:5023,Genbank:NM_002558.3,HGNC:HGNC:8533,HPRD:07526,MIM:600845	purinergic receptor P2X 1
P2RY6	64.65952777	0.280234108	4.148242482	2.238417321	1.162479031	3.35E-05	0.000142797	Up	0.227982	0.177482	0.23222	0.514739	0.512563	0.458976	GeneID:5031,Genbank:XM_011545079.2,HGNC:HGNC:8543,MIM:602451	pyrimidinergic receptor P2Y6
PACS1	1294.566665	0.089595688	11.20260164	2.005142538	1.003704796	3.96E-29	1.63E-27	Up	5.89354	6.46322	6.259	11.544	13.247	12.3123	GeneID:55690,Genbank:NM_018026.3,HGNC:HGNC:30032,HPRD:06320,MIM:607492	phosphofurin acidic cluster sorting protein 1
PAK7	108.2357791	0.241739984	5.021991384	2.319825228	1.214016119	5.11E-07	2.97E-06	Up	0.420584	0.315575	0.362788	0.91355	0.960358	0.786968	GeneID:57144,Genbank:XM_017027960.1,HGNC:HGNC:15916,HPRD:06423,MIM:608038	p21 (RAC1) activated kinase 7
PAM	864.2505311	0.103699953	9.672599375	2.004230033	1.003048101	3.94E-22	1.09E-20	Up	3.87433	3.38549	3.65428	7.63485	7.27065	7.42032	GeneID:5066,Genbank:NM_001319943.1,HGNC:HGNC:8596,HPRD:01361,MIM:170270	peptidylglycine alpha-amidating monooxygenase
PANK1	72.13670022	0.272376625	-4.023545343	0.467837787	-1.095919701	5.73E-05	0.000233547	Down	0.45735	0.423276	0.493732	0.135767	0.156617	0.223904	GeneID:53354,Genbank:NM_148977.2,HGNC:HGNC:8598,HPRD:07549,MIM:606160	pantothenate kinase 1
PARPBP	574.3606162	0.127223608	-11.45639539	0.364117516	-1.457523952	2.18E-30	9.73E-29	Down	4.78118	4.77266	4.9636	1.71805	2.02559	1.83305	GeneID:55010,Genbank:NM_001319993.1,HGNC:HGNC:26074,MIM:613687	PARP1 binding protein
PATL2	149.4024251	0.224823554	6.43348877	2.725271212	1.44639981	1.25E-10	1.20E-09	Up	0.276875	0.171659	0.343425	0.835836	0.770745	0.743406	GeneID:197135,Genbank:XM_011521340.2,HGNC:HGNC:33630,MIM:614661	PAT1 homolog 2
PCBP3	168.6534821	0.210260341	9.700927069	4.111657901	2.039720234	2.99E-22	8.35E-21	Up	1.01952	0.841061	0.496269	4.46716	4.41937	4.49979	GeneID:54039,Genbank:NM_020528.2,HGNC:HGNC:8651,MIM:608502	poly(rC) binding protein 3
PCDH1	3388.749258	0.07496179	19.17833667	2.708778523	1.43764244	5.61E-82	1.30E-79	Up	6.38755	7.166	6.20733	16.3003	18.0056	18.6234	GeneID:5097,Genbank:XM_005268452.2,HGNC:HGNC:8655,HPRD:04692,MIM:603626	protocadherin 1
PCDH12	35.43425366	0.33675019	4.430571937	2.812778487	1.491995942	9.40E-06	4.43E-05	Up	0.0520368	0.0821825	0.101422	0.338498	0.394377	0.295452	GeneID:51294,Genbank:NM_016580.3,HGNC:HGNC:8657,HPRD:09287,MIM:605622	protocadherin 12
PCDH18	72.06794444	0.271253331	-4.04584152	0.467342457	-1.097447987	5.21E-05	0.000214245	Down	0.568802	0.646088	0.715416	0.255064	0.260871	0.239858	GeneID:54510,Genbank:NM_001300828.1,HGNC:HGNC:14268,HPRD:12205,MIM:608287	protocadherin 18
PCGF2	188.7597689	0.191137232	7.548210401	2.718374156	1.442744042	4.41E-14	6.28E-13	Up	0.771106	0.882681	0.649849	2.12879	2.28813	2.11105	GeneID:7703,Genbank:NM_007144.2,HGNC:HGNC:12929,HPRD:10621,HPRD:08951,MIM:600346	polycomb group ring finger 2
PCK2	276.4069968	0.174662575	13.9654622	5.423572971	2.439243591	2.53E-44	2.13E-42	Up	1.06483	1.41816	1.08667	6.74919	6.34166	5.61455	GeneID:5106,Genbank:NM_001291556.1,HGNC:HGNC:8725,MIM:614095	phosphoenolpyruvate carboxykinase 2, mitochondrial
PCP4	2105.862593	0.079233377	-15.44472471	0.428171984	-1.223737695	8.19E-54	9.55E-52	Down	277.801	274.993	266.072	105.596	114.107	113.344	GeneID:5121,Genbank:NM_006198.2,HGNC:HGNC:8742,MIM:601629	Purkinje cell protein 4
PCSK5	84.21645433	0.259877773	5.126625612	2.518031003	1.332296046	2.95E-07	1.78E-06	Up	0.0994926	0.0961391	0.1182	0.228533	0.313047	0.33494	GeneID:5125,Genbank:XM_005252039.3,HGNC:HGNC:8747,MIM:600488	proprotein convertase subtilisin/kexin type 5
PDE4D	170.2525865	0.196347957	5.587043971	2.139101095	1.097004667	2.31E-08	1.65E-07	Up	0.262831	0.249361	0.275417	0.62028	0.635379	0.603689	GeneID:5144,Genbank:NM_001165899.1,HGNC:HGNC:8783,HPRD:02530,MIM:600129	phosphodiesterase 4D
PDGFRB	141.6964677	0.217310726	8.145787578	3.410934406	1.770167011	3.77E-16	6.32E-15	Up	0.349883	0.313943	0.28041	1.27958	1.33511	1.44211	GeneID:5159,Genbank:XM_005268464.2,HGNC:HGNC:8804,HPRD:01423,MIM:173410	platelet derived growth factor receptor beta
PDGFRL	22.88418873	0.356904136	2.842914583	2.020409839	1.014647972	0.004470305	0.011834955	Up	0.32009	0.230757	0.186079	0.728807	0.806699	0.922172	GeneID:5157,Genbank:NM_006207.2,HGNC:HGNC:8805,HPRD:05206,MIM:604584	platelet derived growth factor receptor like
PELI2	62.76267977	0.304579027	5.126605131	2.951516487	1.561456401	2.95E-07	1.78E-06	Up	0.0414301	0.0489668	0.0936203	0.30632	0.181976	0.248618	GeneID:57161,Genbank:XM_005267890.4,HGNC:HGNC:8828,HPRD:17835,MIM:614798	pellino E3 ubiquitin protein ligase family member 2
PFAS	1412.973015	0.08902984	-11.6052966	0.488619146	-1.033217701	3.87E-31	1.78E-29	Down	16.7966	17.3513	16.0069	6.96332	7.85458	7.68887	GeneID:5198,Genbank:XM_006721546.2,HGNC:HGNC:8863,HPRD:09072,MIM:602133	phosphoribosylformylglycinamidine synthase
PGM2	466.2565165	0.132278188	-8.576797003	0.455485437	-1.134523167	9.76E-18	1.89E-16	Down	8.86899	8.15542	9.47485	3.92585	4.02339	3.82136	GeneID:55276,Genbank:NM_018290.3,HGNC:HGNC:8906,MIM:172000	phosphoglucomutase 2
PHF1	659.2230867	0.115006241	10.87935483	2.380382971	1.251193702	1.45E-27	5.46E-26	Up	4.85485	4.85664	4.97471	10.9763	10.1799	11.4748	GeneID:5252,Genbank:XM_011514665.1,HGNC:HGNC:8919,HPRD:04195,MIM:602881	PHD finger protein 1
PHGDH	1113.388942	0.095299531	17.42984935	3.162480255	1.661056472	4.90E-68	8.39E-66	Up	6.75811	6.94582	7.33351	22.9696	22.7938	22.8548	GeneID:26227,Genbank:XM_011541226.1,HGNC:HGNC:8923,HPRD:06047,MIM:606879	phosphoglycerate dehydrogenase
PHLDB2	40.24499587	0.323826631	4.057085371	2.4859414	1.313792289	4.97E-05	0.000205085	Up	0.0875572	0.0649906	0.10053	0.412061	0.234647	0.331915	GeneID:90102,Genbank:NM_001134437.1,HGNC:HGNC:29573,HPRD:06611,MIM:610298	pleckstrin homology like domain family B member 2
PIF1	208.5495659	0.197708058	-11.17166906	0.216324804	-2.208728997	5.61E-29	2.28E-27	Down	5.61592	5.81965	6.01355	1.31698	0.764569	1.03826	GeneID:80119,Genbank:NM_001286497.1,HGNC:HGNC:26220,MIM:610953	PIF1 5'-to-3' DNA helicase
PIGL	193.0427263	0.18757081	5.479047146	2.038784528	1.02770931	4.28E-08	2.93E-07	Up	0.454286	0.49519	0.445527	0.962197	1.04065	1.2392	GeneID:9487,Genbank:NM_004278.3,HGNC:HGNC:8966,HPRD:12071,MIM:605947	phosphatidylinositol glycan anchor biosynthesis class L
PIGR	28.00674419	0.348561944	4.631524309	3.061785289	1.614373116	3.63E-06	1.84E-05	Up	0.073139	0.0407241	0.0916869	0.454003	0.333883	0.426468	GeneID:5284,Genbank:NM_002644.3,HGNC:HGNC:8968,HPRD:01436,MIM:173880	polymeric immunoglobulin receptor
PIK3AP1	172.7425731	0.197608454	-7.453898894	0.360244065	-1.472953433	9.06E-14	1.25E-12	Down	1.861	2.04815	1.90041	0.66444	0.723655	0.582665	GeneID:118788,Genbank:NM_152309.2,HGNC:HGNC:30034,MIM:607942	phosphoinositide-3-kinase adaptor protein 1
PIK3R4	642.5004499	0.119211534	-8.471227492	0.496591672	-1.009868027	2.43E-17	4.51E-16	Down	7.37094	6.69546	6.01692	3.17501	3.35934	2.91392	GeneID:30849,Genbank:NM_014602.2,HGNC:HGNC:8982,HPRD:04010,MIM:602610	phosphoinositide-3-kinase regulatory subunit 4
PILRA	15.42136449	0.367046914	2.801148248	2.039411384	1.028152821	0.005092112	0.013254971	Up	0.0858499	0.0548009	0.027477	0.353251	0.408963	0.50514	GeneID:29992,Genbank:NM_013439.2,HGNC:HGNC:20396,MIM:605341	paired immunoglobin like type 2 receptor alpha
PINK1	448.4169001	0.137757252	8.365432875	2.222832196	1.152399042	5.99E-17	1.08E-15	Up	6.16203	7.089	5.64139	13.5416	14.0499	14.8115	GeneID:65018,Genbank:NM_032409.2,HGNC:HGNC:14581,HPRD:10514,MIM:608309	PTEN induced putative kinase 1
PIP5KL1	694.6455966	0.131996563	25.81234146	10.608438	3.407140343	6.45E-147	4.72E-144	Up	1.19786	1.8435	1.63728	17.5011	17.5546	16.9914	GeneID:138429,Genbank:XM_017014279.1,HGNC:HGNC:28711,MIM:612865	phosphatidylinositol-4-phosphate 5-kinase like 1
PKD2L1	11.25037847	0.361786155	3.366133	2.325950375	1.217820317	0.000762299	0.002426954	Up	0	0.0104606	0.0104897	0.144425	0.123791	0.103291	GeneID:9033,Genbank:XM_017016875.1,HGNC:HGNC:9011,HPRD:16063,MIM:604532	polycystin 2 like 1, transient receptor potential cation channel
PLA2G6	1070.099557	0.096369104	13.52952063	2.468830491	1.303827785	1.05E-41	7.98E-40	Up	3.2528	3.41125	3.49806	8.65719	9.16377	8.84949	GeneID:8398,Genbank:XM_006724332.3,HGNC:HGNC:9039,MIM:603604	phospholipase A2 group VI
PLAC1	10.91940062	0.35775764	4.487458259	3.042848436	1.605422475	7.21E-06	3.47E-05	Up	0	0	0	0.666503	0.284386	0.57441	GeneID:10761,Genbank:XM_011531257.2,HGNC:HGNC:9044,HPRD:02245,MIM:300296	placenta specific 1
PLCL1	323.8210405	0.159162279	6.827884865	2.123938091	1.086741715	8.62E-12	9.48E-11	Up	1.23074	1.3829	1.06751	2.39188	2.79902	2.8865	GeneID:5334,Genbank:NM_006226.3,HGNC:HGNC:9063,MIM:600597	phospholipase C like 1
PLD3	2107.783739	0.081139843	12.85375351	2.060438703	1.042951545	8.19E-38	5.27E-36	Up	23.7187	26.8661	24.236	51.1529	46.8721	50.4641	GeneID:23646,Genbank:XM_017026546.1,HGNC:HGNC:17158,HPRD:07148,MIM:615698	phospholipase D family member 3
PLEKHG4	191.3649273	0.186697702	5.57134305	2.056451352	1.040156944	2.53E-08	1.79E-07	Up	1.14701	1.38982	1.48205	2.36912	2.62282	3.08855	GeneID:25894,Genbank:XM_011522987.2,HGNC:HGNC:24501,MIM:609526	pleckstrin homology and RhoGEF domain containing G4
PLK1	1923.554966	0.082114265	-23.46064309	0.263075089	-1.926453452	1.03E-121	4.85E-119	Down	67.2557	71.5511	68.2701	16.6307	16.7626	17.6	GeneID:5347,Genbank:NM_005030.5,HGNC:HGNC:9077,HPRD:03652,MIM:602098	polo like kinase 1
PLXDC2	129.5286851	0.25169543	8.259178249	4.22454925	2.078797417	1.47E-16	2.56E-15	Up	0.134114	0.076997	0.155539	0.525359	0.73331	0.791665	GeneID:84898,Genbank:XM_011519750.2,HGNC:HGNC:21013,MIM:606827	plexin domain containing 2
PMEL	97.44050641	0.24738346	5.453592773	2.547582113	1.349128648	4.94E-08	3.35E-07	Up	0.74924	0.668558	0.694275	2.19548	2.0962	1.99763	GeneID:6490,Genbank:NM_006928.4,HGNC:HGNC:10880,MIM:155550	premelanosome protein
PNOC	309.5129318	0.1562349	7.936354724	2.361879868	1.239935587	2.08E-15	3.29E-14	Up	3.5394	2.86657	2.7233	7.70545	7.20645	7.15012	GeneID:5368,Genbank:XM_011544559.2,HGNC:HGNC:9163,HPRD:03268,MIM:601459	prepronociceptin
PNPLA2	1813.867922	0.08073423	15.00634244	2.315823822	1.211525503	6.67E-51	6.82E-49	Up	25.7965	26.806	26.1221	60.2285	60.5916	57.073	GeneID:57104,Genbank:XM_006718265.3,HGNC:HGNC:30802,HPRD:11443,MIM:609059	patatin like phospholipase domain containing 2
PNPLA7	65.2830545	0.291864201	7.485947094	4.546889585	2.18487997	7.10E-14	9.89E-13	Up	0.0257125	0.121855	0.0737751	0.653606	0.921237	0.880941	GeneID:375775,Genbank:XM_017014709.1,HGNC:HGNC:24768,MIM:612122	patatin like phospholipase domain containing 7
POLH	1245.335047	0.094499684	-10.65229412	0.497704581	-1.006638428	1.70E-26	6.10E-25	Down	9.89952	9.01706	8.9886	4.42064	4.67292	4.465	GeneID:5429,Genbank:NM_006502.2,HGNC:HGNC:9181,HPRD:04913,MIM:603968	polymerase (DNA) eta
POLR3G	202.7065464	0.18921797	-6.569597039	0.422468062	-1.243085815	5.05E-11	5.13E-10	Down	2.32361	2.38065	2.61383	0.84988	1.11489	1.2051	GeneID:10622,Genbank:XM_011543100.2,HGNC:HGNC:30075	polymerase (RNA) III subunit G
POP1	245.1248734	0.178429777	-8.052187562	0.369398515	-1.436750029	8.13E-16	1.32E-14	Down	3.47307	3.05929	3.03401	1.09547	0.935702	1.218	GeneID:10940,Genbank:NM_001145860.1,HGNC:HGNC:30129,MIM:602486	POP1 homolog, ribonuclease P/MRP subunit
POPDC2	57.29494085	0.305260354	4.444672133	2.561133026	1.356782189	8.80E-06	4.17E-05	Up	0.129511	0.248135	0.298653	1.4044	0.871086	1.082	GeneID:64091,Genbank:NM_022135.3,HGNC:HGNC:17648,MIM:605823	popeye domain containing 2
POU4F1	37.11454538	0.328059567	3.618669839	2.277007842	1.18713926	0.000296121	0.001034972	Up	0.345072	0.525575	0.437755	1.19709	1.43483	1.20356	GeneID:5457,Genbank:NM_006237.3,HGNC:HGNC:9218,MIM:601632	POU class 4 homeobox 1
PPIP5K2	1258.272834	0.096030416	-10.46446514	0.498302272	-1.004906943	1.26E-25	4.32E-24	Down	9.03596	8.3065	8.61048	4.05725	4.37349	4.56571	GeneID:23262,Genbank:NM_001281471.1,HGNC:HGNC:29035,MIM:611648	diphosphoinositol pentakisphosphate kinase 2
PPP1R15A	6318.417203	0.064841712	26.01598603	3.219688409	1.686921076	3.27E-149	2.53E-146	Up	34.0553	38.8268	35.8417	122.951	119.508	118.252	GeneID:23645,Genbank:NM_014330.3,HGNC:HGNC:14375,MIM:611048	protein phosphatase 1 regulatory subunit 15A
PPP1R32	21.39670801	0.360560233	2.78751328	2.007035922	1.005066438	0.005311428	0.013741769	Up	0.132219	0.0254778	0.0254643	0.38179	0.494846	0.22274	GeneID:220004,Genbank:NM_145017.2,HGNC:HGNC:28869	protein phosphatase 1 regulatory subunit 32
PPP2R1B	783.1063786	0.112247649	-10.2153116	0.451674475	-1.146644707	1.69E-24	5.43E-23	Down	8.02231	7.86212	8.34875	3.34818	3.77772	3.28025	GeneID:5519,Genbank:XM_017017959.1,HGNC:HGNC:9303,HPRD:04384,MIM:603113	protein phosphatase 2 scaffold subunit Abeta
PRAF2	371.6797861	0.142270247	7.089754501	2.012042985	1.008661127	1.34E-12	1.63E-11	Up	6.52093	6.67002	6.41695	13.1435	13.3728	12.8552	GeneID:11230,Genbank:NM_007213.2,HGNC:HGNC:28911,HPRD:06596,MIM:300840	PRA1 domain family member 2
PRICKLE1	86.53139885	0.257455489	5.82104636	2.825801908	1.498660335	5.85E-09	4.55E-08	Up	0.394983	0.343005	0.385148	1.11181	1.17511	1.35372	GeneID:144165,Genbank:NM_153026.2,HGNC:HGNC:17019,MIM:608500	prickle planar cell polarity protein 1
PRKACB	807.7530325	0.108033786	-10.70214763	0.448694832	-1.156193526	9.94E-27	3.60E-25	Down	8.34134	8.49873	9.1733	4.33256	3.60581	3.65096	GeneID:5567,Genbank:NM_002731.3,HGNC:HGNC:9381,HPRD:01482,MIM:176892	protein kinase cAMP-activated catalytic subunit beta
PRKCB	201.396323	0.188079611	8.233616936	2.925281524	1.548575474	1.82E-16	3.14E-15	Up	0.414659	0.450568	0.40468	1.20331	1.39938	1.39791	GeneID:5579,Genbank:NM_002738.6,HGNC:HGNC:9395,HPRD:01499,MIM:176970	protein kinase C beta
PROCA1	27.49563214	0.347121377	3.673694393	2.420353638	1.275217855	0.000239069	0.000855058	Up	0.101623	0.083627	0.132772	0.67426	0.333867	0.492252	GeneID:147011,Genbank:XM_006721723.3,HGNC:HGNC:28600,HPRD:07131	protein interacting with cyclin A1
PROM1	12.76900426	0.365738313	4.071092563	2.806854981	1.488954527	4.68E-05	0.000194105	Up	0.0183386	0	0.00924358	0.07203	0.184089	0.247848	GeneID:8842,Genbank:XM_005248196.4,HGNC:HGNC:9454,HPRD:05079,MIM:604365	prominin 1
PRR11	1814.386695	0.080441732	-15.50642367	0.42121725	-1.247363575	3.14E-54	3.76E-52	Down	15.3374	15.3052	16.004	6.32986	6.57231	6.67953	GeneID:55771,Genbank:NM_018304.3,HGNC:HGNC:25619,MIM:615920	proline rich 11
PRR5L	45.52562524	0.309446849	-3.4413878	0.477996974	-1.06492661	0.000578738	0.001897991	Down	0.887086	0.724934	0.875535	0.221182	0.280565	0.340427	GeneID:79899,Genbank:NM_001160167.1,HGNC:HGNC:25878,MIM:611728	proline rich 5 like
PRR7	219.4708543	0.187849168	7.309070285	2.590090969	1.373002769	2.69E-13	3.52E-12	Up	0.607358	0.505781	0.834117	1.95321	1.69068	1.74454	GeneID:80758,Genbank:XM_011534663.2,HGNC:HGNC:28130,HPRD:15186	proline rich 7 (synaptic)
PRRT2	54.36161526	0.298529423	3.691617218	2.146604427	1.102056358	0.000222833	0.000801116	Up	0.327584	0.383353	0.436649	1.00803	0.971395	0.930503	GeneID:112476,Genbank:XM_011545716.2,HGNC:HGNC:30500,MIM:614386	proline rich transmembrane protein 2
PRSS1	27.95583094	0.362955683	7.829283032	7.168557138	2.841682768	4.91E-15	7.49E-14	Up	0	0.0268731	0	1.46937	1.21488	1.15618	GeneID:5644,Genbank:XM_011516411.1,HGNC:HGNC:9475,MIM:276000	protease, serine 1
PRSS2	30.31643551	0.359248278	7.578149664	6.5998682	2.722437214	3.51E-14	5.01E-13	Up	0	0	0	1.76407	1.25292	1.21073	GeneID:5645,Genbank:NM_001303414.1,HGNC:HGNC:9483,MIM:601564	protease, serine 2
PSAP	14682.48647	0.061025379	16.73775885	2.029927333	1.021428083	6.96E-63	9.97E-61	Up	153.262	165.178	154.997	327.455	311.951	308.624	GeneID:5660,Genbank:NM_002778.3,HGNC:HGNC:9498,HPRD:01460,MIM:176801	prosaposin
PSAT1	2381.736896	0.086695818	28.14380973	5.426231498	2.439950598	2.85E-174	2.69E-171	Up	19.0379	21.4258	19.9822	119.539	106.077	105.077	GeneID:29968,Genbank:NM_058179.3,HGNC:HGNC:19129,HPRD:17918,MIM:610936	phosphoserine aminotransferase 1
PSPH	456.324269	0.131918407	8.883549611	2.253088073	1.17190371	6.48E-19	1.37E-17	Up	3.73471	3.75186	3.65282	8.68655	8.6872	8.70474	GeneID:5723,Genbank:XM_005271775.1,HGNC:HGNC:9577,MIM:172480	phosphoserine phosphatase
PSRC1	129.9565924	0.22750999	-5.947972288	0.39141661	-1.353223117	2.71E-09	2.20E-08	Down	2.62037	2.1776	3.07472	1.19628	0.819189	0.804718	GeneID:84722,Genbank:NM_032636.7,HGNC:HGNC:24472,HPRD:13127,MIM:613126	proline and serine rich coiled-coil 1
PTGS2	103.865832	0.249036958	6.801167581	3.234947018	1.693742084	1.04E-11	1.13E-10	Up	0.703599	0.455487	0.313098	2.21385	1.55115	1.69991	GeneID:5743,Genbank:NM_000963.3,HGNC:HGNC:9605,HPRD:02599,MIM:600262	prostaglandin-endoperoxide synthase 2
PTK2	32.49775475	0.336275971	3.678274213	2.356940327	1.236915233	0.000234817	0.000840765	Up	0.0838902	0.0361229	0.0723552	0.208949	0.153063	0.212221	GeneID:5747,Genbank:NM_001316342.1,HGNC:HGNC:9611,HPRD:02859,MIM:600758	protein tyrosine kinase 2
PTPRF	400.1482997	0.141602018	8.179007327	2.23173224	1.158163945	2.86E-16	4.86E-15	Up	0.979383	1.48413	1.2504	2.22877	3.03069	3.02004	GeneID:5792,Genbank:XM_011541873.2,HGNC:HGNC:9670,MIM:179590	protein tyrosine phosphatase, receptor type F
PTTG1	1434.618585	0.093089733	-13.43732683	0.420192651	-1.250877165	3.65E-41	2.71E-39	Down	81.1253	79.1483	84.0633	37.1451	31.3492	30.4722	GeneID:9232,Genbank:NM_004219.3,HGNC:HGNC:9690,HPRD:04998,MIM:604147	pituitary tumor-transforming 1
PYROXD2	265.9598461	0.164679717	6.102811273	2.006956344	1.005009235	1.04E-09	8.94E-09	Up	0.506293	0.478696	0.491375	0.904129	0.932933	0.9254	GeneID:84795,Genbank:NM_032709.2,HGNC:HGNC:23517	pyridine nucleotide-disulphide oxidoreductase domain 2
QSER1	1191.872421	0.116964426	-9.438884187	0.46522042	-1.104013671	3.77E-21	9.57E-20	Down	7.47917	6.00239	6.03467	2.63265	2.96213	3.32086	GeneID:79832,Genbank:XM_017018328.1,HGNC:HGNC:26154	glutamine and serine rich 1
RAB26	150.1434207	0.209486058	5.142013682	2.10990812	1.077180175	2.72E-07	1.65E-06	Up	1.03478	1.24064	1.14734	3.31351	2.41034	2.43511	GeneID:25837,Genbank:NM_001308053.1,HGNC:HGNC:14259,HPRD:05676,MIM:605455	RAB26, member RAS oncogene family
RAB30	6705.29109	0.060457982	18.38841503	2.161041027	1.111726462	1.63E-75	3.35E-73	Up	21.0463	20.3997	21.1192	44.626	44.3003	46.9643	GeneID:27314,Genbank:NM_001286060.1,HGNC:HGNC:9770,HPRD:05750,MIM:605693	RAB30, member RAS oncogene family
RAB31	246.7887828	0.178583884	5.790204247	2.047746552	1.034037165	7.03E-09	5.40E-08	Up	1.94905	1.52731	1.7652	3.56519	4.17392	3.69461	GeneID:11031,Genbank:XM_017025528.1,HGNC:HGNC:9771,HPRD:05751,MIM:605694	RAB31, member RAS oncogene family
RAB33A	23.0269321	0.359884227	4.007223944	2.717230004	1.44213669	6.14E-05	0.000249051	Up	0.439443	0.267959	0.0768859	1.45614	1.59565	1.13974	GeneID:9363,Genbank:XM_017029963.1,HGNC:HGNC:9773,HPRD:02272,MIM:300333	RAB33A, member RAS oncogene family
RAB37	152.5326278	0.206061529	5.757934976	2.275981582	1.186488883	8.51E-09	6.48E-08	Up	1.11884	1.02747	1.40018	2.89916	2.50866	3.19029	GeneID:326624,Genbank:NM_175738.4,HGNC:HGNC:30268,HPRD:06702,MIM:609956	RAB37, member RAS oncogene family
RAB39B	206.5934078	0.191652067	6.453090268	2.356667274	1.236748086	1.10E-10	1.06E-09	Up	1.78212	1.35943	1.1624	3.76983	3.44121	3.66977	GeneID:116442,Genbank:NM_171998.3,HGNC:HGNC:16499,HPRD:06703,MIM:300774	RAB39B, member RAS oncogene family
RABAC1	360.4119006	0.146105386	8.073268872	2.265058117	1.179548067	6.84E-16	1.12E-14	Up	31.236	27.5828	26.4158	68.4297	59.0906	57.2552	GeneID:10567,Genbank:NM_006423.2,HGNC:HGNC:9794,MIM:604925	Rab acceptor 1
RACGAP1	1954.946894	0.083297965	-13.27565822	0.464633372	-1.105835315	3.20E-40	2.26E-38	Down	23.3381	22.4565	23.3072	10.81	9.80592	11.6779	GeneID:29127,Genbank:XM_011538243.1,HGNC:HGNC:9804,HPRD:05402,MIM:604980	Rac GTPase activating protein 1
RAD52	151.6870866	0.206659169	-4.908327196	0.49505104	-1.01435082	9.19E-07	5.11E-06	Down	1.41279	1.36255	1.36583	0.472527	0.662158	0.603632	GeneID:5893,Genbank:XM_017019769.1,HGNC:HGNC:9824,MIM:600392	RAD52 homolog, DNA repair protein
RAD54B	162.1598929	0.201717832	-5.518722795	0.462259604	-1.1132248	3.41E-08	2.37E-07	Down	1.36551	1.41872	1.5855	0.932696	0.888288	1.01552	GeneID:25788,Genbank:NM_012415.3,HGNC:HGNC:17228,HPRD:05049,MIM:604289	RAD54 homolog B (S. cerevisiae)
RAPGEF2	1547.627052	0.100331995	11.5511984	2.232955939	1.158954784	7.28E-31	3.32E-29	Up	3.86239	3.5023	3.73016	7.22886	8.74652	9.20672	GeneID:9693,Genbank:XM_005263359.3,HGNC:HGNC:16854,MIM:609530	Rap guanine nucleotide exchange factor 2
RAPGEF4	62.80287356	0.293896946	6.643759335	3.87066266	1.952580578	3.06E-11	3.19E-10	Up	0.0836963	0.0842309	0.100122	0.48152	0.748976	0.547022	GeneID:11069,Genbank:XM_006712205.3,HGNC:HGNC:16626,MIM:606058	Rap guanine nucleotide exchange factor 4
RARRES3	324.5922659	0.169102985	9.113450844	2.910186769	1.541111745	7.98E-20	1.81E-18	Up	12.176	13.9911	13.3067	49.5178	37.7094	38.0474	GeneID:5920,Genbank:NM_004585.4,HGNC:HGNC:9869,MIM:605092	retinoic acid receptor responder 3
RASD1	33.77255587	0.341176271	5.416589193	3.600036921	1.848011702	6.07E-08	4.05E-07	Up	0.279119	0.303978	0.344682	2.41729	1.98819	1.98153	GeneID:51655,Genbank:NM_001199989.1,HGNC:HGNC:15828,MIM:605550	ras related dexamethasone induced 1
RCAN2	28.49302642	0.361157242	7.235291842	6.118076075	2.613078046	4.65E-13	5.90E-12	Up	0.024186	0	0.0121597	0.576417	0.458114	0.787114	GeneID:10231,Genbank:NM_001251973.1,HGNC:HGNC:3041,MIM:604876	regulator of calcineurin 2
RDM1	39.07291012	0.322886528	3.441572374	2.160308506	1.111237353	0.000578344	0.001897641	Up	0.185304	0.28357	0.203408	0.576299	0.641212	0.262022	GeneID:201299,Genbank:NM_001163120.1,HGNC:HGNC:19950,MIM:612896	RAD52 motif containing 1
REC8	68.04977554	0.289952434	6.661815075	3.814805489	1.931609498	2.70E-11	2.83E-10	Up	0.138916	0.235063	0.134573	0.839338	0.688417	0.88369	GeneID:9985,Genbank:XM_011537421.1,HGNC:HGNC:16879,MIM:608193	REC8 meiotic recombination protein
RGAG4	406.7594684	0.14164652	9.143493209	2.454014873	1.295143993	6.05E-20	1.39E-18	Up	1.68656	2.17932	1.71611	4.28995	5.13788	5.03948	GeneID:340526,Genbank:NM_001024455.3,HGNC:HGNC:29430,HPRD:18594	retrotransposon gag domain containing 4
RHBDF1	61.31287	0.285167236	3.847700903	2.139447434	1.097238233	0.000119231	0.000456005	Up	0.362127	0.423844	0.340988	0.957171	1.09509	0.784145	GeneID:64285,Genbank:XM_005255494.1,HGNC:HGNC:20561,MIM:614403	rhomboid 5 homolog 1
RHBDL1	18.39972185	0.364914333	4.181261523	2.879467945	1.525802262	2.90E-05	0.00012493	Up	0.104834	0.0482613	0.244807	0.883863	0.684384	1.14155	GeneID:9028,Genbank:NM_001278720.1,HGNC:HGNC:10007,MIM:603264	rhomboid like 1
RHOB	6250.564569	0.063951953	18.09720327	2.230475795	1.157351492	3.35E-73	6.41E-71	Up	112.675	120.71	116.739	258.967	255.974	242.207	GeneID:388,Genbank:NM_004040.3,HGNC:HGNC:668,HPRD:01321,MIM:165370	ras homolog family member B
RIN3	27.99661828	0.34998074	3.933851463	2.596867215	1.376772247	8.36E-05	0.000329953	Up	0.058792	0.0926357	0.111208	0.351462	0.364313	0.37672	GeneID:79890,Genbank:XM_017021652.1,HGNC:HGNC:18751,MIM:610223	Ras and Rab interactor 3
RNASET2	328.4117176	0.160604841	6.811922098	2.134691615	1.094027668	9.63E-12	1.05E-10	Up	5.8293	7.82985	6.52146	17.7979	13.937	14.7606	GeneID:8635,Genbank:XM_017011399.1,HGNC:HGNC:21686,HPRD:10197,MIM:612944	ribonuclease T2
RND3	1638.912012	0.085556933	24.9265013	4.385176762	2.132634997	3.84E-137	2.30E-134	Up	9.87056	9.22212	9.91459	45.8125	43.3778	43.7187	GeneID:390,Genbank:NM_001254738.1,HGNC:HGNC:671,MIM:602924	Rho family GTPase 3
RNF122	1628.552052	0.090646409	14.29464025	2.455059181	1.295757802	2.36E-46	2.12E-44	Up	19.0375	22.991	21.0918	53.9505	49.87	50.8643	GeneID:79845,Genbank:NM_024787.3,HGNC:HGNC:21147,HPRD:11498	ring finger protein 122
RNF169	966.3141974	0.117620593	-8.929511437	0.482869609	-1.050294431	4.28E-19	9.18E-18	Down	8.56035	8.23427	7.45374	3.33358	3.86394	4.27689	GeneID:254225,Genbank:XM_011544889.2,HGNC:HGNC:26961	ring finger protein 169
RNF170	115.6941922	0.231862082	5.042609646	2.248853955	1.169189973	4.59E-07	2.69E-06	Up	0.62553	0.464261	0.525609	1.47103	1.14681	1.22881	GeneID:81790,Genbank:NM_001160224.1,HGNC:HGNC:25358,MIM:614649	ring finger protein 170
RNF187	3040.421991	0.080161123	13.7587467	2.14788475	1.102916584	4.51E-43	3.58E-41	Up	34.0984	38.3758	34.2619	78.4398	70.6314	72.5824	GeneID:149603,Genbank:NM_001010858.2,HGNC:HGNC:27146,MIM:613754	ring finger protein 187
RNF215	101.7236865	0.241105179	4.471258792	2.111171309	1.07804365	7.78E-06	3.72E-05	Up	1.60215	2.227	1.71896	5.29695	4.40747	3.97907	GeneID:200312,Genbank:NM_001017981.1,HGNC:HGNC:33434,HPRD:18747	ring finger protein 215
ROBO3	85.13840973	0.268394684	4.298639375	2.224886835	1.153731958	1.72E-05	7.71E-05	Up	0.182612	0.357896	0.230932	0.787338	0.554197	0.575546	GeneID:64221,Genbank:NM_022370.3,HGNC:HGNC:13433,HPRD:10554,MIM:608630	roundabout guidance receptor 3
ROM1	69.39327793	0.277008749	3.865070955	2.100391802	1.07065847	0.000111057	0.000426597	Up	1.15293	1.49224	1.15745	3.14625	3.3863	2.42296	GeneID:6094,Genbank:NM_000327.3,HGNC:HGNC:10254,HPRD:01616,MIM:180721	retinal outer segment membrane protein 1
RPAP2	354.005874	0.150861948	-6.919495816	0.485018399	-1.043888618	4.53E-12	5.12E-11	Down	3.33168	3.30343	3.41965	1.31405	1.6418	1.66833	GeneID:79871,Genbank:NM_024813.2,HGNC:HGNC:25791,MIM:611476	RNA polymerase II associated protein 2
RPS6KA2	409.8161886	0.142612044	12.16794297	3.329476172	1.735295215	4.61E-34	2.42E-32	Up	1.12774	1.34703	1.31942	4.35076	4.03896	4.71383	GeneID:6196,Genbank:NM_001318937.1,HGNC:HGNC:10431,HPRD:03403,MIM:601685	ribosomal protein S6 kinase A2
RRAS	151.0212758	0.225366107	5.202837683	2.254087115	1.172543273	1.96E-07	1.22E-06	Up	3.85549	5.7081	3.9359	13.665	10.2528	10.3071	GeneID:6237,Genbank:NM_006270.4,HGNC:HGNC:10447,HPRD:01299,MIM:165090	related RAS viral (r-ras) oncogene homolog
RSPH1	15.39546113	0.36680645	2.97824833	2.132344735	1.092440696	0.00289901	0.00803473	Up	0	0.138627	0.110462	0.645408	0.341106	0.443051	GeneID:89765,Genbank:NM_001286506.1,HGNC:HGNC:12371,HPRD:11651,MIM:609314	radial spoke head 1 homolog
RTN2	103.0140268	0.24817754	7.567825618	3.676070264	1.878164342	3.80E-14	5.42E-13	Up	0.580167	0.797177	0.515912	2.81013	3.00393	2.88502	GeneID:6253,Genbank:NM_206900.2,HGNC:HGNC:10468,HPRD:04421,MIM:603183	reticulon 2
RUFY4	200.3996351	0.194215491	7.448935524	2.725835827	1.446698674	9.41E-14	1.29E-12	Up	0.512528	0.607445	0.767642	1.86975	1.78087	1.73452	GeneID:285180,Genbank:XM_017003897.1,HGNC:HGNC:24804	RUN and FYVE domain containing 4
RUNX1	1689.871148	0.082873157	16.44227528	2.571523373	1.362623267	9.53E-61	1.32E-58	Up	4.84969	5.34055	4.95669	12.4369	13.0744	12.7254	GeneID:861,Genbank:XM_011529768.2,HGNC:HGNC:10471,HPRD:01043,MIM:151385	runt related transcription factor 1
RYR2	85.33427353	0.267393847	3.869923293	2.048820618	1.034793677	0.00010887	0.000418927	Up	0.0973069	0.150145	0.0741196	0.252688	0.25015	0.268111	GeneID:6262,Genbank:XM_006711802.3,HGNC:HGNC:10484,MIM:180902	ryanodine receptor 2
S100A13	93.04349922	0.247867744	4.313138646	2.098106553	1.069087948	1.61E-05	7.25E-05	Up	0.283823	0.400264	0.188449	0.722295	0.55866	0.83391	GeneID:6284,Genbank:NM_001024210.1,HGNC:HGNC:10490,HPRD:03586,MIM:601989	S100 calcium binding protein A13
SACS	676.261991	0.137148264	-7.492694323	0.490522079	-1.027610018	6.75E-14	9.42E-13	Down	2.95134	2.31525	2.48645	1.07229	1.43723	1.23823	GeneID:26278,Genbank:NM_014363.5,HGNC:HGNC:10519,MIM:604490	sacsin molecular chaperone
SARS	1572.980191	0.083447058	12.28108407	2.03470598	1.024820336	1.14E-34	6.16E-33	Up	16.7138	16.2599	17.2151	31.9699	31.4958	32.5295	GeneID:6301,Genbank:NM_006513.3,HGNC:HGNC:10537,HPRD:09605,MIM:607529	seryl-tRNA synthetase
SAT1	2701.4832	0.081552809	21.80567098	3.430249989	1.778313721	2.05E-105	8.19E-103	Up	21.2134	18.6751	22.8603	74.637	70.1006	67.074	GeneID:6303,Genbank:NM_002970.3,HGNC:HGNC:10540,HPRD:02431,MIM:313020	spermidine/spermine N1-acetyltransferase 1
SCARF2	17.41638741	0.364428762	2.76351219	2.009871585	1.007103327	0.005718296	0.014673509	Up	0.102954	0.094542	0.256832	0.21662	0.618463	0.542336	GeneID:91179,Genbank:NM_182895.4,HGNC:HGNC:19869,MIM:613619	scavenger receptor class F member 2
SCD	7771.754024	0.061415901	-18.91186678	0.447050793	-1.161489339	9.11E-80	2.00E-77	Down	102.164	102.25	99.5605	42.117	44.1105	46.33	GeneID:6319,Genbank:NM_005063.4,HGNC:HGNC:10571,MIM:604031	stearoyl-CoA desaturase
SCN4A	22.21387335	0.357745259	3.667156705	2.482696529	1.311907925	0.000245263	0.000873657	Up	0.0360994	0.0345477	0.052015	0.131929	0.180601	0.203763	GeneID:6329,Genbank:NM_000334.4,HGNC:HGNC:10591,MIM:603967	sodium voltage-gated channel alpha subunit 4
SEC31B	1055.347579	0.104598073	11.8191339	2.355867867	1.236258625	3.11E-32	1.50E-30	Up	3.27148	3.03073	3.45666	7.51877	8.4835	8.53206	GeneID:25956,Genbank:NM_015490.3,HGNC:HGNC:23197,HPRD:15315,MIM:610258	SEC31 homolog B, COPII coat complex component
SELM	86.86593604	0.260718181	5.10790734	2.517033311	1.331724309	3.26E-07	1.96E-06	Up	6.23905	4.5571	4.10778	16.1838	14.3814	14.7926	GeneID:140606,Genbank:NM_080430.2,HPRD:15320,MIM:610918	selenoprotein M
SERINC2	202.6736562	0.185399248	6.485297275	2.301172662	1.202369236	8.86E-11	8.73E-10	Up	1.90525	2.38356	1.99601	4.74962	4.43599	4.67845	GeneID:347735,Genbank:NM_001199038.1,HGNC:HGNC:23231,MIM:614549	serine incorporator 2
SERPINH1	35.80996726	0.341282335	3.428081885	2.250029305	1.169943791	0.000607862	0.001984669	Up	0.540159	0.163063	0.446955	1.39862	1.29874	0.918393	GeneID:871,Genbank:NM_001207014.1,HGNC:HGNC:1546,MIM:600943	serpin family H member 1
SERPINI1	406.9984649	0.142313609	12.82723716	3.54427467	1.825490412	1.15E-37	7.35E-36	Up	3.56524	3.8223	3.69223	14.0342	14.0315	15.1793	GeneID:5274,Genbank:XM_017006618.1,HGNC:HGNC:8943,HPRD:03901,MIM:602445	serpin family I member 1
SERTAD1	54.20007204	0.294241701	3.47457656	2.031246484	1.022365316	0.00051166	0.00169828	Up	2.00027	1.99991	2.02435	4.34731	4.21921	3.99135	GeneID:29950,Genbank:NM_013376.3,HGNC:HGNC:17932	SERTA domain containing 1
SESN2	1494.753537	0.094177185	30.57599666	7.359262996	2.879561293	2.55E-205	4.21E-202	Up	5.06258	5.79029	4.71142	36.8836	39.6464	37.167	GeneID:83667,Genbank:NM_031459.4,HGNC:HGNC:20746,HPRD:06378,MIM:607767	sestrin 2
SF3B3	6218.441961	0.063123258	-16.95867951	0.476158206	-1.070487098	1.66E-64	2.55E-62	Down	37.2054	35.4972	36.1678	16.0707	16.967	16.7883	GeneID:23450,Genbank:NM_012426.4,HGNC:HGNC:10770,HPRD:12027,MIM:605592	splicing factor 3b subunit 3
SFXN3	101.5688306	0.244123372	6.117478304	2.815555187	1.493419429	9.51E-10	8.23E-09	Up	0.502436	0.684886	0.611846	1.82424	1.75283	1.95267	GeneID:81855,Genbank:NM_030971.3,HGNC:HGNC:16087,HPRD:15329,MIM:615571	sideroflexin 3
SGK1	6459.79339	0.061961609	20.26280032	2.387524777	1.255515705	2.74E-91	8.40E-89	Up	34.6996	31.5231	32.9268	68.0857	60.3371	61.881	GeneID:6446,Genbank:NM_001143676.1,HGNC:HGNC:10810,HPRD:04264,MIM:602958	serum/glucocorticoid regulated kinase 1
SGK223	85.18328696	0.261839117	5.012423938	2.483627233	1.312448656	5.37E-07	3.11E-06	Up	0.292552	0.466108	0.299437	0.911322	1.2021	1.09805	GeneID:157285,Genbank:XM_005272369.4	homolog of rat pragma of Rnd2
SGO2	1303.408007	0.103905208	-17.98966516	0.273721392	-1.869219907	2.35E-72	4.42E-70	Down	13.4906	12.1081	12.6176	3.2111	3.95763	3.40693	GeneID:151246,Genbank:XM_017003453.1,HGNC:HGNC:30812,MIM:612425	shugoshin 2
SGSH	1147.206992	0.095843521	11.95369075	2.212509739	1.145683805	6.21E-33	3.10E-31	Up	6.82175	7.34074	8.06091	15.5959	16.841	16.5219	GeneID:6448,Genbank:XM_005257583.4,HGNC:HGNC:10818,HPRD:05590,MIM:605270	N-sulfoglucosamine sulfohydrolase
SH3YL1	54.69842543	0.293828693	3.532086364	2.053134755	1.03782832	0.000412295	0.001395516	Up	0.572916	0.375722	0.439629	1.35964	1.2959	0.823381	GeneID:26751,Genbank:NM_001282682.1,HGNC:HGNC:29546	SH3 and SYLF domain containing 1
SHROOM2	19.71495427	0.363176783	3.659094641	2.512107533	1.328898222	0.000253108	0.000897964	Up	0.0177863	0.0514	0.0401729	0.159367	0.184737	0.19614	GeneID:357,Genbank:XM_005274500.4,HGNC:HGNC:630,HPRD:02113,MIM:300103	shroom family member 2
SIAE	744.2417116	0.108532704	10.39333552	2.185580947	1.128016812	2.66E-25	8.83E-24	Up	3.74498	3.9295	4.02315	8.24803	8.52358	9.23756	GeneID:54414,Genbank:NM_001199922.1,HGNC:HGNC:18187,MIM:610079	sialic acid acetylesterase
SKA3	671.8997542	0.113135939	-9.437090702	0.477087529	-1.06767412	3.83E-21	9.72E-20	Down	12.6456	10.8685	12.0812	6.12333	5.43003	5.50722	GeneID:221150,Genbank:NM_001166017.1,HGNC:HGNC:20262	spindle and kinetochore associated complex subunit 3
SKOR1	23.87043434	0.353857151	2.983641444	2.078845961	1.055782861	0.002848403	0.00790444	Up	0.197833	0.0786139	0.189169	0.503767	0.258844	0.30347	GeneID:390598,Genbank:NM_001258024.1,HGNC:HGNC:21326,MIM:611273	SKI family transcriptional corepressor 1
SLC16A2	53.1596393	0.303413448	5.959434238	3.501983993	1.80817249	2.53E-09	2.07E-08	Up	0.235718	0.264753	0.177654	0.949679	1.36678	0.907568	GeneID:6567,Genbank:NM_006517.4,HGNC:HGNC:10923,MIM:300095	solute carrier family 16 member 2
SLC1A5	9109.174231	0.06423166	20.94650836	2.54105748	1.34542901	2.02E-97	6.83E-95	Up	64.0678	72.7803	66.0852	169.285	167.201	164.152	GeneID:6510,Genbank:XM_005259167.4,HGNC:HGNC:10943,HPRD:00173,MIM:109190	solute carrier family 1 member 5
SLC22A18	74.95106644	0.273898542	5.484056047	2.832498038	1.502074957	4.16E-08	2.86E-07	Up	0.930717	0.68449	0.657079	1.79882	2.35553	2.5592	GeneID:5002,Genbank:NM_183233.2,HGNC:HGNC:10964,MIM:602631	solute carrier family 22 member 18
SLC23A1	138.9826471	0.223451985	4.591746631	2.036419664	1.026034901	4.40E-06	2.19E-05	Up	0.533169	0.249094	0.412	0.486583	0.815247	0.737705	GeneID:9963,Genbank:XM_011543769.1,HGNC:HGNC:10974,MIM:603790	solute carrier family 23 member 1
SLC25A30	125.7360965	0.221825294	-4.870358095	0.472907977	-1.080368617	1.11E-06	6.11E-06	Down	1.77077	1.86828	2.1078	0.768817	0.870794	0.742741	GeneID:253512,Genbank:NM_001286806.1,HGNC:HGNC:27371,HPRD:18056,MIM:610793	solute carrier family 25 member 30
SLC35F1	225.4697733	0.318297476	6.999269081	4.68435262	2.227849681	2.57E-12	2.99E-11	Up	0.647872	0.721526	0.306577	4.00684	3.89704	4.67523	GeneID:222553,Genbank:XM_005266865.4,HGNC:HGNC:21483	solute carrier family 35 member F1
SLC36A1	172.6102682	0.201241921	-5.135504304	0.48853074	-1.033478751	2.81E-07	1.70E-06	Down	0.540366	0.595797	0.731161	0.193835	0.264433	0.376969	GeneID:206358,Genbank:XM_011537591.1,HGNC:HGNC:18761,HPRD:07584,MIM:606561	solute carrier family 36 member 1
SLC37A1	329.0845316	0.160698585	11.44144057	3.576685593	1.838623305	2.60E-30	1.14E-28	Up	0.608298	0.81378	0.901692	3.23284	3.1251	3.30852	GeneID:54020,Genbank:NM_018964.3,HGNC:HGNC:11024,MIM:608094	solute carrier family 37 member 1
SLC39A13	339.1308327	0.147810718	7.08346632	2.066246309	1.047012242	1.41E-12	1.70E-11	Up	3.79008	4.29085	3.55074	7.35327	7.88738	6.68638	GeneID:91252,Genbank:XM_011520467.1,HGNC:HGNC:20859,MIM:608735	solute carrier family 39 member 13
SLC3A2	4037.515071	0.072519097	24.04100924	3.348308086	1.74343228	1.04E-127	5.47E-125	Up	48.5606	46.2571	48.9248	173.838	160.026	152.458	GeneID:6520,Genbank:NM_002394.5,HGNC:HGNC:11026,HPRD:01148,MIM:158070	solute carrier family 3 member 2
SLC43A1	311.3536786	0.168112204	8.009948428	2.543068084	1.346570087	1.15E-15	1.85E-14	Up	2.2428	3.06854	2.31765	7.77047	6.59872	7.09595	GeneID:8501,Genbank:XM_017018451.1,HGNC:HGNC:9225,HPRD:07227,MIM:603733	solute carrier family 43 member 1
SLC44A2	148.3519721	0.228938872	9.665571919	4.635821866	2.212825131	4.22E-22	1.17E-20	Up	0.473161	0.483231	0.612057	3.06351	3.04741	2.55956	GeneID:57153,Genbank:NM_001145056.1,HGNC:HGNC:17292,MIM:606106	solute carrier family 44 member 2
SLC4A7	323.8716774	0.154951281	-7.341127632	0.454541167	-1.137517133	2.12E-13	2.80E-12	Down	2.81118	2.35126	2.62368	1.04771	1.03441	1.21294	GeneID:9497,Genbank:NM_001321106.1,HGNC:HGNC:11033,MIM:603353	solute carrier family 4 member 7
SLC5A3	631.8731456	0.136356616	-10.1499603	0.383151209	-1.384014239	3.31E-24	1.04E-22	Down	4.6189	4.69219	4.53147	1.27601	1.89233	1.98543	GeneID:6526,Genbank:NM_006933.6,HGNC:HGNC:11038,MIM:600444	solute carrier family 5 member 3
SLC6A8	53.48220253	0.305136991	4.119829595	2.390168633	1.257112408	3.79E-05	0.000159945	Up	0.297845	0.394003	0.363633	1.12672	0.969982	0.891972	GeneID:6535,Genbank:NM_005629.3,HGNC:HGNC:11055,MIM:300036	solute carrier family 6 member 8
SLC6A9	827.0948178	0.126363527	25.14299644	9.04523325	3.177157706	1.69E-139	1.11E-136	Up	1.49108	1.88343	1.38324	13.516	14.9636	15.825	GeneID:6536,Genbank:NM_001024845.2,HGNC:HGNC:11056,MIM:601019	solute carrier family 6 member 9
SLC7A11	465.5466377	0.142729928	19.16812002	6.661579967	2.73586439	6.83E-82	1.55E-79	Up	0.557835	0.596976	0.651076	4.40869	4.33252	4.8952	GeneID:23657,Genbank:NM_014331.3,HGNC:HGNC:11059,HPRD:09720,MIM:607933	solute carrier family 7 member 11
SLC7A5	4789.366359	0.06799725	17.45295632	2.276398341	1.186753033	3.27E-68	5.67E-66	Up	27.4859	31.3153	27.0718	59.8879	64.632	64.237	GeneID:8140,Genbank:XM_006721286.3,HGNC:HGNC:11063,MIM:600182	solute carrier family 7 member 5
SLC7A7	255.5721764	0.184626966	5.816721703	2.105150942	1.07392368	6.00E-09	4.66E-08	Up	2.85881	2.92963	4.34547	8.40968	7.46855	7.2844	GeneID:9056,Genbank:NM_001126106.2,HGNC:HGNC:11065,MIM:603593	solute carrier family 7 member 7
SLCO2B1	7.619584177	0.348259698	3.021332679	2.073701741	1.052208408	0.002516647	0.007085188	Up	0	0.0237883	0.0119614	0.0699296	0.162507	0.15349	GeneID:11309,Genbank:NM_007256.4,HGNC:HGNC:10962,HPRD:07061,MIM:604988	solute carrier organic anion transporter family member 2B1
SLF1	482.4135118	0.129616718	-9.940345623	0.409394896	-1.28843498	2.78E-23	8.23E-22	Down	2.54469	2.53825	2.42013	1.02814	1.02661	0.983184	GeneID:84250,Genbank:XM_017009979.1,HGNC:HGNC:25408	SMC5-SMC6 complex localization factor 1
SLF2	522.1249782	0.137356727	-9.088687138	0.420916999	-1.248392319	1.00E-19	2.25E-18	Down	3.04966	2.7646	2.72273	1.04844	1.22934	1.21354	GeneID:55719,Genbank:XM_011539944.2,HGNC:HGNC:17814,MIM:610348	SMC5-SMC6 complex localization factor 2
SLIT2	222.7040755	0.182484478	6.957495837	2.411005592	1.269634997	3.46E-12	3.96E-11	Up	0.397488	0.606805	0.505675	0.974225	1.35652	1.5049	GeneID:9353,Genbank:XM_005248211.3,HGNC:HGNC:11086,HPRD:04776,MIM:603746	slit guidance ligand 2
SMAD3	818.0802837	0.109906027	9.626468428	2.082053158	1.058006903	6.18E-22	1.67E-20	Up	2.67975	3.11704	2.57073	5.63982	6.21058	6.20127	GeneID:4088,Genbank:XM_011521559.2,HGNC:HGNC:6769,MIM:603109	SMAD family member 3
SMARCD3	11.09284827	0.363650165	3.675459135	2.525521496	1.336581322	0.000237422	0.000849629	Up	0.0498343	0	0.0482155	0.310926	0.283204	0.212595	GeneID:6604,Genbank:XM_011516521.2,HGNC:HGNC:11108,HPRD:03440,MIM:601737	SWI/SNF related, matrix associated, actin dependent regulator of chromatin, subfamily d, member 3
SMC2	2323.170389	0.086553232	-12.12911386	0.483030432	-1.049814011	7.40E-34	3.81E-32	Down	17.1012	15.5299	15.6058	7.32656	8.14342	8.52374	GeneID:10592,Genbank:XM_011518149.2,HGNC:HGNC:14011,MIM:605576	structural maintenance of chromosomes 2
SMC4	17702.8279	0.062902788	-16.89045009	0.478816108	-1.062456409	5.29E-64	7.84E-62	Down	143.75	137.625	142.154	66.6409	68.5529	71.0748	GeneID:10051,Genbank:NM_001002800.2,HGNC:HGNC:14013,MIM:605575	structural maintenance of chromosomes 4
SMIM1	11.75220781	0.365702649	3.179200685	2.238670365	1.162642113	0.001476818	0.004402079	Up	0.349948	0	0	1.09336	0.785147	0.162387	GeneID:388588,Genbank:NM_001288583.1,HGNC:HGNC:44204,MIM:615242	small integral membrane protein 1 (Vel blood group)
SMIM11A	29.80539678	0.360246058	2.904252191	2.065148325	1.046245404	0.003681315	0.009934482	Up	0.226146	0.314743	0.067595	0.242675	2.20293	0.13453	GeneID:54065,Genbank:NM_058182.4,HGNC:HGNC:1293,HPRD:10751	small integral membrane protein 11A
SMIM14	272.2263722	0.168744	11.19748011	3.705087425	1.889507585	4.19E-29	1.72E-27	Up	1.06868	1.0901	0.88155	3.91399	3.77367	4.21039	GeneID:201895,Genbank:NM_174921.2,HGNC:HGNC:27321	small integral membrane protein 14
SNAI1	23.86436035	0.353450903	3.096464937	2.135314139	1.094448329	0.00195843	0.005672264	Up	0.263214	0.276818	0.29861	0.786966	1.00397	0.744718	GeneID:6615,Genbank:NM_005985.3,HGNC:HGNC:11128,HPRD:05025,MIM:604238	snail family transcriptional repressor 1
SNTB1	198.9586291	0.229001773	11.39455681	6.102387144	2.609373709	4.45E-30	1.93E-28	Up	0.328399	0.68684	0.331485	3.51304	3.11665	3.38674	GeneID:6641,Genbank:NM_021021.3,HGNC:HGNC:11168,HPRD:02490,MIM:600026	syntrophin beta 1
SNX27	445.0040264	0.133849109	-8.3887186	0.459194571	-1.12282251	4.91E-17	8.93E-16	Down	3.75306	3.89015	3.46456	1.79454	1.66269	1.59477	GeneID:81609,Genbank:XM_005245511.4,HGNC:HGNC:20073,HPRD:11591,MIM:611541	sorting nexin family member 27
SNX9	14.89464183	0.367273589	3.633865817	2.52209556	1.334622939	0.000279206	0.000981838	Up	0.0212309	0.052806	0.0424765	0.247991	0.328208	0.158526	GeneID:51429,Genbank:XM_005267015.2,HGNC:HGNC:14973,HPRD:12072,MIM:605952	sorting nexin 9
SPACA3	12.092304	0.366465247	2.824134433	2.049038544	1.034947123	0.00474085	0.012466118	Up	0.145669	0.0697493	0.0707016	0.954989	0.139879	0.774559	GeneID:124912,Genbank:NM_173847.4,HGNC:HGNC:16260,MIM:612749	sperm acrosome associated 3
SPAG5	2932.541545	0.071230466	-14.68230293	0.484367081	-1.045827275	8.37E-49	8.18E-47	Down	32.6163	34.9699	33.8681	14.7811	15.4768	15.9078	GeneID:10615,Genbank:NM_006461.3,HGNC:HGNC:13452,MIM:615562	sperm associated antigen 5
SPDL1	654.9766444	0.118467129	-11.07018032	0.402915027	-1.311452482	1.75E-28	6.93E-27	Down	5.81143	6.27416	6.81522	2.8378	2.4078	2.35858	GeneID:54908,Genbank:NM_017785.4,HGNC:HGNC:26010,MIM:616401	spindle apparatus coiled-coil protein 1
SPRED2	1658.427638	0.083434465	13.11576923	2.135105256	1.094307193	2.67E-39	1.80E-37	Up	6.63437	7.65065	7.06436	14.702	15.4614	15.5619	GeneID:200734,Genbank:XM_005264200.4,HGNC:HGNC:17722,MIM:609292	sprouty related EVH1 domain containing 2
SQLE	395.6796552	0.141090898	-9.289947156	0.403117694	-1.310726985	1.54E-20	3.71E-19	Down	8.72743	8.24357	7.93638	3.09934	3.36591	3.05732	GeneID:6713,Genbank:NM_003129.3,HGNC:HGNC:11279,MIM:602019	squalene epoxidase
SQSTM1	10722.49	0.057641136	21.38962421	2.35042598	1.232922248	1.67E-101	6.47E-99	Up	52.7019	53.4043	52.572	127.06	119.125	118.207	GeneID:8878,Genbank:NM_001142298.1,HGNC:HGNC:11280,HPRD:03319,MIM:601530	sequestosome 1
SRCIN1	34.30482004	0.337503291	3.223929947	2.125919499	1.088086968	0.001264443	0.003817357	Up	0.0482884	0.0596822	0.0319192	0.159187	0.135654	0.163399	GeneID:80725,Genbank:XM_017025169.1,HGNC:HGNC:29506,MIM:610786	SRC kinase signaling inhibitor 1
SRGAP3	47.05924422	0.32614695	4.362922903	2.681339688	1.422954	1.28E-05	5.88E-05	Up	0.0247409	0.0215924	0.0622582	0.175757	0.104107	0.144751	GeneID:9901,Genbank:XM_017007576.1,HGNC:HGNC:19744,HPRD:12108,MIM:606525	SLIT-ROBO Rho GTPase activating protein 3
SSH3	14.57642753	0.367123171	3.062001466	2.179703176	1.124131687	0.002198624	0.006300142	Up	0.0857015	0.0969395	0.0647901	0.302608	0.311339	0.315315	GeneID:54961,Genbank:NM_017857.3,HGNC:HGNC:30581,MIM:606780	slingshot protein phosphatase 3
SSPO	25.84882496	0.352982995	4.095960619	2.724146794	1.445804447	4.20E-05	0.000175947	Up	0.0154107	0.0236807	0.0336238	0.133909	0.0809835	0.125005	GeneID:23145,Genbank:NM_198455.2,HGNC:HGNC:21998	SCO-spondin
SSTR3	450.6185332	0.142209869	9.656232229	2.590465778	1.373211525	4.63E-22	1.27E-20	Up	1.57508	1.25411	1.17683	3.53892	3.76255	3.6223	GeneID:6753,Genbank:XM_005261721.4,HGNC:HGNC:11332,HPRD:01675,MIM:182453	somatostatin receptor 3
ST3GAL4	67.10586887	0.281744168	3.759759243	2.083906054	1.05929024	0.000170077	0.000629294	Up	0.493274	0.522911	0.640661	1.5649	0.976566	1.30399	GeneID:6484,Genbank:NM_001254757.1,HGNC:HGNC:10864,HPRD:00084,MIM:104240	ST3 beta-galactoside alpha-2,3-sialyltransferase 4
STAT4	391.597708	0.144020087	7.049373002	2.021254959	1.015251313	1.80E-12	2.14E-11	Up	1.83677	1.93794	2.06145	4.00095	4.20153	3.6774	GeneID:6775,Genbank:XM_011511705.2,HGNC:HGNC:11365,HPRD:02779,MIM:600558	signal transducer and activator of transcription 4
STEAP1	27.16801803	0.349853696	4.374490473	2.888722581	1.530431661	1.22E-05	5.61E-05	Up	0.262972	0.389375	0.438799	1.68401	2.30918	1.84764	GeneID:26872,Genbank:NM_012449.2,HGNC:HGNC:11378,HPRD:05106,MIM:604415	six transmembrane epithelial antigen of the prostate 1
STOM	868.8048563	0.112855149	19.65585955	4.653334673	2.218264951	5.15E-86	1.28E-83	Up	5.97574	4.63893	5.65746	27.3291	24.9036	25.4341	GeneID:2040,Genbank:NM_198194.2,HGNC:HGNC:3383,HPRD:00585,MIM:133090	stomatin
STOX1	139.6631192	0.212735478	-5.286923379	0.458592233	-1.124716174	1.24E-07	7.90E-07	Down	1.26351	1.39276	1.40183	0.502891	0.605307	0.579224	GeneID:219736,Genbank:NM_001130161.2,HGNC:HGNC:23508,HPRD:18579,MIM:609397	storkhead box 1
SULT1E1	24.67165687	0.363785744	6.397583715	5.01882537	2.327349748	1.58E-10	1.51E-09	Up	0	0	0.0511497	0.950593	0.517659	0.930383	GeneID:6783,Genbank:NM_005420.2,HGNC:HGNC:11377,HPRD:08966,MIM:600043	sulfotransferase family 1E member 1
SUV39H2	410.2366978	0.137769578	-7.894636077	0.470530229	-1.087640683	2.91E-15	4.53E-14	Down	7.04656	6.82349	6.73061	3.46953	2.889	3.19428	GeneID:79723,Genbank:NM_001193424.1,HGNC:HGNC:17287,MIM:606503	suppressor of variegation 3-9 homolog 2
SYCE2	21.87354043	0.356775367	2.805626913	2.001357048	1.000978571	0.00502188	0.013108379	Up	0.125233	0.122097	0.120993	0.279291	0.445035	0.325101	GeneID:256126,Genbank:XM_011527882.2,HGNC:HGNC:27411,MIM:611487	synaptonemal complex central element protein 2
SYCP2	44.38566853	0.319980214	3.789394001	2.317438579	1.212531102	0.000151015	0.000564467	Up	0.0497469	0.0752735	0.0694884	0.242756	0.210899	0.276038	GeneID:10388,Genbank:XM_011528493.2,HGNC:HGNC:11490,HPRD:06822,MIM:604105	synaptonemal complex protein 2
SYNGR3	61.59654309	0.293557897	3.795585145	2.164785368	1.114223993	0.000147296	0.000552128	Up	1.16111	1.35361	1.41041	4.25329	2.79191	2.60151	GeneID:9143,Genbank:NM_004209.5,HGNC:HGNC:11501,HPRD:06801,MIM:603927	synaptogyrin 3
SYNPO2L	17.42916382	0.366288147	2.954969107	2.117512017	1.082370157	0.003127004	0.008598831	Up	0.0689418	0.0134132	0.026628	0.172896	0.117829	0.243898	GeneID:79933,Genbank:NM_001114133.2,HGNC:HGNC:23532	synaptopodin 2 like
SYT1	442.529282	0.13337758	8.232889025	2.140700279	1.098082817	1.83E-16	3.15E-15	Up	1.67186	1.85493	2.1332	4.16176	4.34383	4.74995	GeneID:6857,Genbank:NM_001135805.1,HGNC:HGNC:11509,MIM:185605	synaptotagmin 1
SYT11	304.5623919	0.163551995	13.66214665	4.705902222	2.234471345	1.71E-42	1.34E-40	Up	0.685758	0.765007	0.593426	3.66723	3.93715	3.13635	GeneID:23208,Genbank:XM_017000759.1,HGNC:HGNC:19239,MIM:608741	synaptotagmin 11
SYTL1	269.8445066	0.171130619	11.52527406	3.924006102	1.972327285	9.84E-31	4.43E-29	Up	1.52899	1.51507	1.86324	7.3948	7.47873	6.85294	GeneID:84958,Genbank:NM_001193308.1,HGNC:HGNC:15584,MIM:608042	synaptotagmin like 1
TBX6	28.82277787	0.348617264	3.259562237	2.198225926	1.136339669	0.001115843	0.003408529	Up	0.146112	0.274193	0.137242	0.627842	0.707371	0.961544	GeneID:6911,Genbank:XM_005255523.2,HGNC:HGNC:11605,HPRD:03888,MIM:602427	T-box 6
TCEA2	131.2927027	0.217549675	5.139059631	2.170459879	1.118000755	2.76E-07	1.67E-06	Up	0.525968	0.621978	0.539497	1.32077	1.12986	1.09286	GeneID:6919,Genbank:XM_011529022.1,HGNC:HGNC:11614,HPRD:16069,MIM:604784	transcription elongation factor A2
TEF	307.1892847	0.161298212	12.70243049	4.137844218	2.048879332	5.73E-37	3.47E-35	Up	1.27309	1.3807	1.49662	5.97669	5.81747	6.26259	GeneID:7008,Genbank:NM_001145398.2,HGNC:HGNC:11722,MIM:188595	TEF, PAR bZIP transcription factor
TENM4	21.69909682	0.365471779	6.419554929	5.084712347	2.34616616	1.37E-10	1.32E-09	Up	0.00263997	0	0.00256381	0.0865703	0.105731	0.101136	GeneID:26011,Genbank:XM_017017525.1,HGNC:HGNC:29945,MIM:610084	teneurin transmembrane protein 4
TET1	615.6503614	0.11899601	-8.681156478	0.488685097	-1.033022985	3.92E-18	7.82E-17	Down	2.20882	2.22656	2.00943	0.996168	1.0049	1.00384	GeneID:80312,Genbank:XM_011540204.2,HGNC:HGNC:29484,MIM:607790	tet methylcytosine dioxygenase 1
TEX19	163.5157254	0.208476825	6.007845751	2.382533682	1.25249661	1.88E-09	1.57E-08	Up	1.42474	1.82049	1.69043	4.2036	3.81982	3.87387	GeneID:400629,Genbank:NM_207459.3,HGNC:HGNC:33802,HPRD:16940,MIM:615647	testis expressed 19
TFAP2E	31.64492915	0.346337778	4.453160446	2.912580035	1.542297694	8.46E-06	4.02E-05	Up	0.0947639	0.068941	0.172478	0.43904	0.583955	0.398031	GeneID:339488,Genbank:XM_017001139.1,HGNC:HGNC:30774,MIM:614428	transcription factor AP-2 epsilon
TGFBR3L	38.2875008	0.325113579	3.667863692	2.285440552	1.192472292	0.000244586	0.000871716	Up	0.168761	0.223162	0.0963796	0.402753	0.429563	0.3726	GeneID:100507588,Genbank:XM_011527611.2,HGNC:HGNC:44152	transforming growth factor beta receptor 3 like
THAP2	126.0933495	0.221329236	-5.581884579	0.424714642	-1.235434247	2.38E-08	1.69E-07	Down	2.23262	2.15216	2.13146	0.832843	0.721468	0.787893	GeneID:83591,Genbank:NM_031435.3,HGNC:HGNC:20854,HPRD:10896,MIM:612531	THAP domain containing 2
THBS3	233.2917118	0.181023764	9.703712191	3.379014418	1.756602506	2.91E-22	8.14E-21	Up	0.428414	0.567444	0.578227	2.09697	1.86951	1.93813	GeneID:7059,Genbank:XM_011509935.1,HGNC:HGNC:11787,HPRD:01767,MIM:188062	thrombospondin 3
THEMIS	43.44534964	0.32000139	-4.662068171	0.35555181	-1.491868294	3.13E-06	1.60E-05	Down	0.231494	0.141676	0.267353	0.0552675	0.0250268	0.0824602	GeneID:387357,Genbank:XM_011535813.2,HGNC:HGNC:21569,HPRD:16662,MIM:613607	thymocyte selection associated
THNSL2	93.26313263	0.252773633	4.26383795	2.110794033	1.07778581	2.01E-05	8.93E-05	Up	0.456683	0.568311	0.394606	1.36035	1.03324	1.06749	GeneID:55258,Genbank:NM_001244676.1,HGNC:HGNC:25602,MIM:611261	threonine synthase like 2
TJP3	39.13429058	0.326125967	3.303479626	2.110157214	1.077350489	0.000954929	0.002965069	Up	0.302261	0.287087	0.211463	0.591842	0.968103	0.822151	GeneID:27134,Genbank:NM_001267560.1,HGNC:HGNC:11829,MIM:612689	tight junction protein 3
TLR9	18.52788046	0.365394517	3.995663263	2.751071147	1.45999345	6.45E-05	0.000260324	Up	0.057585	0.106615	0.0904643	0.708895	0.507978	0.436849	GeneID:54106,Genbank:NM_017442.3,HGNC:HGNC:15633,HPRD:05685,MIM:605474	toll like receptor 9
TMC4	244.5231244	0.186343973	7.433891883	2.612192011	1.385260947	1.05E-13	1.44E-12	Up	2.18644	2.14642	2.19579	6.70406	8.1859	6.40013	GeneID:147798,Genbank:NM_144686.3,HGNC:HGNC:22998	transmembrane channel like 4
TMEM116	68.1942326	0.28839573	3.668212546	2.081894314	1.057896833	0.000244252	0.000870998	Up	0.45199	0.181888	0.385799	0.841266	0.801107	0.979319	GeneID:89894,Genbank:XM_011538948.2,HGNC:HGNC:25084	transmembrane protein 116
TMEM119	83.92655115	0.271025821	8.092845978	4.573726907	2.193370226	5.83E-16	9.63E-15	Up	0.33722	0.483906	0.394374	2.50704	2.9688	1.87459	GeneID:338773,Genbank:NM_181724.2,HGNC:HGNC:27884	transmembrane protein 119
TMEM129	1439.687827	0.091649745	13.2287492	2.317246454	1.212411492	5.99E-40	4.16E-38	Up	14.3846	16.0537	14.3105	36.3124	32.3994	31.806	GeneID:92305,Genbank:NM_138385.3,HGNC:HGNC:25137,HPRD:14290,MIM:615975	transmembrane protein 129
TMEM132C	20.06662816	0.363542558	3.79288828	2.600657312	1.378876308	0.000148905	0.000557528	Up	0.0433735	0.0253629	0.0847434	0.219336	0.293822	0.309371	GeneID:92293,Genbank:NM_001136103.2,HGNC:HGNC:25436	transmembrane protein 132C
TMEM175	464.6187038	0.133413963	11.39720378	2.868996336	1.520546126	4.32E-30	1.88E-28	Up	2.52578	2.37176	2.5452	7.96418	8.65938	8.35884	GeneID:84286,Genbank:NM_001297427.1,HGNC:HGNC:28709,MIM:616660	transmembrane protein 175
TMEM178A	28.98461321	0.349515886	5.447636301	3.742585898	1.904035429	5.10E-08	3.45E-07	Up	0.033325	0	0.0202419	0.215355	0.189158	0.276864	GeneID:130733,Genbank:XM_017003370.1,HGNC:HGNC:28517	transmembrane protein 178A
TMEM178B	778.0397308	0.111938915	-10.36420549	0.447463554	-1.160157915	3.61E-25	1.19E-23	Down	3.52089	3.57832	3.48147	1.37145	1.60993	1.64814	GeneID:100507421,Genbank:XM_011515705.2,HGNC:HGNC:44112	transmembrane protein 178B
TMEM184A	58.77273287	0.309361726	7.271041813	4.754791393	2.249382047	3.57E-13	4.58E-12	Up	0.0604547	0.044564	0.0892055	0.517987	0.443687	0.441993	GeneID:202915,Genbank:NM_001097620.1,HGNC:HGNC:28797	transmembrane protein 184A
TMEM80	312.3215477	0.174818702	5.918139774	2.048547739	1.034601513	3.26E-09	2.63E-08	Up	3.65346	5.17805	5.40397	10.5293	9.57653	8.84338	GeneID:283232,Genbank:XM_017017600.1,HGNC:HGNC:27453	transmembrane protein 80
TMPRSS13	17.21461487	0.365912397	3.100631644	2.19551525	1.134559555	0.001931084	0.005602517	Up	0.0218641	0.0636569	0.0534261	0.157098	0.312469	0.147159	GeneID:84000,Genbank:NM_001206789.1,HGNC:HGNC:29808,MIM:610050	transmembrane protease, serine 13
TNC	35.74344319	0.35904117	8.43530033	8.160288159	3.028620098	3.30E-17	6.08E-16	Up	0	0	0.00426486	0.22564	0.211434	0.207209	GeneID:3371,Genbank:NM_002160.3,HGNC:HGNC:5318,MIM:187380	tenascin C
TNFRSF10B	1796.591575	0.080595039	14.74056667	2.278392884	1.188016546	3.54E-49	3.48E-47	Up	10.2672	10.9585	10.3967	24.3772	25.3637	24.3953	GeneID:8795,Genbank:NM_147187.2,HGNC:HGNC:11905,MIM:603612	tumor necrosis factor receptor superfamily member 10b
TNFRSF10D	338.2424936	0.155186425	8.097103062	2.389254404	1.256560478	5.63E-16	9.31E-15	Up	2.81057	3.26774	3.0476	8.21648	6.66743	7.70952	GeneID:8793,Genbank:NM_003840.4,HGNC:HGNC:11907,HPRD:04682,MIM:603614	tumor necrosis factor receptor superfamily member 10d
TNFRSF8	53.17038183	0.299131903	-3.821568571	0.452768947	-1.14315308	0.000132606	0.000502008	Down	0.932239	0.888282	0.640726	0.305969	0.263927	0.358258	GeneID:943,Genbank:XM_011542441.2,HGNC:HGNC:11923,MIM:153243	tumor necrosis factor receptor superfamily member 8
TNKS1BP1	743.9673947	0.109707766	11.89166531	2.470166067	1.304608036	1.31E-32	6.41E-31	Up	2.83502	3.153	2.84736	6.77037	7.34289	7.44508	GeneID:85456,Genbank:NM_033396.2,HGNC:HGNC:19081,MIM:607104	tankyrase 1 binding protein 1
TOP2A	8393.844599	0.063206158	-27.32234164	0.302091971	-1.726940256	2.30E-164	1.90E-161	Down	69.8296	68.2049	69.9578	20.5106	21.2135	22.0824	GeneID:7153,Genbank:NM_001067.3,HGNC:HGNC:11989,HPRD:00536,MIM:126430	topoisomerase (DNA) II alpha
TP53INP2	441.7597527	0.135042335	8.107156212	2.13584848	1.094809304	5.18E-16	8.62E-15	Up	3.08994	3.5737	3.15651	6.60327	6.59796	6.89051	GeneID:58476,Genbank:XM_011528953.2,HGNC:HGNC:16104,HPRD:15546	tumor protein p53 inducible nuclear protein 2
TPTE2	61.95854354	0.28855309	5.545865771	3.032014609	1.600276705	2.93E-08	2.05E-07	Up	0.200653	0.152802	0.0848914	0.792764	0.493397	0.660596	GeneID:93492,Genbank:NM_130785.3,HGNC:HGNC:17299,MIM:606791	transmembrane phosphoinositide 3-phosphatase and tensin homolog 2
TPX2	4408.641626	0.064420594	-21.16593117	0.388632414	-1.363521861	1.97E-99	7.21E-97	Down	55.2277	56.3287	56.4031	22.067	22.1244	22.0865	GeneID:22974,Genbank:NM_012112.4,HGNC:HGNC:1249,HPRD:05802,MIM:605917	TPX2, microtubule nucleation factor
TRAF1	438.6546206	0.14487835	10.24905832	2.798913035	1.484866662	1.20E-24	3.85E-23	Up	1.58977	1.60378	1.84819	5.3779	4.9807	4.64599	GeneID:7185,Genbank:NM_001190945.1,HGNC:HGNC:12031,MIM:601711	TNF receptor associated factor 1
TRAPPC6A	261.6053591	0.173359162	6.861516636	2.28074756	1.189506773	6.81E-12	7.56E-11	Up	3.06481	4.4406	4.05547	10.1497	6.96582	6.50352	GeneID:79090,Genbank:NM_001270893.1,HGNC:HGNC:23069,HPRD:14503,MIM:610396	trafficking protein particle complex 6A
TRIB1	7818.629373	0.060350505	17.81448334	2.106887197	1.075113074	5.46E-71	9.72E-69	Up	67.5215	68.858	65.7399	137.686	139.056	140.174	GeneID:10221,Genbank:NM_025195.3,HGNC:HGNC:16891,MIM:609461	tribbles pseudokinase 1
TRIB3	1054.545256	0.099163767	21.15902789	4.281774782	2.098208913	2.28E-99	8.12E-97	Up	8.75009	7.89627	6.96347	34.986	33.4999	31.1215	GeneID:57761,Genbank:NM_021158.4,HGNC:HGNC:16228,HPRD:09836,MIM:607898	tribbles pseudokinase 3
TRMT10A	236.7863042	0.175225895	-6.490358425	0.454616242	-1.137278867	8.56E-11	8.47E-10	Down	3.27699	3.4826	3.35307	1.71908	1.51473	1.48793	GeneID:93587,Genbank:NM_001134666.2,HGNC:HGNC:28403,HPRD:15241,MIM:616013	tRNA methyltransferase 10A
TROAP	974.2450777	0.103959886	-13.49667194	0.378112519	-1.403112479	1.64E-41	1.24E-39	Down	10.1794	10.9739	11.5534	4.00282	3.64782	3.54489	GeneID:10024,Genbank:XM_011537725.2,HGNC:HGNC:12327,MIM:603872	trophinin associated protein
TRPM8	500.9591123	0.1308019	11.3818245	2.806484837	1.488764265	5.15E-30	2.23E-28	Up	1.51806	1.34806	1.32773	4.07777	4.00585	3.98881	GeneID:79054,Genbank:XM_011511810.2,HGNC:HGNC:17961,MIM:606678	transient receptor potential cation channel subfamily M member 8
TSHZ2	43.78436934	0.324120728	5.727198498	3.620788094	1.856303746	1.02E-08	7.69E-08	Up	0.0439033	0.0284172	0.0378653	0.181594	0.200129	0.296576	GeneID:128553,Genbank:XM_017027641.1,HGNC:HGNC:13010,MIM:614118	teashirt zinc finger homeobox 2
TSPYL2	850.1898831	0.104490197	12.33162701	2.442797264	1.288534134	6.12E-35	3.36E-33	Up	2.70643	2.58496	2.44693	6.22976	6.5039	5.91789	GeneID:64061,Genbank:XM_017029727.1,HGNC:HGNC:24358,HPRD:06713,MIM:300564	TSPY-like 2
TTF2	911.3863935	0.103407339	-10.95384446	0.456058908	-1.132707908	6.37E-28	2.46E-26	Down	4.64044	4.49407	4.62792	1.94314	2.10008	2.16071	GeneID:8458,Genbank:XM_017002549.1,HGNC:HGNC:12398,HPRD:05280,MIM:604718	transcription termination factor 2
TTK	1184.87876	0.094351202	-16.3886201	0.342390361	-1.546286006	2.31E-60	3.14E-58	Down	12.9734	11.9306	12.4704	4.39265	4.02362	4.25601	GeneID:7272,Genbank:XM_017011242.1,HGNC:HGNC:12401,HPRD:04973,MIM:604092	TTK protein kinase
TTLL1	124.5737945	0.22692882	7.20699909	3.106899983	1.635475799	5.72E-13	7.21E-12	Up	0.850473	0.683287	0.752008	2.83569	2.47187	2.64088	GeneID:25809,Genbank:NM_012263.4,HGNC:HGNC:1312,HPRD:10604,MIM:608955	tubulin tyrosine ligase like 1
TTYH2	85.73262255	0.255059066	4.190677413	2.097790007	1.068870269	2.78E-05	0.000120526	Up	0.457665	0.48331	0.640899	1.05624	1.16738	1.23632	GeneID:94015,Genbank:NM_032646.5,HGNC:HGNC:13877,HPRD:16394,MIM:608855	tweety family member 2
TUBA1A	291.2189503	0.160023879	-6.572188728	0.482397008	-1.051707135	4.96E-11	5.04E-10	Down	9.1481	10.005	9.5514	4.74901	4.87	4.04677	GeneID:7846,Genbank:NM_006009.3,HGNC:HGNC:20766,HPRD:03959,MIM:602529	tubulin alpha 1a
TUBB4A	122.3629312	0.245755454	5.653931929	2.619850715	1.389484606	1.57E-08	1.15E-07	Up	1.19343	1.41494	0.79775	2.23178	3.73908	3.72614	GeneID:10382,Genbank:NM_001289129.1,HGNC:HGNC:20774,MIM:602662	tubulin beta 4A class IVa
TXNIP	1417.50915	0.095498918	-29.75510106	0.139508028	-2.841579946	1.49E-194	2.18E-191	Down	33.9869	33.3234	33.492	4.78392	4.35119	3.94227	GeneID:10628,Genbank:NM_006472.5,HGNC:HGNC:16952,MIM:606599	thioredoxin interacting protein
UBE2C	1108.383113	0.103463225	-14.6211852	0.350441374	-1.512754982	2.06E-48	2.00E-46	Down	28.1225	27.9898	27.3907	11.1395	7.88034	8.08515	GeneID:11065,Genbank:NM_181799.2,HGNC:HGNC:15937,HPRD:05717,MIM:605574	ubiquitin conjugating enzyme E2 C
ULBP1	22.68860524	0.362989148	4.824302207	3.366313054	1.751169348	1.40E-06	7.60E-06	Up	0.0527376	0.0105957	0.0530648	0.432822	0.408915	0.384423	GeneID:80329,Genbank:XM_017011322.1,HGNC:HGNC:14893,HPRD:09297,MIM:605697	UL16 binding protein 1
UNC13C	617.6950224	0.116844162	-9.206954546	0.474414862	-1.075778889	3.36E-20	7.86E-19	Down	1.74418	1.73111	1.74467	0.849911	0.739793	0.817106	GeneID:440279,Genbank:XM_017022220.1,HGNC:HGNC:23149,MIM:614568	unc-13 homolog C (C. elegans)
UTP20	1882.212973	0.091078029	-11.70613223	0.477584708	-1.066171451	1.19E-31	5.54E-30	Down	11.5024	10.8715	10.9667	4.73285	5.61878	5.56912	GeneID:27340,Genbank:NM_014503.2,HGNC:HGNC:17897,MIM:612822	UTP20, small subunit processome component
UVSSA	434.9668753	0.140065794	7.470199133	2.065254208	1.046319371	8.01E-14	1.11E-12	Up	0.923309	0.958607	1.07562	2.17649	2.29215	2.14034	GeneID:57654,Genbank:XM_017008493.1,HGNC:HGNC:29304,MIM:614632	UV stimulated scaffold protein A
VAMP2	1829.769101	0.083294891	16.53268126	2.597435421	1.377087881	2.13E-61	2.99E-59	Up	19.8134	20.48	20.0966	52.6727	52.4021	49.4024	GeneID:6844,Genbank:NM_014232.2,HGNC:HGNC:12643,MIM:185881	vesicle associated membrane protein 2
VEGFA	1614.35655	0.0867945	15.57088689	2.551715241	1.35146734	1.15E-54	1.41E-52	Up	10.5035	9.56911	9.97513	27.0493	26.499	23.8919	GeneID:7422,Genbank:NM_001025366.2,HGNC:HGNC:12680,HPRD:01889,MIM:192240	vascular endothelial growth factor A
VIM	4578.866751	0.066577057	16.84234149	2.175449503	1.121313529	1.19E-63	1.73E-61	Up	43.4774	45.8233	41.9708	100.416	92.8089	89.4	GeneID:7431,Genbank:XM_006717500.1,HGNC:HGNC:12692,MIM:193060	vimentin
VPS37B	3896.491647	0.06750218	15.43029466	2.058478707	1.041578526	1.02E-53	1.18E-51	Up	16.6488	18.1663	17.3993	37.3814	35.555	33.9639	GeneID:79720,Genbank:NM_024667.2,HGNC:HGNC:25754,HPRD:07794,MIM:610037	VPS37B, ESCRT-I subunit
VWA5A	89.6649908	0.257459594	6.144248244	2.99362945	1.581895656	8.03E-10	7.00E-09	Up	0.382034	0.336472	0.414758	1.30778	1.41671	1.10114	GeneID:4013,Genbank:NM_001130142.1,HGNC:HGNC:6658,MIM:602929	von Willebrand factor A domain containing 5A
VWA7	633.3405971	0.118081398	12.73569675	2.835982976	1.503848872	3.74E-37	2.31E-35	Up	2.69712	2.53064	2.55623	7.26744	7.18431	7.62539	GeneID:80737,Genbank:XM_005249427.2,HGNC:HGNC:13939,MIM:609693	von Willebrand factor A domain containing 7
WBSCR27	118.2026953	0.230254036	4.541893381	2.06449551	1.045789281	5.58E-06	2.72E-05	Up	1.77996	2.39194	2.35939	5.50862	6.10742	4.17466	GeneID:155368,Genbank:XM_017011777.1,HGNC:HGNC:19068,HPRD:15661,MIM:612546	Williams Beuren syndrome chromosome region 27
WDR92	246.9152092	0.16826273	-5.983170035	0.497667981	-1.006744525	2.19E-09	1.80E-08	Down	4.17102	4.75013	5.02685	1.95427	2.0122	2.15591	GeneID:116143,Genbank:NM_138458.3,HGNC:HGNC:25176,HPRD:14012,MIM:610729	WD repeat domain 92
WFS1	1468.57995	0.089228368	15.51552776	2.61067926	1.384425223	2.72E-54	3.33E-52	Up	12.7172	13.192	13.3267	30.4589	36.1772	32.9218	GeneID:7466,Genbank:XM_017008586.1,HGNC:HGNC:12762,MIM:606201	wolframin ER transmembrane glycoprotein
WHAMM	754.087972	0.109458818	13.35299706	2.754142631	1.461603275	1.14E-40	8.15E-39	Up	2.13816	2.41359	2.2478	6.76548	6.35181	5.99434	GeneID:123720,Genbank:XM_017021923.1,HGNC:HGNC:30493,MIM:612393	WAS protein homolog associated with actin, golgi membranes and microtubules
WLS	710.322255	0.112215995	9.465589555	2.088099632	1.06219055	2.92E-21	7.49E-20	Up	6.30248	5.65308	5.91556	12.3937	12.5738	12.4423	GeneID:79971,Genbank:XM_011542192.2,HGNC:HGNC:30238,HPRD:10980,MIM:611514	wntless Wnt ligand secretion mediator
XDH	8.280942743	0.347317707	3.055017837	2.086466549	1.061061791	0.002250471	0.006429152	Up	0	0	0.00650028	0.0321231	0.0453308	0.0451055	GeneID:7498,Genbank:XM_011533095.2,HGNC:HGNC:12805,MIM:607633	xanthine dehydrogenase
XYLB	219.4787155	0.182382405	-5.550165724	0.495771563	-1.012252573	2.85E-08	2.01E-07	Down	1.28899	1.30256	1.32543	0.459202	0.670752	0.63844	GeneID:9942,Genbank:NM_005108.3,HGNC:HGNC:12839,HPRD:06812,MIM:604049	xylulokinase homolog (H. influenzae)
YPEL4	20.19912672	0.365847958	4.732449952	3.320400235	1.731357152	2.22E-06	1.16E-05	Up	0.0213741	0.0103631	0.0412019	0.345772	0.274315	0.214695	GeneID:219539,Genbank:NM_145008.2,HGNC:HGNC:18328,HPRD:08081,MIM:609725	yippee like 4
ZAK	503.7808244	0.131076724	-7.690094428	0.49723771	-1.007992383	1.47E-14	2.17E-13	Down	2.72485	2.78713	2.80546	1.24177	1.51328	1.31169	GeneID:51776,Genbank:XM_017004324.1,MIM:609479	sterile alpha motif and leucine zipper containing kinase AZK
ZBED3	21.89037323	0.360307979	3.606932208	2.461617244	1.299606455	0.000309839	0.001078628	Up	0.550559	0.44535	0.075202	0.944006	2.45221	1.45474	GeneID:84327,Genbank:NM_032367.2,HGNC:HGNC:20711,HPRD:15687,MIM:615250	zinc finger BED-type containing 3
ZBTB16	37.30841442	0.327727891	3.877063959	2.412655608	1.270621994	0.000105725	0.000408255	Up	0.0773915	0.0579306	0.0755821	0.197218	0.262476	0.254712	GeneID:7704,Genbank:XM_005271658.4,HGNC:HGNC:12930,HPRD:11762,MIM:176797	zinc finger and BTB domain containing 16
ZBTB20	96.32646186	0.247175618	5.937187942	2.765476536	1.467528101	2.90E-09	2.35E-08	Up	0.0580556	0.0649004	0.0717073	0.188985	0.23954	0.252798	GeneID:26137,Genbank:NM_015642.5,HGNC:HGNC:13503,MIM:606025	zinc finger and BTB domain containing 20
ZBTB47	15.38691361	0.3661767	2.842821446	2.057617727	1.040974977	0.004471611	0.011836038	Up	0	0.0568605	0.0644106	0.22685	0.198929	0.166662	GeneID:92999,Genbank:NM_145166.3,HGNC:HGNC:26955	zinc finger and BTB domain containing 47
ZCCHC24	141.2544973	0.211215013	5.009556308	2.082178139	1.058093502	5.46E-07	3.15E-06	Up	0.865521	0.828598	0.752315	1.75884	1.69793	1.71084	GeneID:219654,Genbank:NM_153367.3,HGNC:HGNC:26911	zinc finger CCHC-type containing 24
ZDHHC1	27.84527456	0.346055806	3.562564342	2.350301882	1.232846074	0.00036725	0.001258229	Up	0.312117	0.252957	0.475801	0.878468	1.05544	1.15049	GeneID:29800,Genbank:NM_001323627.1,HGNC:HGNC:17916	zinc finger DHHC-type containing 1
ZDHHC11B	540.3083779	0.127509133	10.50984172	2.531690076	1.340100804	7.78E-26	2.71E-24	Up	1.02758	1.01981	1.14712	2.71531	2.89479	2.95305	GeneID:653082,Genbank:XM_017010122.1,HGNC:HGNC:32962	zinc finger DHHC-type containing 11B
ZKSCAN2	314.7746688	0.163777902	6.854754886	2.177476835	1.122657371	7.14E-12	7.90E-11	Up	1.12994	0.860104	1.01547	2.10361	2.44286	2.27944	GeneID:342357,Genbank:NM_001012981.4,HGNC:HGNC:25677	zinc finger with KRAB and SCAN domains 2
ZMAT1	335.7990726	0.152093856	7.837279564	2.284695765	1.192002066	4.60E-15	7.05E-14	Up	1.1449	0.964198	1.16051	2.56754	2.579	2.60664	GeneID:84460,Genbank:XM_005262213.4,HGNC:HGNC:29377	zinc finger matrin-type 1
ZMYM1	199.9314999	0.184464443	-5.737816638	0.480156578	-1.058423152	9.59E-09	7.24E-08	Down	2.03811	2.02061	2.02884	0.91317	1.07069	0.854932	GeneID:79830,Genbank:NM_001289088.1,HGNC:HGNC:26253	zinc finger MYM-type containing 1
ZNF165	457.1607306	0.138131128	8.291043461	2.211846372	1.145251184	1.12E-16	1.98E-15	Up	2.89345	2.37283	2.9035	6.52234	6.62456	5.72137	GeneID:7718,Genbank:NM_003447.3,HGNC:HGNC:12953,HPRD:02903,MIM:600834	zinc finger protein 165
ZNF208	89.83988602	0.26387808	5.27877287	2.626155695	1.392952451	1.30E-07	8.25E-07	Up	0.151177	0.196737	0.111616	0.456599	0.490482	0.526555	GeneID:7757,Genbank:NM_007153.3,HGNC:HGNC:12999,MIM:603977	zinc finger protein 208
ZNF274	282.2408935	0.160894098	6.226633538	2.002536564	1.001828585	4.77E-10	4.28E-09	Up	1.6824	1.88322	1.88612	3.14967	3.7024	3.67878	GeneID:10782,Genbank:NM_001278734.1,HGNC:HGNC:13068,HPRD:05682,MIM:605467	zinc finger protein 274
ZNF358	631.4741147	0.121689407	9.539386111	2.235879192	1.160842239	1.44E-21	3.77E-20	Up	12.8132	14.3494	11.9541	31.6656	27.0571	25.5431	GeneID:140467,Genbank:XM_017026296.1,HGNC:HGNC:16838	zinc finger protein 358
ZNF385B	226.5305933	0.17613866	6.323193309	2.164087444	1.113758795	2.56E-10	2.39E-09	Up	0.347042	0.380581	0.287951	0.843479	0.82612	0.708116	GeneID:151126,Genbank:XM_011510713.2,HGNC:HGNC:26332,MIM:612344	zinc finger protein 385B
ZNF385C	37.3696655	0.348016114	3.081312653	2.102850745	1.072346455	0.002060901	0.005942949	Up	0.0375225	0.184776	0.0715167	0.397978	0.240205	0.220895	GeneID:201181,Genbank:XM_017024318.1,HGNC:HGNC:33722	zinc finger protein 385C
ZNF43	30.17510028	0.342490135	2.990345536	2.033780311	1.024163848	0.00278662	0.007746029	Up	0.0781657	0.048641	0.0302342	0.160494	0.180535	0.158509	GeneID:7594,Genbank:XM_017027214.1,HGNC:HGNC:13109,MIM:603972	zinc finger protein 43
ZNF467	54.32843845	0.299458427	4.032221648	2.309343451	1.20748275	5.53E-05	0.000225715	Up	0.297942	0.455807	0.397635	0.98135	1.13109	0.924229	GeneID:168544,Genbank:XM_017011799.1,HGNC:HGNC:23154,HPRD:18343,MIM:614040	zinc finger protein 467
ZNF554	249.3688121	0.171658568	8.770583549	2.839320701	1.505545811	1.78E-18	3.65E-17	Up	0.892692	0.983267	0.987151	3.38356	2.74046	2.88284	GeneID:115196,Genbank:NM_001102651.1,HGNC:HGNC:26629	zinc finger protein 554
ZNF580	383.198115	0.142203946	8.962859101	2.419240061	1.274553935	3.16E-19	6.90E-18	Up	9.47525	9.58228	7.85423	20.8306	21.6259	18.9072	GeneID:51157,Genbank:NM_207115.1,HGNC:HGNC:29473	zinc finger protein 580
ZNF581	199.7215766	0.185013496	5.791800571	2.101706586	1.071561272	6.96E-09	5.36E-08	Up	4.47029	5.03291	4.0856	10.0235	8.51206	8.68646	GeneID:51545,Genbank:XM_017026867.1,HGNC:HGNC:25017,HPRD:15858	zinc finger protein 581
ZNF714	245.9273488	0.17644946	-6.080064329	0.47538752	-1.072824066	1.20E-09	1.02E-08	Down	1.71321	1.63653	2.00566	0.647828	0.843206	0.912556	GeneID:148206,Genbank:NM_182515.3,HGNC:HGNC:27124	zinc finger protein 714
ZNF823	63.17642288	0.286814252	-4.550291702	0.404696279	-1.305088512	5.36E-06	2.63E-05	Down	1.21729	0.981876	0.85735	0.36201	0.380077	0.35701	GeneID:55552,Genbank:NM_017507.1,HGNC:HGNC:30936	zinc finger protein 823
ZP1	216.7468076	0.182681957	7.318959773	2.526327888	1.337041896	2.50E-13	3.28E-12	Up	0.898725	0.692487	0.979959	1.78536	2.20572	1.77298	GeneID:22917,Genbank:NM_207341.3,HGNC:HGNC:13187,HPRD:15953,MIM:195000	zona pellucida glycoprotein 1
