# Supplementary material for: Targeting NSD2-mediated SRC-3 liquid–liquid phase separation sensitizes bortezomib treatment in multiple myeloma
Source: Nat Commun. 2021 Feb 15;12:1022. doi: 10.1038/s41467-021-21386-y (PMC7884723; doi:10.1038/s41467-021-21386-y)
Supplement: Supplementary file 5 — Supplementary Dataset 3 [file 41467_2021_21386_MOESM5_ESM.xls]

st_gene_id	gene_id	gene_symbol	exp_LP1BR_DMSO1	exp_LP1BR_DMSO2	exp_LP1BR_SI2_1	exp_LP1BR_SI2_2	exp_LP1WT_DMSO1	exp_LP1WT_DMSO2	exp_LP1WT_SI2_1	exp_LP1WT_SI2_2	read_count_LP1BR_DMSO1	read_count_LP1BR_DMSO2	read_count_LP1BR_SI2_1	read_count_LP1BR_SI2_2	read_count_LP1WT_DMSO1	read_count_LP1WT_DMSO2	read_count_LP1WT_SI2_1	read_count_LP1WT_SI2_2	average_exp_LP1BR_Ctrl	average_exp_LP1BR_Treat	average_exp_LP1WT_Ctrl	average_exp_LP1WT_Treat	average_read_count_LP1BR_Ctrl	average_read_count_LP1BR_Treat	average_read_count_LP1WT_Ctrl	average_read_count_LP1WT_Treat
G9606_9266	2323	FLT3LG	8.03	11.92	10.98	11.94	10.24	10.05	11.05	11.27	146.86	221.88	210.19	215.02	182.5	172.03	198	208.24	9.975	11.46	10.145	11.16	184.37	212.605	177.265	203.12
G9606_9392	90459	ERI1	11.6	12.07	13.46	13.56	9.31	10.18	11.36	10.92	821.1	1015.77	989.31	964.49	732.36	749.36	891.85	778.94	11.835	13.51	9.745	11.14	918.435	976.9	740.86	835.395
G9606_4009	79595	SAP130	15.37	13.69	18.12	13.06	18.95	16.24	16.2	16.95	1152	1026	1375	974	1398	1219	1199	1267	14.53	15.59	17.595	16.575	1089	1174.5	1308.5	1233
G9606_24999	100129098	LOC100129098	0	0	0	0	0	0	0.02	0	0	0	0	0	0	0	1	0	0	0	0	0.01	0	0	0	0.5
G9606_4181	10927	SPIN1	9.3	9.85	9.11	9.76	9.72	12.61	10.74	12.62	775	822	773	812	800	1054	888	1053	9.575	9.435	11.165	11.68	798.5	792.5	927	970.5
G9606_32562	7475	WNT6	0.13	0.62	0.29	0.59	0.1	0.49	0.23	0.45	4	19.05	9	18	3	15	7.03	14	0.375	0.44	0.295	0.34	11.525	13.5	9	10.515
G9606_16727	8879	SGPL1	4.8	7.12	5.38	6.74	4.25	6.52	5.66	6.93	462.06	687.99	543.05	665.71	417.36	650.21	539.24	667.15	5.96	6.06	5.385	6.295	575.025	604.38	533.785	603.195
G9606_16935	51450	PRRX2	0	0.06	0	0	0	0	0	0.06	0	1	0	0	0	0	0	1	0.03	0	0	0.03	0.5	0	0	0.5
G9606_4384	390940	PINLYP	22.29	29.31	21.75	27.23	20.46	19.54	19.72	22.19	250.28	317.35	239.48	304.56	243.79	217.95	216.71	251.9	25.8	24.49	20	20.955	283.815	272.02	230.87	234.305
G9606_3976	1211	CLTA	80.48	63.25	60.81	57.87	102.87	101.6	75.21	101.83	1472	1130	1143	1065	1825	1825	1363	1837	71.865	59.34	102.235	88.52	1301	1104	1825	1600
G9606_23441	51399	TRAPPC4	46.22	35.21	35.52	34.74	42.13	42.19	33.09	43.16	1051	800	822	789	947	965	747	980	40.715	35.13	42.16	38.125	925.5	805.5	956	863.5
G9606_7997	102723623	LOC102723623	0.25	0.37	0.3	0.34	0.32	0.19	0.17	0	18.16	26.42	21.61	24.14	22.41	13.5	11.68	0	0.31	0.32	0.255	0.085	22.29	22.875	17.955	5.84
G9606_1798	57470	LRRC47	26.68	21.03	22.59	24.42	22.58	20.18	19.08	22	1291.39	1018.89	1113.16	1179.13	1079.37	979.27	916.19	1065.83	23.855	23.505	21.38	20.54	1155.14	1146.145	1029.32	991.01
G9606_3067	91966	CXorf40A	15.06	10.3	10.88	9.47	14.02	14.52	9.46	12.52	883.36	633.71	686.52	583.83	851.51	982.1	609.4	831.26	12.68	10.175	14.27	10.99	758.535	635.175	916.805	720.33
G9606_25755	8200	GDF5	0.09	0.04	0.04	0.07	0.03	0.06	0.02	0.08	4.33	1.95	1.87	3.5	1.6	2.88	0.84	3.85	0.065	0.055	0.045	0.05	3.14	2.685	2.24	2.345
G9606_631	8470	SORBS2	0.01	0.02	0.01	0.04	0	0.03	0.01	0.01	1	2	2	4	0	2	1	1	0.015	0.025	0.015	0.01	1.5	3	1	1
G9606_1021	79848	CSPP1	11.73	10.53	11.81	10.37	11.73	9.89	10.81	9.44	1172.78	1070.61	1182.77	1026.31	1138.1	1004.61	1064.82	940.49	11.13	11.09	10.81	10.125	1121.695	1104.54	1071.355	1002.655
G9606_8819	5533	PPP3CC	25.65	23.55	38.36	22.85	26.63	20.23	29.12	20.32	1140.43	1037.93	1684.36	1007.98	1146.58	891.43	1270.05	896.75	24.6	30.605	23.43	24.72	1089.18	1346.17	1019.005	1083.4
G9606_4534	54926	UBE2R2	10.87	15.86	14.66	16.71	10.38	13.46	14.6	15.06	888	1296	1222	1366	839	1104	1186	1234	13.365	15.685	11.92	14.83	1092	1294	971.5	1210
G9606_10460	51429	SNX9	0	0	0.03	0.32	0	0	0	0	0	0	2	22	0	0	0	0	0	0.175	0	0	0	12	0	0
G9606_3808	10288	LILRB2	0.04	0.02	0	0.04	0	0	0	0	1.99	1	0	1.98	0	0	0	0	0.03	0.02	0	0	1.495	0.99	0	0
G9606_23486	10293	TRAIP	11.11	14.49	14.99	13.98	12.92	9.39	13.08	9.78	414	537	553	517	463	350	474	358	12.8	14.485	11.155	11.43	475.5	535	406.5	416
G9606_26667	1810	DR1	21.33	19.76	22.25	20.1	18.27	19.27	18.88	18.25	1254	1163	1332	1179	1061	1136	1101	1074	20.545	21.175	18.77	18.565	1208.5	1255.5	1098.5	1087.5
G9606_2226	91156	IGFN1	0.01	0.01	0	0	0	0	0	0	1	1	1	0	1	0	0	0	0.01	0	0	0	1	0.5	0.5	0
G9606_30603	166	AES	88.32	74.77	84.36	80.37	74.53	98.77	67.53	100.28	2685	2275	2610	2437	2236	3010	2036	3051	81.545	82.365	86.65	83.905	2480	2523.5	2623	2543.5
G9606_6948	26049	FAM169A	0.96	1.56	0.87	1.78	1.12	0.9	1.57	0.95	102	173	98	197	123	100	172	106	1.26	1.325	1.01	1.26	137.5	147.5	111.5	139
G9606_33839	11197	WIF1	0.02	0.05	0.02	0.02	0	0.05	0	0.12	1	2	1	1	0	2	0	5	0.035	0.02	0.025	0.06	1.5	1	1	2.5
G9606_33898	10683	DLL3	0	0	0.03	0	0	0.03	0	0	0	0	1	0	0	1	0	0	0	0.015	0.015	0	0	0.5	0.5	0
G9606_16887	284996	RNF149	16.5	18.31	18.86	16.17	14.68	20.24	16.58	21.92	784.98	839.56	847.06	792	693.4	981.51	772.42	1025.65	17.405	17.515	17.46	19.25	812.27	819.53	837.455	899.035
G9606_6340	282679	AQP11	0.76	0.89	0.62	1.02	0.65	0.74	0.77	0.64	30	35	24	40	25	29	30	25	0.825	0.82	0.695	0.705	32.5	32	27	27.5
G9606_16623	84987	COX14	33.88	44.39	39.1	44.96	33.51	34.68	40.45	38.88	448.99	586	525	593	437.84	460	529	516	39.135	42.03	34.095	39.665	517.495	559	448.92	522.5
G9606_22948	285782	CAGE1	0.26	0.1	0.14	0.24	0.15	0.23	0.13	0.34	14.67	5.44	8.06	13.58	8.59	13.17	7.22	19.06	0.18	0.19	0.19	0.235	10.055	10.82	10.88	13.14
G9606_382	56935	SMCO4	10.94	7.55	6.91	7.71	12.12	13.88	10.66	13.32	209.59	144.52	137.61	148.83	219.6	257.45	193.32	253.6	9.245	7.31	13	11.99	177.055	143.22	238.525	223.46
G9606_17479	157807	CLVS1	0.02	0	0.05	0.01	0.02	0.03	0.02	0	1.02	0	3.21	1.02	1.03	2.05	1.03	0	0.01	0.03	0.025	0.01	0.51	2.115	1.54	0.515
G9606_5330	7066	THPO	0	0	0	0.03	0	0	0	0	0	0	0	1	0	0	0	0	0	0.015	0	0	0	0.5	0	0
G9606_18007	1311	COMP	0	0.02	0.02	0.58	0	0.02	0	0	0	1	1	26	0	1	0	0	0.01	0.3	0.01	0	0.5	13.5	0.5	0
G9606_20385	100505767	SPDYE18	0.14	0.4	0.31	0.37	0.07	0.18	0.6	0.14	3.04	8.92	7.02	8.23	1.49	4.04	13.33	3.18	0.27	0.34	0.125	0.37	5.98	7.625	2.765	8.255
G9606_8713	1030	CDKN2B	5.24	2.83	5.21	2.8	4.75	3.57	4.83	3.39	371.83	200.82	375.79	198.88	333.78	253.72	340.39	243.99	4.035	4.005	4.16	4.11	286.325	287.335	293.75	292.19
G9606_19208	8545	CGGBP1	43.53	54.67	51.73	53.88	43.47	36.05	53.73	38.9	3574.01	4499.1	4331.75	4412.37	3522.53	2966.42	4375.84	3202.51	49.1	52.805	39.76	46.315	4036.555	4372.06	3244.475	3789.175
G9606_14226	10575	CCT4	194.22	174.3	179.73	172.84	180.55	178.88	178.65	174.94	8324	7477	7842	7391	7641	7688	7595	7501	184.26	176.285	179.715	176.795	7900.5	7616.5	7664.5	7548
G9606_11184	10663	CXCR6	0.12	0.08	0.03	0.04	0.09	0.04	0.04	0.17	5.1	3	1.4	2	4	2	2	8	0.1	0.035	0.065	0.105	4.05	1.7	3	5
G9606_16224	85378	TUBGCP6	11.46	12.65	10.82	11.24	11.69	9.95	11.46	9.66	1242	1369	1208	1236	1266	1068	1251	1055	12.055	11.03	10.82	10.56	1305.5	1222	1167	1153
G9606_14968	374	AREG	0.04	0.04	0.09	0.04	0.18	0.04	0	0.04	1	1	2	1	4	1	0	1	0.04	0.065	0.11	0.02	1	1.5	2.5	0.5
G9606_6319	51816	ADA2	0.34	0.39	0.38	0.6	0.47	0.27	0.36	0.31	27.19	31.78	28.93	43.02	34.5	20.78	26.8	24.84	0.365	0.49	0.37	0.335	29.485	35.975	27.64	25.82
G9606_27085	84687	PPP1R9B	18.13	18.56	19.69	19.55	16.18	22.12	14.86	21.44	1265	1319	1423	1382	1126	1556	1046	1518	18.345	19.62	19.15	18.15	1292	1402.5	1341	1282
G9606_28393	9951	HS3ST4	0.14	0.09	0.03	0.05	0.14	0.12	0.07	0.07	8	5	2	3	8	7	4	4	0.115	0.04	0.13	0.07	6.5	2.5	7.5	4
G9606_180	79830	ZMYM1	2.08	2.32	2.62	2.5	1.61	2.21	2.03	1.99	204.78	221.9	266.35	243.73	163.33	216.06	196.76	189.73	2.2	2.56	1.91	2.01	213.34	255.04	189.695	193.245
G9606_3917	6871	TADA2A	16.84	19.09	13.25	17.58	16.52	15.56	17.96	14.1	804.59	860.19	635.75	922.67	798.37	736.16	821.86	745.63	17.965	15.415	16.04	16.03	832.39	779.21	767.265	783.745
G9606_14972	142	PARP1	103.01	93.02	92.92	96.96	100.79	106.64	87.31	103	7538	6813	6923	7079	7283	7826	6338	7546	98.015	94.94	103.715	95.155	7175.5	7001	7554.5	6942
G9606_20193	2629	GBA	123.43	115.59	94.04	117.17	128.48	149.18	111.45	144.85	5324	5017	4127	5042	5487	6481	4745	6280	119.51	105.605	138.83	128.15	5170.5	4584.5	5984	5512.5
G9606_18550	122773	KLHDC1	0.13	0.15	0.09	0.09	0.18	0.18	0.13	0.17	11.68	14.33	7.81	7.61	14.47	17.07	11.31	14.86	0.14	0.09	0.18	0.15	13.005	7.71	15.77	13.085
G9606_4676	6262	RYR2	0	0.01	0	0.01	0	0	0.01	0	0	1	0	2	0	0	2	0	0.005	0.005	0	0.005	0.5	1	0	1
G9606_33044	84418	CYSTM1	22.18	28.39	20.2	29.9	21.71	20.02	26.15	20.18	359	460	333	483	347	325	420	327	25.285	25.05	20.865	23.165	409.5	408	336	373.5
G9606_33509	102724995	LOC102724995	0	0.11	0	0.15	0	0	0.11	0.21	0	5	0	6.82	0	0	5.15	9.86	0.055	0.075	0	0.16	2.5	3.41	0	7.505
G9606_32429	9936	CD302	0.07	0.83	0	0.64	0.74	0.66	0.65	0.43	5.36	59.02	0	45.53	51.85	47.16	44.99	30.17	0.45	0.32	0.7	0.54	32.19	22.765	49.505	37.58
G9606_9712	2531	KDSR	12.37	12.39	11.06	12.47	12.6	12.73	11	13.03	1176.82	1179.58	1074.06	1188.19	1185.84	1218.05	1037	1249.39	12.38	11.765	12.665	12.015	1178.2	1131.125	1201.945	1143.195
G9606_10471	6038	RNASE4	2.72	1.28	1.86	1.89	4.51	2.74	1.71	2.96	88.49	41.44	53.6	65.09	145.2	79.75	56.86	92.51	2	1.875	3.625	2.335	64.965	59.345	112.475	74.685
G9606_21063	1959	EGR2	0	0	0	0	0.04	0.06	0.08	0	0	0	0	0	2	3	4	0	0	0	0.05	0.04	0	0	2.5	2
G9606_11931	1804	DPP6	0.01	0.03	0	0.04	0	0	0.01	0	1.04	1	0	3.45	0	0	1	0	0.02	0.02	0	0.005	1.02	1.725	0	0.5
G9606_5878	9666	DZIP3	12.2	11.17	12.23	11.31	11.44	9.61	12.07	9.12	1094.84	1029.31	1106.53	1031.25	1034.03	877.1	1097.29	884.32	11.685	11.77	10.525	10.595	1062.075	1068.89	955.565	990.805
G9606_10344	8774	NAPG	11.03	9.55	10.63	9.78	11.91	10.81	10.57	10.18	730.36	642.73	724.2	656.24	791.38	720.62	697.99	688.21	10.29	10.205	11.36	10.375	686.545	690.22	756	693.1
G9606_4500	955	ENTPD6	20.84	20.77	25.85	19.93	17.42	16.94	19.07	18.23	1010	978	1275	947	819	824	898	859	20.805	22.89	17.18	18.65	994	1111	821.5	878.5
G9606_9551	79675	FASTKD1	9.8	11.59	10.66	12.95	11.96	8.93	12.89	8.71	677.7	726.95	751.72	819.27	749.56	587.44	809.25	569.24	10.695	11.805	10.445	10.8	702.325	785.495	668.5	689.245
G9606_17956	90550	MCU	6.75	6.96	9.07	6.97	7.02	5.99	7.88	5.13	365	376	499.77	376	373.99	324	422.72	278	6.855	8.02	6.505	6.505	370.5	437.885	348.995	350.36
G9606_16098	6905	TBCE	11.94	14.62	15.27	14.78	11.71	10.78	15.25	11.05	426.85	526.49	556.01	528.02	413.08	388.74	542.05	399.49	13.28	15.025	11.245	13.15	476.67	542.015	400.91	470.77
G9606_22470	287015	TRIM42	0	0.02	0	0	0	0	0	0	0	1	0	0	0	0	0	0	0.01	0	0	0	0.5	0	0	0
G9606_33917	107984751	LOC107984751	0.13	0.13	0.18	0.16	0.23	0.22	0.18	0.17	28.9	30.39	41.02	36.99	51.96	50.77	39.93	38.14	0.13	0.17	0.225	0.175	29.645	39.005	51.365	39.035
G9606_32202	890	CCNA2	54	44.11	50.41	44.98	43.22	42.82	39.19	39.47	2831.89	2315.23	2691.31	2353.32	2238.19	2251.84	2038.59	2072.12	49.055	47.695	43.02	39.33	2573.56	2522.315	2245.015	2055.355
G9606_17568	51807	TUBA8	1.05	0.58	0.85	0.7	0.93	1.2	0.58	0.86	40	22	33	27	35	46	22	33	0.815	0.775	1.065	0.72	31	30	40.5	27.5
G9606_9587	55677	IWS1	18.24	22.11	18.35	23.13	18.79	17.55	19.79	17.19	978	1169	986	1211	976	942	1029	932	20.175	20.74	18.17	18.49	1073.5	1098.5	959	980.5
G9606_16241	2525	FUT3	0.1	0.2	0.46	0.27	0.2	0.32	0.37	0.23	4.48	9.41	21.75	12.75	9.5	14.4	17.3	10.8	0.15	0.365	0.26	0.3	6.945	17.25	11.95	14.05
G9606_7098	10564	ARFGEF2	24.04	21.95	25.88	21.79	27.05	26.99	27.1	26.15	3969	3629	4341	3592	4418	4457	4451	4323	22.995	23.835	27.02	26.625	3799	3966.5	4437.5	4387
G9606_18277	101927262	LOC101927262	1.14	0.94	1.42	0.87	0.7	1.12	1.85	0.75	51	44	51.51	36	37.9	56	63.75	40.52	1.04	1.145	0.91	1.3	47.5	43.755	46.95	52.135
G9606_24492	27246	RNF115	38.99	31.4	34.8	31.72	39.31	42.68	34.31	37.35	1871.62	1542.47	1722.76	1533.11	1828.79	2049.21	1674.7	1825.15	35.195	33.26	40.995	35.83	1707.045	1627.935	1939	1749.925
G9606_31916	55901	THSD1	1.27	1.66	2.05	1.48	1.2	1.36	1.6	1.06	74	97	126	88	69	84	96	63	1.465	1.765	1.28	1.33	85.5	107	76.5	79.5
G9606_17454	3036	HAS1	0	0	0	0.03	0	0	0	0	0	0	0	1	0	0	0	0	0	0.015	0	0	0	0.5	0	0
G9606_18702	90850	ZNF598	42.5	37.88	38.92	41.46	32.32	32.45	28.5	34.48	2625	2342	2447	2555	1971	2010	1746	2132	40.19	40.19	32.385	31.49	2483.5	2501	1990.5	1939
G9606_2321	256815	C10orf67	0.12	0.07	0	0.06	0.11	0.04	0.09	0.11	6.63	4	0	2.98	5.6	1.97	4.62	5.93	0.095	0.03	0.075	0.1	5.315	1.49	3.785	5.275
G9606_30378	9435	CHST2	28.96	19.85	31.19	18.77	21.29	16.85	23.32	22.9	2201	1510	2413	1423	1598	1284	1758	1742	24.405	24.98	19.07	23.11	1855.5	1918	1441	1750
G9606_28610	8968	HIST1H3F	0.38	0.25	0	0.25	0	0.13	0.25	0.5	3	2	0	2	0	1	2	4	0.315	0.125	0.065	0.375	2.5	1	0.5	3
G9606_2959	9852	EPM2AIP1	15.45	12.79	11.25	12.17	16.72	13.05	13.04	12.48	2120	1756.79	1571.36	1665.77	2264.67	1795.62	1773.94	1713.9	14.12	11.71	14.885	12.76	1938.395	1618.565	2030.145	1743.92
G9606_34282	22934	RPIA	13.33	12.06	12.32	11.94	11.31	10.51	12.2	10.25	444	402	418	397	372	351	403	342	12.695	12.13	10.91	11.225	423	407.5	361.5	372.5
G9606_18174	8723	SNX4	14.82	21.88	17.76	23.32	16.3	14.88	19.92	15.45	691	1017	837	1076	744	691	915	716	18.35	20.54	15.59	17.685	854	956.5	717.5	815.5
G9606_14205	131118	DNAJC19	35.74	34.32	28.49	35.63	33.27	38.55	36.33	35.51	939	902.58	762.06	933.89	863.03	1016	946.87	934.36	35.03	32.06	35.91	35.92	920.79	847.975	939.515	940.615
G9606_23118	1203	CLN5	6	6.99	5.47	6.06	6.52	5.35	6.27	5.76	260	276	281	270	289	246	289	270	6.495	5.765	5.935	6.015	268	275.5	267.5	279.5
G9606_14681	25809	TTLL1	4.87	4.63	3.65	4.31	4.67	2.97	3.79	3.75	148	144	113	132	140	92	115	111	4.75	3.98	3.82	3.77	146	122.5	116	113
G9606_31286	80273	GRPEL1	13.87	11.61	11.17	11.47	10.86	11.06	11.22	10.56	710	595	582	586	549	568	570	541	12.74	11.32	10.96	10.89	652.5	584	558.5	555.5
G9606_12257	79782	LRRC31	0	0.02	0.02	0	0.02	0	0.11	0	0	1	1	0	1	0	5	0	0.01	0.01	0.01	0.055	0.5	0.5	0.5	2.5
G9606_4811	149840	SHLD1	4.72	3.96	2.83	3.78	2.82	2.1	3.25	2.93	121.78	103.6	77.22	118.95	93.01	76.61	107.12	102.54	4.34	3.305	2.46	3.09	112.69	98.085	84.81	104.83
G9606_18316	387882	C12orf75	8.81	12.81	11.2	15.05	11.14	8.54	11.99	9.16	217	316	281	370	271	211	293	226	10.81	13.125	9.84	10.575	266.5	325.5	241	259.5
G9606_7627	55665	URGCP	7.07	9.3	7.93	8.96	7.27	9.27	7.86	8.76	505.4	667.46	576.98	639.25	511.99	662.96	556.61	623.42	8.185	8.445	8.27	8.31	586.43	608.115	587.475	590.015
G9606_12791	168667	BMPER	0.06	0.11	0.14	0.07	0.05	0.04	0.15	0.03	4	7	8	4	5	4	9	2	0.085	0.105	0.045	0.09	5.5	6	4.5	5.5
G9606_26628	26019	UPF2	18.67	22.07	27.43	24.6	18.46	18.33	25.01	18.46	1782	2108	2672	2345	1740	1758	2376	1769	20.37	26.015	18.395	21.735	1945	2508.5	1749	2072.5
G9606_11144	221443	OARD1	30.89	56.88	42.87	61.47	36.08	37.42	60.98	37.68	687.45	1250.19	974.41	1329.57	788.32	821.75	1296.54	824.79	43.885	52.17	36.75	49.33	968.82	1151.99	805.035	1060.665
G9606_18588	57216	VANGL2	0	0.06	0.01	0.04	0.04	0	0.01	0	0	3	1	1	1	0	1.01	0	0.03	0.025	0.02	0.005	1.5	1	0.5	0.505
G9606_1086	9564	BCAR1	0.34	0.42	0.35	0.41	0.24	0.54	0.29	0.78	28.11	40.19	31.43	40.52	23.04	50.08	28.61	60.81	0.38	0.38	0.39	0.535	34.15	35.975	36.56	44.71
G9606_28208	336	APOA2	0	0.12	0	0.12	0.38	0	0.25	0.25	0	1	0	1	3	0	2	2	0.06	0.06	0.19	0.25	0.5	0.5	1.5	2
G9606_8088	5064	PALM	0	0	0	0.16	0	0	0	0	0	0	0	8	0	0	0	0	0	0.08	0	0	0	4	0	0
G9606_2933	219854	TMEM218	8.13	7.54	6.75	6.29	9.39	7.44	7.75	8.28	529	486	448	415	607	492	502	542	7.835	6.52	8.415	8.015	507.5	431.5	549.5	522
G9606_420	23761	PISD	7.18	8.15	8.39	7.8	7.06	7.2	7.52	7.88	348	400.91	420.98	378	344	349	362	386	7.665	8.095	7.13	7.7	374.455	399.49	346.5	374
G9606_35227	55096	EBLN2	1.65	1.18	1.3	0.99	1.16	0.75	1.26	1.06	50.21	35.99	40.15	30	35	23.01	38	32.32	1.415	1.145	0.955	1.16	43.1	35.075	29.005	35.16
G9606_22985	55954	ZMAT5	12.12	14.99	14.69	17.45	11.31	11.47	13.57	14.08	197.31	242.75	242.37	288.44	181.72	191.67	222.38	234.37	13.555	16.07	11.39	13.825	220.03	265.405	186.695	228.375
G9606_8134	1497	CTNS	12.5	15.24	13.56	15.18	13.34	15.92	15.1	17.46	648.98	809.96	714.81	803.42	683.27	857.24	766.22	907.54	13.87	14.37	14.63	16.28	729.47	759.115	770.255	836.88
G9606_6027	92017	SNX29	6.6	6.76	8.76	7.17	6.42	6.58	8.02	6.92	1003.66	1015.41	1335.11	1066.02	942.98	997.62	1187.68	1040.2	6.68	7.965	6.5	7.47	1009.535	1200.565	970.3	1113.94
G9606_17693	5510	PPP1R7	49.49	55.15	52.04	53.67	55.67	41.54	51.4	44.41	1168	1208	1211	1208	1212	989	1102	1041	52.32	52.855	48.605	47.905	1188	1209.5	1100.5	1071.5
G9606_11440	11338	U2AF2	46.68	45.42	39.26	47.41	41.02	49.47	35.42	51.85	2677	2609	2294	2713	2322	2843	2020	2974	46.05	43.335	45.245	43.635	2643	2503.5	2582.5	2497
G9606_19118	114327	EFHC1	1.2	1.69	1.22	1.74	1.58	1.46	1.92	1.65	123.57	174.02	127.68	178.74	160.18	150.28	195.26	169.61	1.445	1.48	1.52	1.785	148.795	153.21	155.23	182.435
G9606_20689	389792	IER5L	2.3	2.64	4.52	3.01	2.94	2.54	4.33	3.61	114	131	228	149	144	126	213	179	2.47	3.765	2.74	3.97	122.5	188.5	135	196
G9606_33286	5430	POLR2A	31.61	51.35	37.84	47.93	33.79	32.32	43.25	33.05	3926	6384	4785	5940	4144	4025	5329	4109	41.48	42.885	33.055	38.15	5155	5362.5	4084.5	4719
G9606_2538	7482	WNT2B	0.08	0.21	0.06	0.12	0.15	0.1	0.23	0.2	4	11	3	6	8	5	12	10	0.145	0.09	0.125	0.215	7.5	4.5	6.5	11
G9606_31622	8802	SUCLG1	77.45	68.04	74.21	67.27	76.39	65.83	75.63	61.35	2039	1793	1989	1767	1986	1738	1975	1617	72.745	70.74	71.11	68.49	1916	1878	1862	1796
G9606_21632	91752	ZNF804A	3.06	3.51	4.24	3.63	3.11	1.86	3.27	1.9	263.87	302.87	371.75	311.65	264.48	160.8	279.77	163.59	3.285	3.935	2.485	2.585	283.37	341.7	212.64	221.68
G9606_22746	7270	TTF1	9.82	8.98	9.17	9.35	10.12	9.39	9.44	8.57	560.15	493.9	530.81	518.31	560.94	519.28	528.42	486.7	9.4	9.26	9.755	9.005	527.025	524.56	540.11	507.56
G9606_10538	3798	KIF5A	0.22	0.2	0.23	0.36	0.25	0.19	0.34	0.23	23	23	26	40	27	21	35	27	0.21	0.295	0.22	0.285	23	33	24	31
G9606_30453	100132874	LOC100132874	0.11	0.09	0.14	0.07	0.13	0.21	0.05	0.18	8	7	11	5	10	16	4	14	0.1	0.105	0.17	0.115	7.5	8	13	9
G9606_27656	5443	POMC	0	0	0	0	0.04	0	0	0	0	0	0	0	1	0	0	0	0	0	0.02	0	0	0	0.5	0
G9606_35642	1363	CPE	4.77	4.97	4.44	4.33	3.6	1.94	3.98	1.86	231	241	219	209	172	94	191	90	4.87	4.385	2.77	2.92	236	214	133	140.5
G9606_19029	29951	PDZRN4	0	0	0	0.02	0	0	0.02	0	0	0	0	1	0	0	1	0	0	0.01	0	0.01	0	0.5	0	0.5
G9606_3904	147906	DACT3	0.07	0.04	0.02	0.04	0.02	0.06	0.09	0.09	3	2	1	2	1	3	4	4	0.055	0.03	0.04	0.09	2.5	1.5	2	4
G9606_22049	57585	CRAMP1	10.86	10.11	9.26	9.61	8.87	10.33	7.64	10	1537.37	1432.71	1334.86	1356.78	1239.32	1465.84	1073.23	1417.26	10.485	9.435	9.6	8.82	1485.04	1345.82	1352.58	1245.245
G9606_22989	100631383	FAM47E-STBD1	0.43	0.02	0	0.2	0.35	0.2	0.23	0.19	24.36	0.88	0	10.98	19.41	10.96	12.87	10.59	0.225	0.1	0.275	0.21	12.62	5.49	15.185	11.73
G9606_19172	9114	ATP6V0D1	48.34	50.29	44.13	50.9	54.77	33.99	50.62	39.35	1444	1504	1350	1516	1618	1019	1494	1189	49.315	47.515	44.38	44.985	1474	1433	1318.5	1341.5
G9606_26152	138429	PIP5KL1	11.6	6.06	6.36	5.3	17.86	32.78	14.32	27.86	455	250	253	200	711	1266	544	1120	8.83	5.83	25.32	21.09	352.5	226.5	988.5	832
G9606_458	157680	VPS13B	11.24	12.43	13.84	13.14	11.16	9.59	14.84	10.09	2226.27	2638	2858.12	2484.93	2199	1948.06	2746.86	1956.31	11.835	13.49	10.375	12.465	2432.135	2671.525	2073.53	2351.585
G9606_15210	29887	SNX10	0.71	1.55	1.27	1.76	1.07	1.13	1.11	0.89	33	72	61	83	50	54	51	42	1.13	1.515	1.1	1	52.5	72	52	46.5
G9606_9508	83637	ZMIZ2	54.95	72	54.04	69.4	56.11	75.13	58.36	79.04	4749	6120.06	4770.03	6020.03	4717	6518.01	5003.01	6922.04	63.475	61.72	65.62	68.7	5434.53	5395.03	5617.505	5962.525
G9606_29241	84839	RAX2	0.22	0.54	0.44	0.46	0.84	0.44	0.47	0.32	8.61	21.24	17.59	18.16	32.62	17.14	18.42	12.42	0.38	0.45	0.64	0.395	14.925	17.875	24.88	15.42
G9606_10483	57645	POGK	68.92	72.22	69.14	73.55	57.68	60.66	56.81	60.5	5651.98	5605.85	5413.18	5583.44	4650.01	4845.34	4340.11	4852.46	70.57	71.345	59.17	58.655	5628.915	5498.31	4747.675	4596.285
G9606_9052	339983	NAT8L	0.56	0.34	0.24	0.41	0.27	0.6	0.19	0.66	61	37	26	44	29	65	20	71	0.45	0.325	0.435	0.425	49	35	47	45.5
G9606_7148	54511	HMGCLL1	0.39	0.27	0.46	0.36	0.34	0.24	0.32	0.27	22.77	15.5	26.87	20.87	19.63	14	18.49	15.87	0.33	0.41	0.29	0.295	19.135	23.87	16.815	17.18
G9606_8605	107984974	LOC107984974	6.07	6.76	7.72	5.81	7.93	9.21	7.56	7.85	210.11	221.97	245.87	208.98	289.26	294.59	254.34	263.82	6.415	6.765	8.57	7.705	216.04	227.425	291.925	259.08
G9606_7352	285190	RGPD4	0.08	0.2	0.15	0.14	0.16	0.12	0.12	0.13	7.24	18.5	15.2	13.53	15.09	11.39	11.15	12.9	0.14	0.145	0.14	0.125	12.87	14.365	13.24	12.025
G9606_2328	85461	TANC1	0.47	1.62	0.72	1.63	0.88	1.48	1.28	1.42	66	222	98	225	118	203	171	194	1.045	1.175	1.18	1.35	144	161.5	160.5	182.5
G9606_7867	5136	PDE1A	0	0.06	0.01	0.01	0.01	0	0.03	0.03	0	2	1	1	1	0	1	1	0.03	0.01	0.005	0.03	1	1	0.5	1
G9606_31210	64184	EDDM3B	0	0	0	0	0	0	0	0.06	0	0	0	0	0	0	0	1	0	0	0	0.03	0	0	0	0.5
G9606_9832	345222	MSANTD1	0.14	0.33	0.36	0.17	0.16	0.29	0.28	0.13	14.97	24.34	27.24	17.11	12.11	12.69	18.01	10.32	0.235	0.265	0.225	0.205	19.655	22.175	12.4	14.165
G9606_7228	79730	NSUN7	0.03	0	0.06	0.03	0.01	0.05	0.01	0.08	3.45	0	3.37	2.75	1.13	2.36	2.34	3	0.015	0.045	0.03	0.045	1.725	3.06	1.745	2.67
G9606_19659	115861	NXNL1	0	0.13	0.21	0.07	0.14	0.19	0	0.25	0	2.12	3.46	1.08	2.31	3.02	0	4.04	0.065	0.14	0.165	0.125	1.06	2.27	2.665	2.02
G9606_6348	54987	C1orf123	18.11	16.05	13.4	16.1	18.37	17.43	16.89	16.27	359.31	318.72	270.65	318.74	359.82	346.8	332.49	323.18	17.08	14.75	17.9	16.58	339.015	294.695	353.31	327.835
G9606_2757	55294	FBXW7	6.07	5.48	7.03	5.45	6.59	5.44	6.26	5.57	495	442	566	438	516	446	499	453	5.775	6.24	6.015	5.915	468.5	502	481	476
G9606_15152	387496	RASL11A	0.14	0.14	0.23	0.2	0.21	0.2	0.2	0.34	2	3.14	6.54	4.94	5.01	5.23	5.64	7.48	0.14	0.215	0.205	0.27	2.57	5.74	5.12	6.56
G9606_8514	4124	MAN2A1	30.37	27.92	35.19	27.68	23.86	28.41	27.83	30.4	3797	3524	4488	3481	2982	3632	3464	3844	29.145	31.435	26.135	29.115	3660.5	3984.5	3307	3654
G9606_24496	100526693	ARPC4-TTLL3	5.99	5.54	6.17	5.64	6.19	7.52	4.96	8.12	438.7	406.12	460.01	411.89	447.71	551.98	360.21	594.9	5.765	5.905	6.855	6.54	422.41	435.95	499.845	477.555
G9606_14449	389763	SPATA31D1	0	0.01	0	0	0	0	0.02	0	0	1	0	0	0	0	1.51	0	0.005	0	0	0.01	0.5	0	0	0.755
G9606_7425	1832	DSP	3.67	4.89	3.72	4.7	4.56	4.58	4.11	4.61	624	827	617	778	758	776	674	770	4.28	4.21	4.57	4.36	725.5	697.5	767	722
G9606_9703	259307	IL4I1	1.2	2.85	2.09	3.35	2.56	4.41	3.59	4.77	43.91	94.4	73.08	109	87.43	146	119.11	156	2.025	2.72	3.485	4.18	69.155	91.04	116.715	137.555
G9606_7080	388595	TMEM82	0	0	0	0	0	0.04	0	0	0	0	0	0	0	1	0	0	0	0	0.02	0	0	0	0.5	0
G9606_7264	284021	MILR1	3.18	4.11	8.36	3.25	3.07	2.83	3.38	2.64	83.67	97.95	211.71	79	77.43	68.28	81.6	63.46	3.645	5.805	2.95	3.01	90.81	145.355	72.855	72.53
G9606_1593	347744	C6orf52	3.04	4.79	3.71	5.4	3.17	6.01	4.58	7.04	38	62	46	65	39	75	55	88	3.915	4.555	4.59	5.81	50	55.5	57	71.5
G9606_8419	5518	PPP2R1A	74.98	51.45	66.29	51.36	67.17	56.29	52.34	59.88	3437	2360	3093	2350	3040	2588	2379	2747	63.215	58.825	61.73	56.11	2898.5	2721.5	2814	2563
G9606_12567	51529	ANAPC11	45.2	66.46	38.5	64	51.77	29.97	50.68	30.42	755	1108	658	1073	849	505	835	507	55.83	51.25	40.87	40.55	931.5	865.5	677	671
G9606_3819	3983	ABLIM1	2.35	1.7	3.32	1.44	2.07	1.21	2.18	1.37	276.65	193.45	410.17	172.78	233.44	140.7	258.81	150.25	2.025	2.38	1.64	1.775	235.05	291.475	187.07	204.53
G9606_22228	388677	NOTCH2NLA	4.73	3.3	2.76	3.21	4.31	3.85	3.36	4.28	463.48	324.1	275.76	313.68	417.36	378.27	326.62	419.9	4.015	2.985	4.08	3.82	393.79	294.72	397.815	373.26
G9606_23911	3707	ITPKB	3.29	3.63	3.21	3.51	2.78	3.3	3.38	3.34	291.06	339.85	309.18	331.53	247.83	296.93	285.6	305.67	3.46	3.36	3.04	3.36	315.455	320.355	272.38	295.635
G9606_12670	9683	N4BP1	10.41	10.55	12.1	10.79	10.08	12.31	10.17	10.89	1360	1383	1612	1410	1304	1617	1322	1429	10.48	11.445	11.195	10.53	1371.5	1511	1460.5	1375.5
G9606_4686	491	ATP2B2	0	0	0.01	0.02	0	0	0	0	0	0	2	4	0	0	0	0	0	0.015	0	0	0	3	0	0
G9606_7730	875	CBS	16.49	9.23	8.36	7.85	14.7	16.15	9.11	18.84	775.11	441.34	404.92	373.22	681.48	757.74	432.51	889.01	12.86	8.105	15.425	13.975	608.225	389.07	719.61	660.76
G9606_7526	55711	FAR2	0.47	0.38	0.53	0.42	0.37	0.36	0.4	0.54	39	30	40	35	30	26	34	43	0.425	0.475	0.365	0.47	34.5	37.5	28	38.5
G9606_21115	100287513	USP17L22	0	0	0	0	0	0	0	0.01	0.07	0	0.08	0	0	0.14	0	0.25	0	0	0	0.005	0.035	0.04	0.07	0.125
G9606_18817	163051	ZNF709	0.94	1.24	1.34	1.18	1.23	1.11	1.62	1.06	84.66	112.28	123.21	105.97	109.36	100.68	144.46	95.33	1.09	1.26	1.17	1.34	98.47	114.59	105.02	119.895
G9606_15319	90268	OTULIN	8.23	8.62	7.85	9.28	8.56	7.94	8.67	8.29	1275.95	1342.71	1237.67	1446.45	1316.08	1235.12	1340.07	1291.86	8.425	8.565	8.25	8.48	1309.33	1342.06	1275.6	1315.965
G9606_10559	5099	PCDH7	0.26	0.38	0.32	0.42	0.18	0.32	0.33	0.41	30	41	39	49	23	39	36	45	0.32	0.37	0.25	0.37	35.5	44	31	40.5
G9606_28624	4543	MTNR1A	0.09	0.11	0	0.11	0.1	0.08	0.15	0.14	3.79	4.49	0	4.57	4.24	3.16	6.02	5.72	0.1	0.055	0.09	0.145	4.14	2.285	3.7	5.87
G9606_17166	5458	POU4F2	0	0	0.03	0	0	0.03	0	0	0	0	2	0	0	2	0	0	0	0.015	0.015	0	0	1	1	0
G9606_25839	7283	TUBG1	51.48	55.5	48.6	48.78	51.43	56.34	50.52	58.57	1859.87	1988.18	1776.05	1752.25	1820.29	2022.37	1800.22	2112.6	53.49	48.69	53.885	54.545	1924.025	1764.15	1921.33	1956.41
G9606_22913	8818	DPM2	20.41	21.53	19.28	24.36	22.44	21.89	26.09	22.42	571	603	549	680	620	614	724	628	20.97	21.82	22.165	24.255	587	614.5	617	676
G9606_25358	10263	CDK2AP2	141.34	115.27	124.78	108.44	207.5	200.49	150.08	197.22	2957	2439	2703	2295	4295	4234	3119	4215	128.305	116.61	203.995	173.65	2698	2499	4264.5	3667
G9606_18089	4680	CEACAM6	0	0	0	0	0	0	0.02	0	0	0	0	0	0	0	1	0	0	0	0	0.01	0	0	0	0.5
G9606_30546	8290	HIST3H3	0	0	0.24	0	0.25	0.24	0.37	0.12	0	0	2	0	2	2	3	1	0	0.12	0.245	0.245	0	1	2	2
G9606_6406	57215	THAP11	29.35	36.75	30.67	37.11	26.77	27.61	27.06	30.07	1006.02	1261	1070.34	1268.99	906	948.99	919.91	1031.92	33.05	33.89	27.19	28.565	1133.51	1169.665	927.495	975.915
G9606_26877	11284	PNKP	16.11	11.9	11.3	9.66	17.65	11.02	11.4	12.64	503	372	359	301	544	345	353	395	14.005	10.48	14.335	12.02	437.5	330	444.5	374
G9606_5701	114824	PNMA5	0.02	0	0.02	0	0	0	0.02	0	1	0	1	0	0	0	1	0	0.01	0.01	0	0.01	0.5	0.5	0	0.5
G9606_3745	65010	SLC26A6	9.89	10.73	11.78	10.58	10.09	7.51	9.39	8.48	480	522	582	514	483	368	454	408	10.31	11.18	8.8	8.935	501	548	425.5	431
G9606_8420	51530	ZC3HC1	10.31	10.16	11.14	10.52	9.87	9.12	9.31	9.21	384.44	384.17	434.82	399.86	374.79	355.39	353.57	347.73	10.235	10.83	9.495	9.26	384.305	417.34	365.09	350.65
G9606_6699	51319	RSRC1	13.93	26.12	22.45	23.78	18.01	12.7	22.78	13.86	447.22	825.04	723.04	749.07	562	404.04	713.05	440.06	20.025	23.115	15.355	18.32	636.13	736.055	483.02	576.555
G9606_13262	2633	GBP1	0.02	0.03	0.04	0.28	0	0.08	0.05	0.04	1	1.32	2.33	14.43	0	4.05	2.63	2	0.025	0.16	0.04	0.045	1.16	8.38	2.025	2.315
G9606_11164	55858	TMEM165	52.66	33.07	51.62	33.19	57.44	45.78	45.93	47.62	1949.48	1282.93	1961.72	1302.23	2118.65	1725.17	1712.71	1787.33	42.865	42.405	51.61	46.775	1616.205	1631.975	1921.91	1750.02
G9606_4366	1745	DLX1	0.32	0.39	0.38	0.4	0.38	0.37	0.32	0.32	14	17	17	17	15	16	14	14	0.355	0.39	0.375	0.32	15.5	17	15.5	14
G9606_17876	10480	EIF3M	158.26	156.48	143.6	150.27	161.52	162.4	155.72	161.8	3949.63	3903.58	3638.75	3728.52	3986.65	4058.61	3859.78	4060.56	157.37	146.935	161.96	158.76	3926.605	3683.635	4022.63	3960.17
G9606_2104	25992	SNED1	0.83	0.87	0.78	1.07	0.47	0.86	0.76	0.74	86.56	90.05	79.64	111.71	49.45	88.31	79.91	76.95	0.85	0.925	0.665	0.75	88.305	95.675	68.88	78.43
G9606_18641	55256	ADI1	62.23	57.41	60.61	50.59	64.15	40.82	53.63	43.1	2140.8	2002.62	2112.07	1756.35	2157.4	1505.29	1869.07	1576.28	59.82	55.6	52.485	48.365	2071.71	1934.21	1831.345	1722.675
G9606_30485	9580	SOX13	0	0	0	0.17	0	0	0	0	0	0	0	13	0	0	0	0	0	0.085	0	0	0	6.5	0	0
G9606_18183	653282	CT47A7	0	0	0	0	0	0	0.04	0	0	0	0	0	0	0	1	0	0	0	0	0.02	0	0	0	0.5
G9606_6781	128866	CHMP4B	102.32	123.48	102.34	127.06	85.3	73.03	89.27	71.15	3054	3689	3110	3784	2514	2186	2643	2126	112.9	114.7	79.165	80.21	3371.5	3447	2350	2384.5
G9606_3996	23029	RBM34	28.85	28.53	28.88	29.72	28.79	28.29	25.53	25.64	866.03	896.85	882.38	936.18	886.62	881.98	792.16	805.92	28.69	29.3	28.54	25.585	881.44	909.28	884.3	799.04
G9606_22573	154881	KCTD7	7.3	8.07	7.47	6.86	9.33	6.69	7.81	6.51	667.62	714.65	698.22	636.08	856.2	623.9	707.61	605.39	7.685	7.165	8.01	7.16	691.135	667.15	740.05	656.5
G9606_21046	220134	SKA1	20.77	24.34	27.28	25.03	23.78	20.99	30.6	21.48	1098.64	1287.53	1470.47	1322.33	1243.41	1112.47	1608.34	1138.95	22.555	26.155	22.385	26.04	1193.085	1396.4	1177.94	1373.645
G9606_33684	23645	PPP1R15A	16.07	26.53	33.41	24.59	24.08	44.99	35.24	37.67	699	1155	1479	1067	1034	1962	1520	1640	21.3	29	34.535	36.455	927	1273	1498	1580
G9606_6579	6391	SDHC	85.96	116.91	89.97	126.58	85.58	81.61	99.39	78.64	4476	6103	4778	6594	4401	4261	5139	4097	101.435	108.275	83.595	89.015	5289.5	5686	4331	4618
G9606_8450	51287	COA4	61.69	52.95	45.94	52.01	57.42	48.13	45.99	47.21	1056.64	926.5	778.4	917.03	945.69	896.75	786.21	830	57.32	48.975	52.775	46.6	991.57	847.715	921.22	808.105
G9606_5693	63970	TP53AIP1	0.37	1.28	0.65	0.43	0.45	0.73	1.03	0.94	8.97	30.48	16.54	20.65	11.69	26.94	14.51	18.82	0.825	0.54	0.59	0.985	19.725	18.595	19.315	16.665
G9606_12420	3792	KEL	0.07	0.09	0.06	0.02	0	0.03	0	0.03	3	4	2	1	0	1	0	1	0.08	0.04	0.015	0.015	3.5	1.5	0.5	0.5
G9606_25916	5862	RAB2A	23.79	28.56	27.7	30.8	28.9	21.52	27.99	22.84	1665	2000	1973	2150	1997	1510	1943	1600	26.175	29.25	25.21	25.415	1832.5	2061.5	1753.5	1771.5
G9606_17230	93979	CPA5	0	0	0	0	0.03	0	0	0	0	0	0	0	1	0	0	0	0	0	0.015	0	0	0	0.5	0
G9606_14071	9667	SAFB2	22.68	27.09	27.03	31	19.43	21.48	24.19	23.49	1412.66	1682.89	1723.79	1855.4	1216.92	1283.82	1510.01	1400.75	24.885	29.015	20.455	23.84	1547.775	1789.595	1250.37	1455.38
G9606_8858	1649	DDIT3	67.67	67.19	124.42	61.45	100.78	77.95	105.22	78.76	1209.65	1169.14	2133.61	1063.65	1732.47	1439.82	1778.18	1435.89	67.43	92.935	89.365	91.99	1189.395	1598.63	1586.145	1607.035
G9606_20329	2153	F5	0.82	1.14	0.96	1.03	0.92	0.82	0.95	0.91	138.5	193.13	164.97	174.54	153.69	139.54	158.91	155.2	0.98	0.995	0.87	0.93	165.815	169.755	146.615	157.055
G9606_8721	113177	IZUMO4	4.48	6.57	3.92	6.89	4.87	4.84	5.23	4.32	102	160	103	179	115	122	128	108	5.525	5.405	4.855	4.775	131	141	118.5	118
G9606_22511	119694	OR51F2	0	0	0	0	0	0	0.05	0	0	0	0	0	0	0	1	0	0	0	0	0.025	0	0	0	0.5
G9606_21513	105377805	LOC105377805	0.01	0	0.01	0	0.01	0	0	0	1	0	1	0	1	0	0	0	0.005	0.005	0.005	0	0.5	0.5	0.5	0
G9606_19641	23601	CLEC5A	0	0	0.02	0	0	0	0	0	0	0	1	0	0	0	0	0	0	0.01	0	0	0	0.5	0	0
G9606_27439	8351	HIST1H3D	1.28	1.34	0.84	1.13	1.36	1.09	1.48	1.22	21	22	14	18.46	22	18	24	20	1.31	0.985	1.225	1.35	21.5	16.23	20	22
G9606_34246	440435	GPR179	0.35	0.39	0.28	0.48	0.31	1.08	0.29	0.84	52	58	42	70	45	159	43	124	0.37	0.38	0.695	0.565	55	56	102	83.5
G9606_24167	113791	PIK3IP1	4.48	9.93	8.47	9.67	5.2	4.24	8.87	5.39	198	448	385	433	232	191	396	242	7.205	9.07	4.72	7.13	323	409	211.5	319
G9606_26483	2874	GPS2	44.93	41.52	38.83	41.07	50.57	47.88	44.52	42.71	933	863	821	851	1037	997	917	888	43.225	39.95	49.225	43.615	898	836	1017	902.5
G9606_32003	284382	ACTL9	0	0	0	0	0.04	0	0	0	0	0	0	0	1	0	0	0	0	0	0.02	0	0	0	0.5	0
G9606_27912	388969	C2orf68	26.44	26.57	21.65	26.53	27.26	21.14	25.42	21.55	1572.25	1565.44	1281.65	1556.54	1566.37	1230.23	1502.24	1253.89	26.505	24.09	24.2	23.485	1568.845	1419.095	1398.3	1378.065
G9606_21026	107984138	LOC107984138	7.95	9.55	8.66	9.4	6.23	9.61	8.25	8.03	390.42	476.02	440.25	467.98	302.13	473.59	403.84	394.79	8.75	9.03	7.92	8.14	433.22	454.115	387.86	399.315
G9606_10069	56907	SPIRE1	1.32	1.47	1.5	1.37	0.67	1.28	0.66	0.97	134.2	139.58	154.93	139.91	67.3	129.6	66.91	99.17	1.395	1.435	0.975	0.815	136.89	147.42	98.45	83.04
G9606_15485	10322	SMYD5	10.92	10.3	9.71	11.51	10.45	12.34	9.12	10.79	566.1	548.23	508.35	596.74	548.22	659.26	489.76	568.7	10.61	10.61	11.395	9.955	557.165	552.545	603.74	529.23
G9606_15646	91057	CCDC34	12.55	12.56	12.34	12.27	14.77	9.2	12.5	8.53	356	356	354	354	411	261	355	238	12.555	12.305	11.985	10.515	356	354	336	296.5
G9606_9058	727830	SPATA31A3	0.04	0	0.07	0.02	0.03	0	0.04	0.04	2.67	0	5.41	1.51	2.54	0	3.18	2.7	0.02	0.045	0.015	0.04	1.335	3.46	1.27	2.94
G9606_27897	51588	PIAS4	13.24	14.16	18.4	14.94	12.92	13.18	13.01	13.91	772	818	1078	854	732	765	741	807	13.7	16.67	13.05	13.46	795	966	748.5	774
G9606_12498	123876	ACSM2A	0.05	0.08	0.07	0.04	0.04	0.03	0.12	0.05	3.13	5.02	4.07	1.99	2.05	1	7.08	3	0.065	0.055	0.035	0.085	4.075	3.03	1.525	5.04
G9606_12392	25793	FBXO7	43.37	43.05	50.04	43.48	44.55	48.35	46.8	50.55	1554	1539	1843	1586	1597	1795	1682	1867	43.21	46.76	46.45	48.675	1546.5	1714.5	1696	1774.5
G9606_8566	5051	PAFAH2	9.35	10.34	9.34	9.98	9.23	6.96	9.76	7.76	601.34	662.3	611.05	645.36	590.76	449.67	625.3	506.75	9.845	9.66	8.095	8.76	631.82	628.205	520.215	566.025
G9606_9797	64801	ARV1	15.87	11.92	13.86	12.12	15.54	9.89	14.99	12.01	415.29	316.46	371.55	320.05	402.75	261.63	389.65	316.86	13.895	12.99	12.715	13.5	365.875	345.8	332.19	353.255
G9606_7590	8673	VAMP8	0.8	0.84	0.79	2.27	0.89	1.04	1.1	1.53	12	12	11	31	12	16	15	21	0.82	1.53	0.965	1.315	12	21	14	18
G9606_20443	9318	COPS2	27.44	20.8	29.8	21.75	26.47	26.8	25.35	26.07	2063.75	1565.81	2283.35	1633.6	1964.81	2021.88	1891.74	1963.62	24.12	25.775	26.635	25.71	1814.78	1958.475	1993.345	1927.68
G9606_10573	9937	DCLRE1A	6.36	6.39	5.75	6.65	6.42	6.71	6.21	6.2	509	515	464	530	502	539	491	499	6.375	6.2	6.565	6.205	512	497	520.5	495
G9606_5	4584	MUC3A	0	0	0	0.01	0	0	0	0.01	1	1	0	2	1	1	0	2	0	0.005	0	0.005	1	1	1	1
G9606_6859	7153	TOP2A	83.84	88.24	92.07	88.36	62.57	46.29	73.28	47.47	8883	9357	9919	9334	6546	4918	7699	5035	86.04	90.215	54.43	60.375	9120	9626.5	5732	6367
G9606_12924	745	MYRF	0.25	0.08	0.21	0.16	0.21	0.33	0.16	0.31	26	8	22	17	21	35	16	32	0.165	0.185	0.27	0.235	17	19.5	28	24
G9606_15557	8505	PARG	14.63	17.76	16.69	17.56	15.66	12.22	17.62	13.61	1085	1267	1233	1249	1123	876	1212	980	16.195	17.125	13.94	15.615	1176	1241	999.5	1096
G9606_30281	105371921	LOC105371921	0.09	0.13	0.04	0.25	0.16	0.2	0.04	0.12	2.97	4.52	1.34	7.38	5.44	5.5	1.43	3.99	0.11	0.145	0.18	0.08	3.745	4.36	5.47	2.71
G9606_6066	10260	DENND4A	11.72	17.54	16.29	18.37	11.24	10.77	17.79	9.85	1887.74	2987.85	2681.87	3149.68	1847.94	1922.75	2904.47	1734.32	14.63	17.33	11.005	13.82	2437.795	2915.775	1885.345	2319.395
G9606_22638	386617	KCTD8	0.4	0.57	0.77	0.68	0.56	0.51	0.51	0.4	21	28	38	33	26	24	26	19	0.485	0.725	0.535	0.455	24.5	35.5	25	22.5
G9606_5848	54331	GNG2	0	0	0.02	0	0	0	0	0	0	0	1	0	0	0	0	0	0	0.01	0	0	0	0.5	0	0
G9606_1912	79161	TMEM243	36.7	25.1	28.74	28.71	38.23	43.27	26.34	39.27	802.99	547.29	631.84	624.9	809.97	951.63	572.85	855.06	30.9	28.725	40.75	32.805	675.14	628.37	880.8	713.955
G9606_9532	440400	RNASEK	183.92	209.44	204.67	202.14	196.63	195.84	210.98	225.89	2640	3009	2991	2895	2787	2819	3004	3246	196.68	203.405	196.235	218.435	2824.5	2943	2803	3125
G9606_12908	92745	SLC38A5	36.39	28.75	32.33	25.71	37.69	45.5	27.95	48.13	1263.09	991	1146	900	1290.93	1585	964	1660	32.57	29.02	41.595	38.04	1127.045	1023	1437.965	1312
G9606_744	57035	RSRP1	33.47	27.33	37.43	25.34	39.86	31.55	36.05	31.19	1586.78	1303.34	1645.04	1228.06	1763.28	1432.17	1619.37	1424.35	30.4	31.385	35.705	33.62	1445.06	1436.55	1597.725	1521.86
G9606_17012	56934	CA10	0	0	0	0	0.02	0	0	0	0	0	0	0	1	0	0	0	0	0	0.01	0	0	0	0.5	0
G9606_24692	57132	CHMP1B	26.15	30.46	24.84	32.71	28.69	28.21	31.64	28.91	1465.47	1708.34	1416.89	1828.95	1587.47	1585.26	1758.58	1621.97	28.305	28.775	28.45	30.275	1586.905	1622.92	1586.365	1690.275
G9606_6876	3557	IL1RN	0.02	0.02	0	0.03	0.02	0	0	0	1	1	0	1	1	0	0	0	0.02	0.015	0.01	0	1	0.5	0.5	0
G9606_22314	728588	MS4A18	0.05	0.02	0.05	0	0	0.02	0	0	2	1	3	0	0	1	0	0	0.035	0.025	0.01	0	1.5	1.5	0.5	0
G9606_24926	8643	PTCH2	0.88	1.75	1.01	1.8	0.62	1.55	0.93	2.21	61	121	72	125	43	109	65	154	1.315	1.405	1.085	1.57	91	98.5	76	109.5
G9606_17320	219537	SMTNL1	0.2	0.27	0.23	0.77	0.07	0.8	0.47	0.74	6	9	8	28	2	26	16	27	0.235	0.5	0.435	0.605	7.5	18	14	21.5
G9606_8662	253017	TECRL	0.07	0.12	0.22	0.1	0.33	0.33	0.14	0.55	2.37	5	6	4.97	9.04	9.09	6.99	13	0.095	0.16	0.33	0.345	3.685	5.485	9.065	9.995
G9606_4134	1831	TSC22D3	131.38	242.11	140.29	232.66	176.44	287.8	230.16	273.87	4683	8605	5076	8259	6169	10289	8116	9768	186.745	186.475	232.12	252.015	6644	6667.5	8229	8942
G9606_20309	2932	GSK3B	11.49	14.81	17.54	15.1	12.13	11.21	15.18	12.41	1497	1931	2328	1963	1560	1465	1962	1619	13.15	16.32	11.67	13.795	1714	2145.5	1512.5	1790.5
G9606_15444	8915	BCL10	7.95	8.19	8.96	8.29	8.62	7.89	8.96	7.12	400.29	419.9	466.04	423.98	431.05	400.87	450.55	359.42	8.07	8.625	8.255	8.04	410.095	445.01	415.96	404.985
G9606_32466	2559	GABRA6	0.02	0.04	0.02	0.07	0.02	0	0	0	1	2	1	3	1	0	0	0	0.03	0.045	0.01	0	1.5	2	0.5	0
G9606_6659	51738	GHRL	0.37	0.35	0.28	0.61	0.4	0.5	0.41	0.52	15	13	9	18	12	22	18	24	0.36	0.445	0.45	0.465	14	13.5	17	21
G9606_14164	28977	MRPL42	11.55	13.37	13.02	13.66	10.52	8.5	14.23	9.6	664.46	769.5	762.37	784.01	597.46	490.55	811.76	552.87	12.46	13.34	9.51	11.915	716.98	773.19	544.005	682.315
G9606_32952	84649	DGAT2	10.67	19.64	13.14	23.24	8.48	11.68	12.76	12	458	830	567	1012	357	506	533	521	15.155	18.19	10.08	12.38	644	789.5	431.5	527
G9606_3134	57184	FAM219B	26.16	25.15	21.4	24.34	23.91	23.3	23.04	20.96	1518.49	1470.61	1267.43	1439.71	1428.99	1404.19	1345.45	1256.17	25.655	22.87	23.605	22	1494.55	1353.57	1416.59	1300.81
G9606_22364	2852	GPER1	0	0.02	0	0.02	0	0	0.02	0.02	0	1	0	1	0	0	1	1	0.01	0.01	0	0.02	0.5	0.5	0	1
G9606_17439	6723	SRM	102.75	54.7	62.55	54.15	106.45	103.04	59.69	102.07	2326.53	1223.96	1433.71	1215.34	2374.96	2342.37	1327.23	2311.33	78.725	58.35	104.745	80.88	1775.245	1324.525	2358.665	1819.28
G9606_11912	84079	ANKRD27	27.8	23.1	35.52	22.36	18.83	18.39	17.31	19.38	2248	1861	2908	1797	1505	1488	1397	1560	25.45	28.94	18.61	18.345	2054.5	2352.5	1496.5	1478.5
G9606_4997	14	AAMP	41.43	29.14	40.54	28.39	41.74	46.71	32.88	47.39	1382	971	1376	943	1375	1562	1087	1579	35.285	34.465	44.225	40.135	1176.5	1159.5	1468.5	1333
G9606_24763	390323	OR6C75	0	0	0.06	0	0.06	0	0	0	0	0	1	0	1	0	0	0	0	0.03	0.03	0	0	0.5	0.5	0
G9606_23406	84319	CMSS1	50.7	46.46	38.27	46.55	49.38	32.42	44.84	32.82	1113	1009	840	1010	1064	710	962	706	48.58	42.41	40.9	38.83	1061	925	887	834
G9606_12219	60680	CELF5	0.03	0.13	0.05	0.03	0.05	0	0.05	0.07	1	6	2	3	5	0	3	4	0.08	0.04	0.025	0.06	3.5	2.5	2.5	3.5
G9606_24936	5469	MED1	14.17	13.73	18.67	13.63	13.53	13.37	14.9	12	2121	2040	2803	2030	2005	2003	2211	1793	13.95	16.15	13.45	13.45	2080.5	2416.5	2004	2002
G9606_4086	23589	CARHSP1	20.08	26.27	21.28	28.4	20.53	23.09	19.48	23.83	1060.01	1364.11	1130.82	1470.07	1060.17	1225.29	1003.84	1247.77	23.175	24.84	21.81	21.655	1212.06	1300.445	1142.73	1125.805
G9606_8717	25847	ANAPC13	26.01	27.69	30.63	27.71	32.49	31.55	34.43	33.51	682.89	700.56	791.08	713	811.35	815.78	843.11	858.66	26.85	29.17	32.02	33.97	691.725	752.04	813.565	850.885
G9606_9867	3996	LLGL1	4.68	5.57	3.67	5.61	4.16	5.49	4.29	5.46	361.78	432.81	291.5	434.05	318.88	426.45	329.5	425.48	5.125	4.64	4.825	4.875	397.295	362.775	372.665	377.49
G9606_10739	7979	SEM1	148.52	160.16	147.77	152.74	144.24	123.34	150.25	106.43	1308	1414.73	1327.21	1359.33	1247.6	1109.97	1325.68	966.15	154.34	150.255	133.79	128.34	1361.365	1343.27	1178.785	1145.915
G9606_179	114792	KLHL32	0.62	1.19	0.96	1.49	1.08	0.82	1.1	0.92	59.15	104.14	88.16	120.35	109.07	77.07	87.25	81.47	0.905	1.225	0.95	1.01	81.645	104.255	93.07	84.36
G9606_3866	204219	CERS3	0.01	0.01	0.21	0.07	0	0.04	0.07	0.07	1	1	15	5	0	3	5	5	0.01	0.14	0.02	0.07	1	10	1.5	5
G9606_1944	644019	CBWD6	5.95	5.22	3.45	5.26	7.35	5.1	6.69	3.04	139.49	113.09	76.94	119.97	146.89	127.26	154.7	67.81	5.585	4.355	6.225	4.865	126.29	98.455	137.075	111.255
G9606_33373	7832	BTG2	210.46	218.41	357.15	225.82	236.29	300.91	286.64	339.54	10436	10840	18030	11172	11570	14963	14099	16855	214.435	291.485	268.6	313.09	10638	14601	13266.5	15477
G9606_21413	107984043	LOC107984043	0.07	0.11	0.04	0.11	0.15	0.15	0.18	0.04	2.03	3.04	1.02	3.04	4.1	4.09	5.04	1.06	0.09	0.075	0.15	0.11	2.535	2.03	4.095	3.05
G9606_6692	105370092	LOC105370092	0	0	0	0	0	0	0.02	0.05	0	0	0	0	0	0	2.15	4.02	0	0	0	0.035	0	0	0	3.085
G9606_19596	399664	MEX3D	4.68	5.77	4.42	6.88	3.14	4.27	3.17	5.44	236	301	231	356	157	220	163	277	5.225	5.65	3.705	4.305	268.5	293.5	188.5	220
G9606_7599	55118	CRTAC1	0	0	0	0	0	0	0.02	0	0	0	0	0	0	0	1	0	0	0	0	0.01	0	0	0	0.5
G9606_4400	29974	A1CF	0.07	0.14	0.1	0.08	0.06	0.15	0.07	0.11	12.37	24.42	16.77	14.19	9.31	24.78	11.82	17.84	0.105	0.09	0.105	0.09	18.395	15.48	17.045	14.83
G9606_32843	1340	COX6B1	199.93	231.12	221.76	242.31	205.04	170.02	227.41	187.93	2051	2373	2316	2480	2077	1749	2314	1930	215.525	232.035	187.53	207.67	2212	2398	1913	2122
G9606_20800	221960	CCZ1B	26.91	17.74	19.75	20.68	23.78	24.45	16.52	22.52	897.54	592.13	670.64	688.04	783.24	817.84	546.56	751.83	22.325	20.215	24.115	19.52	744.835	679.34	800.54	649.195
G9606_3935	27097	TAF5L	7.98	9.58	8.14	8.97	7.24	8.05	6.78	8.26	460	558	485	522	423	482	393.94	485	8.78	8.555	7.645	7.52	509	503.5	452.5	439.47
G9606_552	220929	ZNF438	1.13	1.51	1.41	1.6	1.42	1.6	1.21	1.31	100.68	112.32	114.83	117.53	112.16	123.38	93.7	102.46	1.32	1.505	1.51	1.26	106.5	116.18	117.77	98.08
G9606_33831	112267939	LOC112267939	0	0.55	0	0.22	0	0.14	0	0	0	27	0	10.96	0	6.92	0	0	0.275	0.11	0.07	0	13.5	5.48	3.46	0
G9606_32925	6339	SCNN1D	0.48	0.93	0.54	1.18	0.56	0.59	0.54	0.63	27	52	31	66	31	33	30	35	0.705	0.86	0.575	0.585	39.5	48.5	32	32.5
G9606_15988	29893	PSMC3IP	39.12	46.01	35.79	42.83	47.76	42.6	49.97	42.05	1030.49	1209.49	953.49	1116.72	1235.42	1123.24	1298.99	1099.11	42.565	39.31	45.18	46.01	1119.99	1035.105	1179.33	1199.05
G9606_1537	79781	IQCA1	0.02	0	0.02	0.02	0.04	0	0	0.02	1	0	1	1	2	0	0	1	0.01	0.02	0.02	0.01	0.5	1	1	0.5
G9606_6212	51085	MLXIPL	0.02	0.05	0.02	0.09	0.02	0.04	0	0.04	1.09	3	1	4.86	1	2	0	2.02	0.035	0.055	0.03	0.02	2.045	2.93	1.5	1.01
G9606_4378	80179	MYO19	33.66	33.84	29.86	33.9	28.37	28.18	28.04	30.47	2066.87	2081.81	2045.5	2072.84	1810.17	1818.03	1739.52	1922.05	33.75	31.88	28.275	29.255	2074.34	2059.17	1814.1	1830.785
G9606_15012	4176	MCM7	205.13	142.41	145.73	144.43	176.73	147.96	136.27	156.83	9433.79	6610.72	6859.89	6638.2	8064.79	6803.42	6256.85	7198.61	173.77	145.08	162.345	146.55	8022.255	6749.045	7434.105	6727.73
G9606_3445	114793	FMNL2	2.19	2.41	3.03	3.05	2.49	2.62	3.14	2.33	228	255	324	316	259	275	323	245	2.3	3.04	2.555	2.735	241.5	320	267	284
G9606_13926	1524	CX3CR1	0.61	0.63	0.52	0.7	0.3	0.28	0.16	0.32	35	36	30	40	17	16	9	18	0.62	0.61	0.29	0.24	35.5	35	16.5	13.5
G9606_23502	51351	ZNF117	2	2.28	1.71	2.57	2.11	2.32	2.1	1.91	236.25	269.64	205.94	303.18	246.27	274.58	246.4	225.88	2.14	2.14	2.215	2.005	252.945	254.56	260.425	236.14
G9606_5648	255411	TEX49	0.47	0.84	0.25	0.19	0	0.69	0.38	0.11	26.02	46.54	14.09	10.51	0	38.13	20.76	6.24	0.655	0.22	0.345	0.245	36.28	12.3	19.065	13.5
G9606_8988	80772	CPTP	4.36	6.1	5.78	6.23	4.87	5.66	6.01	6.28	175	241	234	244	192	224	238	250	5.23	6.005	5.265	6.145	208	239	208	244
G9606_28109	131583	FAM43A	0.48	0.69	1.26	0.76	0.87	2.41	1.26	3.22	27.61	40.05	74.09	43.52	49.6	138.95	72.26	185.51	0.585	1.01	1.64	2.24	33.83	58.805	94.275	128.885
G9606_20299	529	ATP6V1E1	80.01	90.56	83.91	94.57	87.29	69.14	87.82	72.96	2028.91	2298.81	2163.77	2394.81	2184.86	1755.82	2208.81	1853.89	85.285	89.24	78.215	80.39	2163.86	2279.29	1970.34	2031.35
G9606_21282	4059	BCAM	0	0	0	0.13	0.02	0	0	0	0	0	0	6	1	0	0	0	0	0.065	0.01	0	0	3	0.5	0
G9606_22401	83468	GLT8D2	1.74	1.95	0.79	2.05	1.22	2.24	1.05	1.61	72	79	33	84	49	92	42	66	1.845	1.42	1.73	1.33	75.5	58.5	70.5	54
G9606_4312	5364	PLXNB1	0.37	0.4	0.34	0.73	0.54	0.62	0.47	0.72	54	56.98	47	102	71	85	65	101	0.385	0.535	0.58	0.595	55.49	74.5	78	83
G9606_31656	503542	SPRN	1.12	0.9	0.99	1.42	0.65	0.89	1.06	0.95	64.82	52.64	58.53	82.6	37.19	51.76	61	55.07	1.01	1.205	0.77	1.005	58.73	70.565	44.475	58.035
G9606_19916	107985778	LOC107985778	0	0	0.05	0	0	0.05	0	0	0	0	1	0	0	1	0	0	0	0.025	0.025	0	0	0.5	0.5	0
G9606_14550	23203	PMPCA	25.65	19.96	19.91	19.35	27.81	23.72	18.79	25.94	1015	787	801	763	1077	928	733	1020	22.805	19.63	25.765	22.365	901	782	1002.5	876.5
G9606_12838	3597	IL13RA1	0.07	0.04	0.18	0.32	0.11	0.22	0.25	0.14	5.1	2.61	13.78	23.56	7.83	16.2	19.5	10.53	0.055	0.25	0.165	0.195	3.855	18.67	12.015	15.015
G9606_5324	57082	KNL1	9.17	10.75	8.89	9.79	10.14	10.17	11.04	8.84	1570.97	1820.45	1556.83	1660.96	1713.3	1732.79	1862.92	1504.97	9.96	9.34	10.155	9.94	1695.71	1608.895	1723.045	1683.945
G9606_1323	374928	ZNF773	4.6	4.71	5.42	5.94	5.05	4.67	5.16	4.17	193.56	190.29	233.24	228.85	209.94	187.58	204.73	171.35	4.655	5.68	4.86	4.665	191.925	231.045	198.76	188.04
G9606_25877	6927	HNF1A	0.22	0.27	0.13	0.22	0.15	0.3	0.26	0.16	15	20.02	9	16.11	10.1	20	17.01	13.04	0.245	0.175	0.225	0.21	17.51	12.555	15.05	15.025
G9606_4731	9938	ARHGAP25	0.03	0	0	0	0.06	0.03	0.03	0.03	1	0	0	0	2	1	1	1	0.015	0	0.045	0.03	0.5	0	1.5	1
G9606_32103	8364	HIST1H4C	3.36	1.98	3.45	1.84	2.47	1.67	3.08	0.61	22	13	23	12	16	11	20	4	2.67	2.645	2.07	1.845	17.5	17.5	13.5	12
G9606_10603	9670	IPO13	10.68	10.7	11.1	11.4	11.31	10.81	10.26	11.65	741	720	772	778	748	739	673	822	10.69	11.25	11.06	10.955	730.5	775	743.5	747.5
G9606_3401	143098	MPP7	1.33	1.35	1.17	1.22	1.38	1.5	1.66	1.23	124.59	122.31	108.15	110.22	121.7	136.18	154.29	112.9	1.34	1.195	1.44	1.445	123.45	109.185	128.94	133.595
G9606_2423	7416	VDAC1	139.95	130.78	130.17	139.27	136.22	94.43	128.25	101.49	4739.49	4431.96	4487.4	4702.46	4557.59	3207.05	4307	3444.64	135.365	134.72	115.325	114.87	4585.725	4594.93	3882.32	3875.82
G9606_13274	2532	ACKR1	0	0	0.03	0.18	0	0	0	0	0	0	1	4	0	0	0	0	0	0.105	0	0	0	2.5	0	0
G9606_30913	11166	SOX21	0	0	0	0	0	0.02	0	0	0	0	0	0	0	1	0	0	0	0	0.01	0	0	0	0.5	0
G9606_26633	55966	AJAP1	0	0.02	0	0	0.02	0.04	0.01	0.02	0	1	0.09	1	1.88	1.94	2	1.76	0.01	0	0.03	0.015	0.5	0.545	1.91	1.88
G9606_8020	54813	KLHL28	3.26	2.67	4.16	2.3	3.5	3.42	3.63	3.27	363.26	295.08	495.76	248.35	358.18	362.42	369.14	319.96	2.965	3.23	3.46	3.45	329.17	372.055	360.3	344.55
G9606_2450	89832	CHRFAM7A	0.7	0.75	0.64	0.7	0.89	0.56	0.6	0.86	46.56	50.65	43.84	46.97	59.88	37.56	39.96	55.86	0.725	0.67	0.725	0.73	48.605	45.405	48.72	47.91
G9606_31209	51124	IER3IP1	53.2	59.88	57.1	66.04	60.99	73.66	68.91	66.51	1447	1630	1581	1792	1638	2009	1859	1811	56.54	61.57	67.325	67.71	1538.5	1686.5	1823.5	1835
G9606_12466	54880	BCOR	16.8	22.19	19.5	22.51	16.64	19.79	20.25	21.31	1989	2598	2329	2617	1915	2331	2341	2480	19.495	21.005	18.215	20.78	2293.5	2473	2123	2410.5
G9606_27799	389941	C1QL3	0.79	0.53	0.24	0.64	0.69	0.79	0.73	0.77	36	24	11	29	31	36	33	35	0.66	0.44	0.74	0.75	30	20	33.5	34
G9606_4847	3673	ITGA2	0.29	0.47	0.41	0.51	0.4	0.45	0.35	0.28	41.66	67.8	60.13	73.45	56.95	65.55	49.75	40.84	0.38	0.46	0.425	0.315	54.73	66.79	61.25	45.295
G9606_11864	6580	SLC22A1	0.41	0.82	0.5	0.68	0.28	0.38	0.67	0.78	23.36	36.72	30.47	32.67	15.92	18.62	33.29	39.55	0.615	0.59	0.33	0.725	30.04	31.57	17.27	36.42
G9606_22435	200407	CREG2	0.69	0.86	0.57	0.72	0.74	1	0.72	0.7	28.72	37.08	26.89	29.41	31.18	41.97	30.7	29.57	0.775	0.645	0.87	0.71	32.9	28.15	36.575	30.135
G9606_28216	579	NKX3-2	0.66	0.64	1.11	0.86	0.92	0.32	0.94	0.56	27	26	46	35	37	13	38	23	0.65	0.985	0.62	0.75	26.5	40.5	25	30.5
G9606_21629	147657	ZNF480	7.11	7.14	8.02	7.74	6.93	6.34	7.66	6.18	630.46	629.28	714.29	680.64	602.55	560.7	669.94	545.5	7.125	7.88	6.635	6.92	629.87	697.465	581.625	607.72
G9606_6631	130733	TMEM178A	0.24	0.16	0.09	0.53	0.27	0.4	0.3	0.51	9.41	5	3.35	16.18	9.18	12.47	9.11	14.19	0.2	0.31	0.335	0.405	7.205	9.765	10.825	11.65
G9606_5931	6556	SLC11A1	0.29	0.24	0.39	0.36	0.38	0.49	0.44	0.25	24.64	20.35	33.25	29.54	32.02	41.51	38.01	21.4	0.265	0.375	0.435	0.345	22.495	31.395	36.765	29.705
G9606_7883	29902	FAM216A	17.57	14.43	14.6	13.45	12.6	14.42	11.96	14.72	401.02	316.41	344.64	296.63	293.5	320.19	254.76	332.85	16	14.025	13.51	13.34	358.715	320.635	306.845	293.805
G9606_15053	27293	SMPDL3B	0.06	0	0	0.03	0.03	0.03	0	0.03	2	0	0	1	1.03	1	0	1	0.03	0.015	0.03	0.015	1	0.5	1.015	0.5
G9606_25961	100287327	USP17L17	0	0	0	0	0.02	0	0	0.01	0	0	0	0	0.53	0	0	0.25	0	0	0.01	0.005	0	0	0.265	0.125
G9606_5123	55196	KIAA1551	8.44	6.77	9.44	7.18	6.55	8.52	7.08	8.02	956	761	1093	809	733	967	786	902	7.605	8.31	7.535	7.55	858.5	951	850	844
G9606_24320	57551	TAOK1	7.56	9.33	11.4	9.41	7.94	7.72	10.65	7.43	1689.65	2085.53	2577.98	2096.33	1750.67	1703.91	2354.35	1656.02	8.445	10.405	7.83	9.04	1887.59	2337.155	1727.29	2005.185
G9606_17116	26277	TINF2	17.86	20.55	17.9	17.41	21.46	17.2	17.06	17.32	640	699	619	655	753	638	631	671	19.205	17.655	19.33	17.19	669.5	637	695.5	651
G9606_349	23189	KANK1	15.58	10.64	15.99	10.24	17.63	15.17	17.68	16.58	1520.38	1050.41	1564.99	993.54	1708.7	1493.77	1717.84	1603.41	13.11	13.115	16.4	17.13	1285.395	1279.265	1601.235	1660.625
G9606_17522	113235	SLC46A1	0.15	0.28	0.25	0.17	0.28	0.35	0.19	0.22	18.35	33.02	29.75	19.6	33.32	41.32	22.3	25.73	0.215	0.21	0.315	0.205	25.685	24.675	37.32	24.015
G9606_4119	165829	GPR156	0.01	0.03	0.02	0.09	0.12	0.06	0	0.04	1	1	1	4	6	4	0	3	0.02	0.055	0.09	0.02	1	2.5	5	1.5
G9606_475	114049	BUD23	74.42	82.64	70.23	84.35	65.18	46.62	66.72	49.85	1903.91	2076.01	1756.83	2173.68	1622.57	1282.6	1666.85	1381.07	78.53	77.29	55.9	58.285	1989.96	1965.255	1452.585	1523.96
G9606_19636	388759	C1orf229	0.42	0.46	0.59	0.64	0.92	0.4	0.59	0.55	17.23	18.76	24.55	26.35	37.23	16.47	24.29	22.55	0.44	0.615	0.66	0.57	17.995	25.45	26.85	23.42
G9606_23599	81127	OR4K15	0	0	0	0	0.05	0	0	0	0	0	0	0	1	0	0	0	0	0	0.025	0	0	0	0.5	0
G9606_227	7099	TLR4	0	0.01	0	0.09	0	0	0	0	0	1	0	9	0	0	0	0	0.005	0.045	0	0	0.5	4.5	0	0
G9606_13188	6134	RPL10	1185.28	1272.93	1143.04	1204.14	1396.86	1548.63	1247.56	1611.26	49261.66	52973.28	48378.53	49938.64	57321.49	64538.05	51445.76	67025.75	1229.105	1173.59	1472.745	1429.41	51117.47	49158.585	60929.77	59235.755
G9606_20541	729420	LMO7DN	0	0	0.05	0	0	0	0	0	0	0	1	0	0	0	0	0	0	0.025	0	0	0	0.5	0	0
G9606_25856	203547	VMA21	22.91	21.8	21.56	23.12	19.76	21.47	20.35	22.1	2002.87	1904.27	1925.53	2019.67	1708.57	1888.3	1765.28	1936.45	22.355	22.34	20.615	21.225	1953.57	1972.6	1798.435	1850.865
G9606_4475	2782	GNB1	117.96	114.39	107.6	113.15	103.03	89.53	100.83	95.5	6490.99	6321	6063	6207	5596	4937	5491	5286	116.175	110.375	96.28	98.165	6405.995	6135	5266.5	5388.5
G9606_28221	8857	FCGBP	0.23	0.28	0.17	0.33	0.15	0.24	0.22	0.29	54	67	42	79	35	57	52	70	0.255	0.25	0.195	0.255	60.5	60.5	46	61
G9606_34735	94086	HSPB9	0	0.28	0.09	0.19	0	0.09	0.09	0.28	0	3	1	2	0	1	1	3	0.14	0.14	0.045	0.185	1.5	1.5	0.5	2
G9606_14703	25758	KIAA1549L	4.42	4.53	3	4.08	1.77	1.49	2.05	1.51	641	663	436	595	257	227	296	225	4.475	3.54	1.63	1.78	652	515.5	242	260.5
G9606_19227	478	ATP1A3	1.48	0.65	1.53	0.8	1.34	0.71	1.08	0.93	96	43	103	51	85	47	70	60	1.065	1.165	1.025	1.005	69.5	77	66	65
G9606_23571	222068	TMED4	54.49	47.85	47.83	48.67	50.87	62.15	45.58	60.42	2287.22	2027.7	2074.51	2082.88	2113.28	2629.62	1931.05	2561.53	51.17	48.25	56.51	53	2157.46	2078.695	2371.45	2246.29
G9606_3097	2861	GPR37	0.51	0.62	0.36	0.65	0.72	0.66	0.59	0.63	53	64	38	67	73	68	61	65	0.565	0.505	0.69	0.61	58.5	52.5	70.5	63
G9606_16820	126147	NTN5	0.22	0.13	0.35	0.05	0.12	0.05	0.08	0.04	6	5	12	2	4	2	3	1	0.175	0.2	0.085	0.06	5.5	7	3	2
G9606_4524	780	DDR1	0.03	0.02	0	0.4	0.05	0.01	0.02	0.07	2	1	0	28	3	1	1	4	0.025	0.2	0.03	0.045	1.5	14	2	2.5
G9606_10299	1318	SLC31A2	2.61	2.92	2.45	2.61	3.31	2.88	3.26	3.01	107.44	122.88	103.5	126.08	132.94	123.73	144.1	127.82	2.765	2.53	3.095	3.135	115.16	114.79	128.335	135.96
G9606_19075	81533	ITFG1	19.94	19.65	18.93	17.7	21.99	24.57	21.74	23.75	1243	1226.17	1201.43	1100.95	1353.87	1535.67	1342.72	1481.87	19.795	18.315	23.28	22.745	1234.585	1151.19	1444.77	1412.295
G9606_34294	107984862	LOC107984862	0	0	0	0	0	0	0.01	0.01	0	0	0	0	0	0	1	1	0	0	0	0.01	0	0	0	1
G9606_7843	2533	FYB1	0	0	0	0.01	0.02	0	0	0.01	0	0	0	1	1	0	0	1	0	0.005	0.01	0.005	0	0.5	0.5	0.5
G9606_9771	344558	SH3RF3	0	0	0.01	0.06	0	0	0	0	0	0	1	6	0	0	0	0	0	0.035	0	0	0	3.5	0	0
G9606_16525	27244	SESN1	3.37	4.08	3.68	3.14	5.67	5.27	4.7	4.49	197	232	209	179	323	297	273	252	3.725	3.41	5.47	4.595	214.5	194	310	262.5
G9606_2720	9693	RAPGEF2	6.34	7.87	7.23	6.63	7.59	8.17	9.45	8.08	812	1022	949	861	961	1051	1210	1036	7.105	6.93	7.88	8.765	917	905	1006	1123
G9606_10105	9960	USP3	9.4	8.4	9.65	8.52	9.53	10.11	8.16	9.87	982.12	880.63	1020.83	890.75	977.37	1064.42	846.42	1035.41	8.9	9.085	9.82	9.015	931.375	955.79	1020.895	940.915
G9606_29970	150368	PHETA2	1.92	2.99	2.52	3.63	3.31	4.3	2.8	4.11	84	128	109	154	139	184	118	175	2.455	3.075	3.805	3.455	106	131.5	161.5	146.5
G9606_20091	30812	SOX8	0	0	0	0	0	0	0	0.02	0	0	0	0	0	0	0	1	0	0	0	0.01	0	0	0	0.5
G9606_6247	51109	RDH11	35.33	40.97	45.59	43.02	34.48	35.52	45.36	35.49	1657.82	1924	2177.72	2013.87	1597.21	1665.71	2110.86	1662.9	38.15	44.305	35	40.425	1790.91	2095.795	1631.46	1886.88
G9606_22599	143	PARP4	16.79	15.93	15.34	15.33	16.76	17.77	15.67	17.68	1690	1608.71	1576	1542	1667	1799.17	1565	1783	16.36	15.335	17.265	16.675	1649.355	1559	1733.085	1674
G9606_13760	89874	SLC25A21	0.44	0.41	0.32	0.51	0.29	0.21	0.2	0.28	34.69	32.69	26.11	40.65	22.7	16.96	16.18	22.43	0.425	0.415	0.25	0.24	33.69	33.38	19.83	19.305
G9606_20847	80781	COL18A1	0.06	0.01	0.03	0.77	0.01	0.02	0.01	0.05	6.31	1.23	3.39	76.64	1.14	2.4	1.2	5.48	0.035	0.4	0.015	0.03	3.77	40.015	1.77	3.34
G9606_31698	84552	PARD6G	2.67	3.79	3.28	4.43	2.84	3.4	3.84	3.22	187.72	267.25	235.32	311.39	197.54	240.27	268	226.8	3.23	3.855	3.12	3.53	227.485	273.355	218.905	247.4
G9606_9851	11179	ZNF277	18.09	11.3	15.88	10.69	18.02	19.51	17.49	18.74	683.09	442.47	612.78	409.25	663.16	746.81	654.64	714.19	14.695	13.285	18.765	18.115	562.78	511.015	704.985	684.415
G9606_6670	282890	ZNF311	1.42	2.42	1.39	3.21	1.73	2.07	2.11	1.7	89	149	85	171	106	124	119	101	1.92	2.3	1.9	1.905	119	128	115	110
G9606_24635	55771	PRR11	23.75	22.01	24.62	22.02	20.4	16.29	21.47	15.21	2530.89	2347.45	2590.33	2310.75	2139.93	1759.62	2250.51	1620.17	22.88	23.32	18.345	18.34	2439.17	2450.54	1949.775	1935.34
G9606_22780	162461	TMEM92	0.04	0.06	0.05	0.1	0.08	0.1	0.02	0.04	2	2.81	2.63	5.17	3.91	4.85	1.03	1.93	0.05	0.075	0.09	0.03	2.405	3.9	4.38	1.48
G9606_26396	1209	CLPTM1	34.64	42.62	39.46	45.34	37.1	34.42	38.69	38.07	1608	1975	1870	2082	1698	1597	1770	1754	38.63	42.4	35.76	38.38	1791.5	1976	1647.5	1762
G9606_14351	9317	PTER	14.05	15.86	14.18	15.53	14.58	19.97	14.99	16.97	888	997	913.15	979	914.98	1267	926	1069.39	14.955	14.855	17.275	15.98	942.5	946.075	1090.99	997.695
G9606_19413	6578	SLCO2A1	0	0.01	0.01	0	0.02	0	0.05	0.03	0	1	1	0	1	0	3	2	0.005	0.005	0.01	0.04	0.5	0.5	0.5	2.5
G9606_18975	10233	LRRC23	1.23	1.71	1.25	2.3	1.14	1.71	1.98	1.86	31	46	35	60	30	50	58	51	1.47	1.775	1.425	1.92	38.5	47.5	40	54.5
G9606_15243	440087	SMCO3	0.01	0.06	0.08	0.03	0.08	0.08	0.03	0.01	1	3	3	2	3	3	1	1	0.035	0.055	0.08	0.02	2	2.5	3	1
G9606_15960	120796	OR56A1	0	0.05	0.05	0.1	0.05	0.1	0.21	0.05	0	1	1	2	1	2	4	1	0.025	0.075	0.075	0.13	0.5	1.5	1.5	2.5
G9606_28519	415116	PIM3	34.96	26.63	36.04	28.33	33.47	31.58	29.03	35.8	1518	1157	1593	1227	1435	1375	1250	1556	30.795	32.185	32.525	32.415	1337.5	1410	1405	1403
G9606_9898	158055	C9orf163	0.05	0.02	0.04	0.04	0.02	0.11	0.12	0.09	2.16	1.06	2.11	2.08	1.04	5.3	5.48	4.16	0.035	0.04	0.065	0.105	1.61	2.095	3.17	4.82
G9606_32418	408029	C2orf27B	0	0	0	0	0	0.05	0	0	0	0	0	0	0	1.27	0	0	0	0	0.025	0	0	0	0.635	0
G9606_272	64928	MRPL14	45.75	51.41	44.82	51.47	40.7	34.42	42.52	36.59	812	913	805	910	713	611	743	651	48.58	48.145	37.56	39.555	862.5	857.5	662	697
G9606_2459	6490	PMEL	0.33	0.28	0.27	0.38	0.33	0.27	0.47	0.38	12	11	10	15	12	10	17	14	0.305	0.325	0.3	0.425	11.5	12.5	11	15.5
G9606_9778	92002	CCNQ	7.85	8.03	9.76	7.41	8.9	8.19	7.56	8.4	194.94	200.6	237.17	178.4	217.17	208.15	182.15	213.5	7.94	8.585	8.545	7.98	197.77	207.785	212.66	197.825
G9606_937	220416	LRRC63	0.07	0.11	0.04	0.13	0.05	0.06	0.09	0.16	5.83	9.67	3.29	7.88	4.03	2	7.01	10.11	0.09	0.085	0.055	0.125	7.75	5.585	3.015	8.56
G9606_28154	1375	CPT1B	8.69	12.77	9.12	12.31	8.6	11.49	10.45	12.4	437	638	463	614	422	571	519	620	10.73	10.715	10.045	11.425	537.5	538.5	496.5	569.5
G9606_22959	10838	ZNF275	12.49	8.81	12.56	9.17	15.11	6.65	13.73	7.2	1455	1027	1489	1065	1737	777	1586	839	10.65	10.865	10.88	10.465	1241	1277	1257	1212.5
G9606_2209	80059	LRRTM4	0.02	0.04	0	0	0	0.02	0.03	0.02	1	2	0	0	0	1	2	1	0.03	0	0.01	0.025	1.5	0	0.5	1.5
G9606_12723	9949	AMMECR1	15.28	20.7	23.69	21.12	15.77	12.22	23.3	13.61	1519	2062	2397	2099	1553	1218	2302	1353	17.99	22.405	13.995	18.455	1790.5	2248	1385.5	1827.5
G9606_23375	161779	PGBD4	3.24	3	2.76	2.54	3.19	2.78	2.5	2.57	137	127	119	107	133	118	105	109	3.12	2.65	2.985	2.535	132	113	125.5	107
G9606_35062	1174	AP1S1	23.95	26.56	25.44	27.63	25.5	24.47	22.68	25.54	563	625	609	648	592	577	529	601	25.255	26.535	24.985	24.11	594	628.5	584.5	565
G9606_4577	84631	SLITRK2	0.01	0	0	0	0.01	0.01	0.01	0	1	0	0	0	1	0.97	1.69	0	0.005	0	0.01	0.005	0.5	0	0.985	0.845
G9606_18239	4622	MYH4	0	0.01	0	0	0.01	0	0.01	0.01	0	1.29	0	0	1	0	1.01	1.01	0.005	0	0.005	0.01	0.645	0	0.5	1.01
G9606_8018	79002	TRIR	145.24	119.6	125.47	124.61	140.88	179.89	106.98	171.01	2512	2071	2210	2151	2406	3121	1836	2961	132.42	125.04	160.385	138.995	2291.5	2180.5	2763.5	2398.5
G9606_19773	80071	CCDC15	4.44	9.42	5.74	10.07	5.54	5.52	8.51	5.63	302	621	394	664	370	353	554	376	6.93	7.905	5.53	7.07	461.5	529	361.5	465
G9606_31021	6700	SPRR2A	0.25	0.22	0	0.17	0.38	0.42	0.42	0.38	3	2.67	0	2	4.5	5	5	4.5	0.235	0.085	0.4	0.4	2.835	1	4.75	4.75
G9606_25089	147372	CCBE1	0.9	0.85	0.85	0.8	0.9	0.91	0.93	0.64	107.44	96.87	103.15	92.36	103.24	105.66	110.18	76.59	0.875	0.825	0.905	0.785	102.155	97.755	104.45	93.385
G9606_5037	80070	ADAMTS20	0.01	0.01	0.02	0	0.01	0	0.01	0.02	1	1	2	0	1	0	1	2	0.01	0.01	0.005	0.015	1	1	0.5	1.5
G9606_137	10808	HSPH1	16.1	12.49	18.19	13.18	14.06	14.48	13.56	13.84	994.39	775.27	1150.93	844.23	856.68	898.95	855.34	851.47	14.295	15.685	14.27	13.7	884.83	997.58	877.815	853.405
G9606_1692	6259	RYK	2.17	3.74	2.54	3.74	2.85	5.51	2.98	5.21	117	201	139	201	151	295	159	280	2.955	3.14	4.18	4.095	159	170	223	219.5
G9606_26317	388610	TRNP1	0.14	0.14	0.22	0.28	0.17	0.08	0.03	0.11	5	5	8	10	6	3	1	4	0.14	0.25	0.125	0.07	5	9	4.5	2.5
G9606_13213	105	ADARB2	0.07	0.05	0.06	0.09	0.03	0.05	0.05	0.04	11.31	7.39	9.33	14.45	5	7.33	7.32	6.56	0.06	0.075	0.04	0.045	9.35	11.89	6.165	6.94
G9606_10040	3054	HCFC1	31.16	28.58	30.26	27.99	31.63	33.39	26.8	32.92	4789	4422	4736	4286	4847	5142	4151	5013	29.87	29.125	32.51	29.86	4605.5	4511	4994.5	4582
G9606_5284	5089	PBX2	24.95	26.9	37.21	28.28	24.93	30.03	32.54	31.44	1469	1585	2230	1661	1449	1773	1900	1853	25.925	32.745	27.48	31.99	1527	1945.5	1611	1876.5
G9606_1901	889	KRIT1	21.59	21.53	23.46	21.62	21.63	22.13	24.51	20.58	1472.77	1457.03	1617.31	1464.25	1440.1	1480.53	1622.39	1393.31	21.56	22.54	21.88	22.545	1464.9	1540.78	1460.315	1507.85
G9606_29770	100652901	LOC100652901	12.26	14.78	11.16	13.58	13.99	13.35	14.06	13.01	373.58	450.69	346.01	412.68	420.64	407.84	424.91	396.79	13.52	12.37	13.67	13.535	412.135	379.345	414.24	410.85
G9606_5101	4986	OPRK1	0.23	0.09	0.07	0.22	0.11	0.14	0.14	0.17	21.29	8.47	6.95	19.98	10.42	13.12	13.45	16.18	0.16	0.145	0.125	0.155	14.88	13.465	11.77	14.815
G9606_24815	10001	MED6	17.19	15.74	16.81	18.32	15.83	18.44	16.5	16.27	747.96	686.31	745.41	797.61	680.17	804.97	712.53	710.07	16.465	17.565	17.135	16.385	717.135	771.51	742.57	711.3
G9606_5370	8997	KALRN	0.16	0.2	0.13	0.21	0.14	0.26	0.13	0.13	26.88	31.16	26.06	43.21	23.85	33	22.79	24.18	0.18	0.17	0.2	0.13	29.02	34.635	28.425	23.485
G9606_17629	2624	GATA2	0.05	0	0.02	0.18	0	0.02	0	0	3	0	1	11	0	1	0	0	0.025	0.1	0.01	0	1.5	6	0.5	0
G9606_14184	114932	MRFAP1L1	44.92	68.76	59.47	70.01	46.67	47.12	59.88	47.24	1292.96	1981.02	1737.99	2010	1326.93	1358.95	1710.1	1359.98	56.84	64.74	46.895	53.56	1636.99	1873.995	1342.94	1535.04
G9606_31940	6001	RGS10	16.73	15.04	15.33	14.84	18.52	21.42	17.14	22.18	269	239	251	238	294	344	272	357	15.885	15.085	19.97	19.66	254	244.5	319	314.5
G9606_18222	146395	GSG1L	0.01	0	0.16	0.05	0.09	0	0.03	0	1	0	9	4	4	0	3	0	0.005	0.105	0.045	0.015	0.5	6.5	2	1.5
G9606_23071	8170	SLC14A2	0.64	0.78	0.61	0.83	0.98	0.62	0.59	0.81	49.4	60.55	46.41	63.12	74.24	48.29	45.37	62.1	0.71	0.72	0.8	0.7	54.975	54.765	61.265	53.735
G9606_10385	7559	ZNF12	10.65	8.84	9.53	8.8	10.48	10.33	9.48	9.3	986.01	824.46	899.08	812.74	962	965.01	875.01	860.87	9.745	9.165	10.405	9.39	905.235	855.91	963.505	867.94
G9606_10068	642819	ZNF487	0.13	0.12	0.14	0.24	0.14	0.14	0.21	0.23	5	5	6	10	6	6	8.99	10.16	0.125	0.19	0.14	0.22	5	8	6	9.575
G9606_21482	55450	CAMK2N1	0	0.02	0.04	0.05	0	0.07	0.07	0.05	0	1	1.74	2	0	3	2.92	2	0.01	0.045	0.035	0.06	0.5	1.87	1.5	2.46
G9606_5304	10938	EHD1	11.88	6.68	8.38	6.63	10.15	10.36	6.87	11.18	734.94	412.9	524	415	619.95	642.93	417	689.97	9.28	7.505	10.255	9.025	573.92	469.5	631.44	553.485
G9606_9399	163882	CNST	7.1	7.45	8.39	8.09	6.29	6.96	7.35	7.06	699.21	731.76	821.84	786.46	619.69	688.92	712.72	698.66	7.275	8.24	6.625	7.205	715.485	804.15	654.305	705.69
G9606_24060	219578	ZNF804B	0	0	0.02	0	0	0.01	0.01	0	0	0	2	0	0	1	1	0	0	0.01	0.005	0.005	0	1	0.5	0.5
G9606_599	357	SHROOM2	0.21	0.17	0.26	0.31	0.11	0.35	0.18	0.26	21	21	31	32	15	36	18	30	0.19	0.285	0.23	0.22	21	31.5	25.5	24
G9606_18605	102800317	TPTEP2-CSNK1E	25.99	29.27	36.66	33.36	23.14	28.65	25.47	30.99	1425.79	1607.62	2047.92	1826	1253.72	1576.44	1385.97	1702.3	27.63	35.01	25.895	28.23	1516.705	1936.96	1415.08	1544.135
G9606_4884	83643	CCDC3	0.05	0.12	0.11	0.3	0.03	0.07	0.17	0.1	3	7	7	18	2	4	10	6	0.085	0.205	0.05	0.135	5	12.5	3	8
G9606_12960	554282	FAM72C	14.48	14.22	25	10.12	13.4	10.37	14.71	11.33	617.73	591.52	1058.28	419.01	564.33	443.76	611.61	484	14.35	17.56	11.885	13.02	604.625	738.645	504.045	547.805
G9606_20917	54976	C20orf27	24.4	18.86	24.74	22.21	20.54	16.8	23.44	19.97	575	448	594	524	478	395	550	472	21.63	23.475	18.67	21.705	511.5	559	436.5	511
G9606_33463	7789	ZXDA	0.38	0.6	0.79	0.52	0.53	0.36	0.63	0.5	36.1	57.66	76.7	49.86	50.17	34.2	59.57	48.03	0.49	0.655	0.445	0.565	46.88	63.28	42.185	53.8
G9606_33124	79680	RTL10	5.33	6.36	4.9	6.3	5.43	5.17	5.14	5.56	652.08	778.49	610.24	769.13	655.48	633.81	623.07	681.08	5.845	5.6	5.3	5.35	715.285	689.685	644.645	652.075
G9606_2561	10426	TUBGCP3	14.53	12.66	16.92	11.39	13.55	8.95	13.84	9.69	898	812	1103	741	841	579	888	632	13.595	14.155	11.25	11.765	855	922	710	760
G9606_5108	8445	DYRK2	5.33	7.56	8.14	7.71	4.65	6.04	7.32	6.79	749	1076	1145	1080	635	864	1019	959	6.445	7.925	5.345	7.055	912.5	1112.5	749.5	989
G9606_28741	5261	PHKG2	9.07	9.07	9.22	9.37	9.48	7.67	8.83	7.54	584.17	597.48	623.89	630.24	660.64	516.34	583.31	530.57	9.07	9.295	8.575	8.185	590.825	627.065	588.49	556.94
G9606_32449	2862	MLNR	0	0	0	0	0	0	0	0.04	0	0	0	0	0	0	0	1	0	0	0	0.02	0	0	0	0.5
G9606_5379	2100	ESR2	0.7	1.01	0.74	0.98	0.95	0.88	0.82	0.81	53.33	82.41	54.48	75.79	73.68	64.09	64.91	60.85	0.855	0.86	0.915	0.815	67.87	65.135	68.885	62.88
G9606_4288	392843	IQCA1L	0	0	0.06	0.1	0.02	0	0	0.02	0	0	3	4	1	0	0	1	0	0.08	0.01	0.01	0	3.5	0.5	0.5
G9606_32390	51666	ASB4	0.17	0.28	0.14	0.25	0.2	0.3	0.25	0.23	10.08	18.54	9.17	17.36	12.08	20.95	17.47	16.31	0.225	0.195	0.25	0.24	14.31	13.265	16.515	16.89
G9606_15026	4215	MAP3K3	8.38	9.78	9.69	8.63	8.22	7.32	8.58	8.88	719.2	837.54	843.86	736.6	697.04	636.09	730.83	758.38	9.08	9.16	7.77	8.73	778.37	790.23	666.565	744.605
G9606_1996	85451	UNK	7.47	8.18	7.47	8.28	6.78	6.92	6.7	7.6	738.7	941.31	781.26	941.45	696.78	771.44	762.09	835.15	7.825	7.875	6.85	7.15	840.005	861.355	734.11	798.62
G9606_20463	3850	KRT3	0	0.04	0	0	0	0	0	0	0	1.86	0	0	0	0	0	0	0.02	0	0	0	0.93	0	0	0
G9606_7282	64219	PJA1	3.28	7.18	3.8	7.5	5.2	4.65	6.71	4.13	152	339	180	347	237	212	306	190	5.23	5.65	4.925	5.42	245.5	263.5	224.5	248
G9606_20900	8943	AP3D1	62.05	55.71	57.26	56.35	70.24	53.72	64.44	57.7	5465	4886	5162	4933	6156	4713	5608	5129	58.88	56.805	61.98	61.07	5175.5	5047.5	5434.5	5368.5
G9606_4092	6904	TBCD	13.82	11	11.4	10.93	11.69	7.88	11.32	9.26	1018.54	835.88	814.12	820.39	843.28	605.12	827.62	683.4	12.41	11.165	9.785	10.29	927.21	817.255	724.2	755.51
G9606_22101	5743	PTGS2	0	0	0	0.24	0.02	0.01	0	0	0	0	0	20	2	1	0	0	0	0.12	0.015	0	0	10	1.5	0
G9606_29187	105375817	LOC105375817	0.15	0.12	0.09	0.17	0.2	0.29	0.34	0	1.71	1.32	1.05	1.99	2.27	3.33	3.87	0	0.135	0.13	0.245	0.17	1.515	1.52	2.8	1.935
G9606_20704	1557	CYP2C19	0.43	0.44	0.4	0.54	0.38	0.35	0.36	0.49	32.42	33.38	31.1	41.09	28.39	26.99	27.22	37.22	0.435	0.47	0.365	0.425	32.9	36.095	27.69	32.22
G9606_3740	4595	MUTYH	20.03	17.56	15.59	17.36	20.33	28.2	15.25	26.52	676.01	594.53	543.59	590.73	682.32	949.21	518.95	891.68	18.795	16.475	24.265	20.885	635.27	567.16	815.765	705.315
G9606_11000	200008	CDCP2	0.05	0.11	0.05	0.08	0.14	0.03	0.03	0.05	2	4	2	3	5	1	1	2	0.08	0.065	0.085	0.04	3	2.5	3	1.5
G9606_15807	6882	TAF11	35.04	35.83	40.76	39.21	35.69	32.71	40.89	34.35	1016.81	1039.13	1190.21	1140.98	1030.15	959.2	1174.6	1001.99	35.435	39.985	34.2	37.62	1027.97	1165.595	994.675	1088.295
G9606_1382	1615	DARS	37.54	47.8	40.61	49.16	38.52	40.62	44.92	43.25	2170.93	2766.25	2390.88	2835.87	2200	2355	2575	2503.1	42.67	44.885	39.57	44.085	2468.59	2613.375	2277.5	2539.05
G9606_7838	7009	TMBIM6	267.23	269.29	243.94	274.46	256.1	303.36	249.24	297.06	13477	13608	12518	13834	12843	15388	12468	14979	268.26	259.2	279.73	273.15	13542.5	13176	14115.5	13723.5
G9606_10223	84626	KRBA1	2.27	3.24	2.38	3.11	2.93	2.79	2.23	3.31	160	230	170	223	204	199	158	234	2.755	2.745	2.86	2.77	195	196.5	201.5	196
G9606_4840	100528021	ST20-MTHFS	0	0.39	0.59	0.24	0.48	0	0	0	0	16.11	25.05	9.96	19.54	0	0	0	0.195	0.415	0.24	0	8.055	17.505	9.77	0
G9606_18991	2012	EMP1	0	0.02	0	0.55	0	0	0	0	0	1	0	28	0	0	0	0	0.01	0.275	0	0	0.5	14	0	0
G9606_26228	126	ADH1C	0	0	0	0.03	0	0	0	0	0	0	0	1	0	0	0	0	0	0.015	0	0	0	0.5	0	0
G9606_3186	139135	PASD1	0.1	0.18	0.08	0.12	0.12	0.16	0.13	0.18	6.31	11.7	5.2	7.61	7.96	10.73	8.55	12.03	0.14	0.1	0.14	0.155	9.005	6.405	9.345	10.29
G9606_11742	131096	KCNH8	0	0	0.01	0	0	0	0	0	0	0	1	0	0	0	0	0	0	0.005	0	0	0	0.5	0	0
G9606_19563	55872	PBK	38.57	44.06	48.24	44.69	32.71	32.51	41.91	32.06	1477	1689	1883	1710	1241	1252	1591	1231	41.315	46.465	32.61	36.985	1583	1796.5	1246.5	1411
G9606_8361	1825	DSC3	0.18	0.22	0.13	0.18	0.2	0.14	0.19	0.21	25.85	30.56	18.97	25.74	27.61	19.79	26.63	29.19	0.2	0.155	0.17	0.2	28.205	22.355	23.7	27.91
G9606_30184	5698	PSMB9	30.83	47.27	38.3	52.13	30.47	21.22	33.45	26.8	578	887	731	975	564	399	622	503	39.05	45.215	25.845	30.125	732.5	853	481.5	562.5
G9606_19242	943	TNFRSF8	0.01	0.04	0	0.02	0.06	0.02	0	0	1	2.48	0	1	3.95	1	0	0	0.025	0.01	0.04	0	1.74	0.5	2.475	0
G9606_23881	57631	LRCH2	0	0.02	0.01	0.03	0	0	0	0.04	0	1	1	2	0	0	0	2	0.01	0.02	0	0.02	0.5	1.5	0	1
G9606_21872	390595	UBAP1L	1.35	1.38	1.26	1.58	1.93	1.73	1.58	1.54	260.23	268.95	231.9	311.25	299.53	310.06	249.17	295.15	1.365	1.42	1.83	1.56	264.59	271.575	304.795	272.16
G9606_34389	5167	ENPP1	0.28	0.31	0.32	0.38	0.29	0.2	0.5	0.24	38.56	42.27	44.72	51.78	39.15	27.67	67.99	32.85	0.295	0.35	0.245	0.37	40.415	48.25	33.41	50.42
G9606_25223	1749	DLX5	0	0	0	0.04	0	0	0	0	0	0	0	1	0	0	0	0	0	0.02	0	0	0	0.5	0	0
G9606_1041	3400	ID4	0	0	0.01	1.48	0.01	0	0.01	0.03	0	0	1	105	1	0	1	2	0	0.745	0.005	0.02	0	53	0.5	1.5
G9606_16554	51027	BOLA1	38.58	55.8	36.9	61.03	39.85	32.97	43.55	35.71	638	907	610	987	644	550	703	584	47.19	48.965	36.41	39.63	772.5	798.5	597	643.5
G9606_14451	5580	PRKCD	2.61	4.35	3.66	3.43	3.53	4.3	3.96	4.51	131.74	222.01	183.41	176.34	181.13	214.7	201.63	231.2	3.48	3.545	3.915	4.235	176.875	179.875	197.915	216.415
G9606_15596	317701	VN1R2	0.58	1.02	0.6	1.11	0.5	0.62	0.78	0.82	13.75	24.19	14.5	26.24	11.74	14.72	18.19	19.4	0.8	0.855	0.56	0.8	18.97	20.37	13.23	18.795
G9606_7484	84314	TMEM107	8.81	12.92	8.27	12.05	9.45	7.83	10.72	8.85	368.62	540.62	350.99	503.52	389.43	328.23	443.69	369.9	10.865	10.16	8.64	9.785	454.62	427.255	358.83	406.795
G9606_16263	54861	SNRK	7.25	8.9	9.64	8.62	8.38	6.52	10.12	6.75	669	815	908	795	785	599	922	638	8.075	9.13	7.45	8.435	742	851.5	692	780
G9606_16221	1489	CTF1	0.23	0.2	0.2	0.27	0.21	0.28	0.18	0.22	6.94	6.25	6.25	8.03	6.52	8.35	5.55	6.61	0.215	0.235	0.245	0.2	6.595	7.14	7.435	6.08
G9606_6176	6288	SAA1	0	0	0	0.69	0	0	0	0	0	0	0	7.59	0	0	0	0	0	0.345	0	0	0	3.795	0	0
G9606_5010	137362	GOT1L1	0	0	0	0	0	0.03	0.03	0	0	0	0	0	0	1	1	0	0	0	0.015	0.015	0	0	0.5	0.5
G9606_6116	94097	SFXN5	6.64	6.4	5.32	5.75	6.91	5.77	6.07	5.77	514	502	418	448	527	441	466	449	6.52	5.535	6.34	5.92	508	433	484	457.5
G9606_23013	5438	POLR2I	17.59	13.44	14.22	14.06	22.33	14.44	13.84	16.23	272.31	208.28	224.12	217.22	341.43	224.15	212.53	251.6	15.515	14.14	18.385	15.035	240.295	220.67	282.79	232.065
G9606_6510	257415	FAM133B	21.32	27.03	24.11	28.13	21.61	17.84	25.13	18.95	1041	1275	1168	1325	1017	870	1175	903	24.175	26.12	19.725	22.04	1158	1246.5	943.5	1039
G9606_28186	56033	BARX1	0.07	0.04	0	0	0.08	0.15	0	0.07	2	1	0	0	2	4	0	2	0.055	0	0.115	0.035	1.5	0	3	1
G9606_246	23259	DDHD2	21.59	25.5	21.49	25.26	20.19	20.08	21.24	20.05	1520.26	1854.76	1560.54	1832	1406.91	1441.55	1513.45	1416.02	23.545	23.375	20.135	20.645	1687.51	1696.27	1424.23	1464.735
G9606_13147	64598	MOSPD3	5.13	7.15	6.98	6.27	7.61	4.77	7.75	5.38	99	147	143	128	157	96	162	106	6.14	6.625	6.19	6.565	123	135.5	126.5	134
G9606_12442	6891	TAP2	35.83	29.76	29	28.82	31.44	28.41	26.6	25.75	2836.83	2462.28	2292.74	2467.24	2508.56	2278.59	2154.99	2128.95	32.795	28.91	29.925	26.175	2649.555	2379.99	2393.575	2141.97
G9606_22011	7485	WRB	19.93	22.09	18.65	24.3	23.5	15.94	24.54	17.1	554.35	621	529	680	648.58	447	676	491	21.01	21.475	19.72	20.82	587.675	604.5	547.79	583.5
G9606_3355	622	BDH1	15.15	13.92	12.84	13.78	15.45	19.16	13.58	19.05	976.28	903.48	831.06	872.83	1000.41	1227.76	875.76	1190.22	14.535	13.31	17.305	16.315	939.88	851.945	1114.085	1032.99
G9606_26842	55658	RNF126	50.81	38.56	52.85	39.5	43.4	43.07	36.68	46.32	1577	1196	1667	1234	1341	1345	1139	1431	44.685	46.175	43.235	41.5	1386.5	1450.5	1343	1285
G9606_26714	286223	C9orf47	0	0.01	0	0	0	0	0	0	0	1	0	0	0	0	0	0	0.005	0	0	0	0.5	0	0	0
G9606_9168	92558	BICDL1	1.42	1.71	1.18	2.47	1.65	1.47	1.48	1.23	78	87	63.1	122	82	77	79	67.28	1.565	1.825	1.56	1.355	82.5	92.55	79.5	73.14
G9606_23544	1020	CDK5	13.47	14.5	12.28	17.37	14.74	11.76	15.94	12.86	287	311	268	368	312	250	339	276	13.985	14.825	13.25	14.4	299	318	281	307.5
G9606_34802	10786	SLC17A3	0	0	0.03	0	0	0	0	0	0	0	1	0	0	0	0	0	0	0.015	0	0	0	0.5	0	0
G9606_14425	10246	SLC17A2	0	0	0	0	0.03	0	0.03	0	0	0	0	0	1	0	1	0	0	0	0.015	0.015	0	0	0.5	0.5
G9606_13933	8611	PLPP1	6.85	7.31	8.72	6.45	6.91	10.17	7.83	9.56	207.07	221.14	265.8	194.51	206.44	308.41	234.81	289.61	7.08	7.585	8.54	8.695	214.105	230.155	257.425	262.21
G9606_12113	27235	COQ2	5.29	4.89	5.26	4.6	5.28	3.06	6.47	3.35	162.08	142.85	157.18	137.06	152.12	96.29	188.14	101	5.09	4.93	4.17	4.91	152.465	147.12	124.205	144.57
G9606_13900	8642	DCHS1	0.09	0.04	0.04	0.05	0.1	0.08	0.05	0.07	18	8	9	10	20	15	9	13	0.065	0.045	0.09	0.06	13	9.5	17.5	11
G9606_9484	140873	C20orf173	0.02	0	0.02	0.06	0.15	0	0.08	0	1	0	1	1	4	0	1	0	0.01	0.04	0.075	0.04	0.5	1	2	0.5
G9606_5150	314	AOC2	1.14	2.9	2.59	4.28	0.49	1.95	1.26	2.13	56	142	129	209.01	23.01	96	61	104	2.02	3.435	1.22	1.695	99	169.005	59.505	82.5
G9606_4209	129684	CNTNAP5	0.01	0.01	0	0.02	0.02	0.02	0.02	0.02	2	2.39	1	4	3	3	2	2	0.01	0.01	0.02	0.02	2.195	2.5	3	2
G9606_15812	5834	PYGB	30.44	16.08	23.46	15.92	17.06	21.45	14.07	23.17	2288	1203	1792	1186	1265	1618	1051	1742	23.26	19.69	19.255	18.62	1745.5	1489	1441.5	1396.5
G9606_13984	22821	RASA3	2.17	1.48	1.58	1.31	3.88	4.42	2.36	3.58	171	122	126	108	301	348	188	289	1.825	1.445	4.15	2.97	146.5	117	324.5	238.5
G9606_33587	440804	RIMBP3B	0.36	1.01	0.32	0.75	0.8	0.59	0.39	0.87	35.76	100.79	32.81	74.98	78.37	59.13	38.88	86.73	0.685	0.535	0.695	0.63	68.275	53.895	68.75	62.805
G9606_23109	56891	LGALS14	0	0.15	0.07	0.07	0.15	0	0.07	0	0	3	1	1	2	0	1	0	0.075	0.07	0.075	0.035	1.5	1	1	0.5
G9606_7116	64981	MRPL34	70.66	93.8	80.64	101.83	69.61	67.94	81.06	72.92	1176	1563	1366	1693	1146	1134	1339	1214	82.23	91.235	68.775	76.99	1369.5	1529.5	1140	1276.5
G9606_14106	90321	ZNF766	10.9	10.62	11.66	11.14	9.63	11.66	10.14	10.26	626.02	598.23	661.71	626.96	534.79	658.44	566.75	572.21	10.76	11.4	10.645	10.2	612.125	644.335	596.615	569.48
G9606_30301	123606	NIPA1	5.05	6.23	6.11	6.49	4.72	5.65	6.41	5.45	599	739	734	768	555	674	755	646	5.64	6.3	5.185	5.93	669	751	614.5	700.5
G9606_23983	2568	GABRP	0	0	0	3.36	0.02	0	0.04	0.02	0	0	0	187	1	0	2	1	0	1.68	0.01	0.03	0	93.5	0.5	1.5
G9606_2095	2581	GALC	1.35	1.39	1.29	1.36	1.45	1.09	1.89	1	96	99	93	97	102	78	134	72	1.37	1.325	1.27	1.445	97.5	95	90	103
G9606_10101	8476	CDC42BPA	10.56	7.51	9.44	7.7	8.72	9.87	9.14	9.58	2030	1442	1848	1485	1641	1914	1750	1857	9.035	8.57	9.295	9.36	1736	1666.5	1777.5	1803.5
G9606_10516	51257	2-Mar	6.02	6.7	6.48	7.18	6.81	3.17	6.32	4.69	185.8	204.01	198.54	202.84	199.03	99.83	178.07	144.79	6.36	6.83	4.99	5.505	194.905	200.69	149.43	161.43
G9606_17805	9862	MED24	29.37	30.65	33.31	28.46	28.72	29.31	30.58	32.06	2011.76	2098.01	2326.91	1945.82	1939.81	2015.99	2073	2196	30.01	30.885	29.015	31.32	2054.885	2136.365	1977.9	2134.5
G9606_6712	5329	PLAUR	1.98	2.5	3.41	3.29	2.43	2.06	3.31	2.91	52.02	66.73	92.19	83.7	61.57	50.94	86.96	71.03	2.24	3.35	2.245	3.11	59.375	87.945	56.255	78.995
G9606_33690	1200	TPP1	50.83	63.29	51.28	62.32	53.9	62.32	58.03	67.65	3294	4105	3383	4029	3449	4050	3730	4389	57.06	56.8	58.11	62.84	3699.5	3706	3749.5	4059.5
G9606_5815	55503	TRPV6	0.02	0	0	0	0	0	0.02	0	1	0	0	0	0	0	1	0	0.01	0	0	0.01	0.5	0	0	0.5
G9606_2672	3029	HAGH	46.88	44.93	45.82	45.93	41.69	39.55	41.05	41.49	982	944	986	954	875	839	856	863	45.905	45.875	40.62	41.27	963	970	857	859.5
G9606_7850	27077	B9D1	10.98	5.07	7.83	4.12	17.19	14.45	11.17	11.96	293.93	128.44	221.9	118.82	409.48	396.46	283.5	355.35	8.025	5.975	15.82	11.565	211.185	170.36	402.97	319.425
G9606_12089	10434	LYPLA1	69.29	45.29	50.68	45.57	59.47	64.61	46.04	59.94	3086	2047	2378	2048	2651	2958	2102	2713	57.29	48.125	62.04	52.99	2566.5	2213	2804.5	2407.5
G9606_10437	219855	SLC37A2	4.44	5.86	4.34	5.83	5.2	5.44	4.84	5.44	337.44	445.19	335.84	442.57	390.51	415.14	364.81	414.44	5.15	5.085	5.32	5.14	391.315	389.205	402.825	389.625
G9606_7373	145447	ABHD12B	2.5	4.17	2.45	4.19	1.88	2.98	2.55	1.63	30.19	54.97	32.1	51.91	24.33	41.2	33.7	22.03	3.335	3.32	2.43	2.09	42.58	42.005	32.765	27.865
G9606_6224	283710	LOC283710	113.2	123.58	84.23	127.78	117.55	104.58	101.46	101.37	2167	2382	1628	2430	2228	2009	1949	1957	118.39	106.005	111.065	101.415	2274.5	2029	2118.5	1953
G9606_30098	8330	HIST1H2AK	0.91	1.25	1.3	1.49	1.35	1.99	1.16	2.51	7.12	9.81	10.4	11.66	10.45	15.66	9	19.73	1.08	1.395	1.67	1.835	8.465	11.03	13.055	14.365
G9606_10598	158038	LINGO2	0.08	0.08	0.06	0.08	0.09	0.09	0.08	0.11	22.08	20.99	18.24	20.83	25.12	24.03	21.69	26.7	0.08	0.07	0.09	0.095	21.535	19.535	24.575	24.195
G9606_2172	4129	MAOB	0	0	0	0.66	0	0	0	0.02	0	0	0	30	0	0	0	1	0	0.33	0	0.01	0	15	0	0.5
G9606_367	2492	FSHR	0	0	0	0.01	0	0.05	0.01	0	0	1.01	0	2.03	1	1	3.06	1	0	0.005	0.025	0.005	0.505	1.015	1	2.03
G9606_2800	22899	ARHGEF15	0	0	0	0.02	0	0.02	0	0	0	0	0	1	0	1	0	0	0	0.01	0.01	0	0	0.5	0.5	0
G9606_21832	64854	USP46	2.04	3.1	2.54	3.04	2.16	2.5	2.73	2.72	301.44	456.2	381	447.29	314.22	368.51	399.72	400.76	2.57	2.79	2.33	2.725	378.82	414.145	341.365	400.24
G9606_6618	57678	GPAM	5.08	5.36	5.47	6.24	5.06	3.67	5.84	3.67	598	632	655	733	588	433	683	432	5.22	5.855	4.365	4.755	615	694	510.5	557.5
G9606_18410	79039	DDX54	11.07	6.56	9.85	5.82	9.57	9.26	6.74	9.31	891.25	528.54	807	467.03	761	747.28	538	750.33	8.815	7.835	9.415	8.025	709.895	637.015	754.14	644.165
G9606_20548	493861	EID3	0.08	0	0.07	0.04	0.19	0.04	0.08	0.15	2	0	2	1	5	1	2	4	0.04	0.055	0.115	0.115	1	1.5	3	3
G9606_34062	124220	ZG16B	0	0	0	0.07	0	0	0	0	0	0	0	1	0	0	0	0	0	0.035	0	0	0	0.5	0	0
G9606_10679	9274	BCL7C	10.34	11.15	8.55	11.95	9.06	9	7.82	7.8	238.82	271.48	205.21	271.85	208.8	215.56	175.95	183.51	10.745	10.25	9.03	7.81	255.15	238.53	212.18	179.73
G9606_10396	55717	WDR11	19.93	27.26	21.48	25.7	21.3	24.05	25.55	22.84	1575	2182	1671	2007	1681	1890	1956	1773	23.595	23.59	22.675	24.195	1878.5	1839	1785.5	1864.5
G9606_1639	441024	MTHFD2L	11.44	9.55	9.79	9.52	11.49	10.96	10.5	10.17	487.65	411.55	431.08	409.77	479.13	471.01	438.78	420.6	10.495	9.655	11.225	10.335	449.6	420.425	475.07	429.69
G9606_209	9730	DCAF1	11.13	9.56	10.48	9.49	9.1	9.26	9.47	8.39	1148.91	993.59	1098.75	975.74	924.45	959.78	975.52	871.32	10.345	9.985	9.18	8.93	1071.25	1037.245	942.115	923.42
G9606_13497	55629	PNRC2	65.11	82.04	91.39	84.31	58.39	58.63	100.81	56.75	2870	3620	4101	3708	2537	2591	4405	2505	73.575	87.85	58.51	78.78	3245	3904.5	2564	3455
G9606_24988	6623	SNCG	0	0	0	0.07	0	0	0	0.07	0	0	0	1	0	0	0	1	0	0.035	0	0.035	0	0.5	0	0.5
G9606_2860	57614	RELCH	7.7	7.37	7.08	7.02	8.45	7.51	8.03	7.09	787.22	753.99	722	713.04	829.34	746.65	811.95	715	7.535	7.05	7.98	7.56	770.605	717.52	787.995	763.475
G9606_13905	51133	KCTD3	23.17	27.15	26.46	26.94	32.64	20.39	36.79	21.02	1680	1966	1949	1946	2332	1482	2645	1525	25.16	26.7	26.515	28.905	1823	1947.5	1907	2085
G9606_9246	1269	CNR2	1.75	1.35	1.11	1.42	1.45	1.35	1.2	1.79	101.34	72.84	66.66	79.62	84.36	75.8	67.49	99.55	1.55	1.265	1.4	1.495	87.09	73.14	80.08	83.52
G9606_3761	60386	SLC25A19	11.56	12.03	9.04	12.63	10.13	9.98	7.03	10.14	433.47	448.62	304.15	445.32	356.7	389.61	258.77	364.57	11.795	10.835	10.055	8.585	441.045	374.735	373.155	311.67
G9606_18860	8620	NPFF	1.15	1.84	1.01	1.59	1.32	1.28	0.74	1.77	15	23	15	17	14	17	8	22	1.495	1.3	1.3	1.255	19	16	15.5	15
G9606_9640	653075	GOLGA8T	1.84	3.01	1.7	3.28	1.66	1.77	1.81	1.92	169.64	277.25	159.78	301.11	151.9	165.59	167.24	177.21	2.425	2.49	1.715	1.865	223.445	230.445	158.745	172.225
G9606_11106	3344	FOXN2	13.43	15.4	17.28	15	13.05	11.96	15.97	12.21	1325	1521	1741	1477	1274	1194	1564	1207	14.415	16.14	12.505	14.09	1423	1609	1234	1385.5
G9606_32974	553	AVPR1B	0.16	0.08	0.15	0.16	0.06	0.03	0.05	0.03	14	7	13	14	5	3	4	3	0.12	0.155	0.045	0.04	10.5	13.5	4	3.5
G9606_31635	100130519	TMEM221	0	0.03	0.11	0	0	0	0.04	0.07	0	1	3	0	0	0	1	2	0.015	0.055	0	0.055	0.5	1.5	0	1.5
G9606_9708	8576	STK16	11.75	11.28	10.78	12.53	13.24	9.98	11.05	11.06	409.87	407.57	400.68	440.9	449.84	368.83	391.07	399.33	11.515	11.655	11.61	11.055	408.72	420.79	409.335	395.2
G9606_23470	101927601	GOLGA6L19	0.46	0.3	0	0.58	0.2	0.25	0.2	0	37.53	24.82	0	47.84	16.5	20.64	15.92	0	0.38	0.29	0.225	0.1	31.175	23.92	18.57	7.96
G9606_15645	8621	CDK13	12.23	14.22	16.62	14.38	12.87	13.4	15.45	13.64	1454.17	1674.19	2001.76	1702.69	1496.86	1608.24	1822.06	1632.17	13.225	15.5	13.135	14.545	1564.18	1852.225	1552.55	1727.115
G9606_16493	54414	SIAE	12.8	11.44	10.67	10.91	15.68	15.56	14.24	13.83	775.34	761.32	740.08	728.17	963.73	970.08	941	869.17	12.12	10.79	15.62	14.035	768.33	734.125	966.905	905.085
G9606_3295	222256	CDHR3	0.58	0.59	0.41	0.51	0.56	0.51	0.54	0.47	73.79	77.95	52.3	72.4	73.43	67.97	71.09	64.73	0.585	0.46	0.535	0.505	75.87	62.35	70.7	67.91
G9606_1823	57117	INTS12	20.28	18.08	22.94	16.17	21.73	20.65	22.94	17.51	628	570	716	517	665	641	701	565	19.18	19.555	21.19	20.225	599	616.5	653	633
G9606_34955	81542	TMX1	25.84	23.72	21.07	23.12	24.74	22.95	22.32	23.63	1947.81	1790.06	1617.03	1738.63	1841.71	1734.87	1669.06	1783.01	24.78	22.095	23.845	22.975	1868.935	1677.83	1788.29	1726.035
G9606_14023	8447	DOC2B	0.05	0	0	0.08	0	0	0	0	1	0	0	2	0	0	0	0	0.025	0.04	0	0	0.5	1	0	0
G9606_3744	8028	MLLT10	11.59	12.35	14.06	10.95	10.36	11.49	10.37	11.44	802.64	784.02	951.3	725.06	688.53	806.51	736.87	778.06	11.97	12.505	10.925	10.905	793.33	838.18	747.52	757.465
G9606_16972	112268392	LOC112268392	0.61	0.85	0.6	0.84	0.6	0.59	0.48	0.46	25.07	34.84	25.24	34.47	24.41	24.28	19.4	18.92	0.73	0.72	0.595	0.47	29.955	29.855	24.345	19.16
G9606_21604	6804	STX1A	2.01	2.64	2.36	2.5	2	1.9	1.98	2.2	74	100	92	88	70	70	74	83	2.325	2.43	1.95	2.09	87	90	70	78.5
G9606_25479	26003	GORASP2	55.55	53.6	71.1	55.68	74.66	66.3	72.22	65.92	2542	2464	3319	2553	3409	3053	3312	3050	54.575	63.39	70.48	69.07	2503	2936	3231	3181
G9606_17618	10541	ANP32B	283.86	277.4	252.4	274.11	337.43	309.58	304.52	281.17	8315	8133	7527	8011	9760	9093.82	8848	8245	280.63	263.255	323.505	292.845	8224	7769	9426.91	8546.5
G9606_26660	554250	GDF5OS	1.69	1.56	1.06	1.73	1.3	1.22	0.93	1.15	54.53	50.41	34.74	55.6	41.33	39.26	29.75	36.9	1.625	1.395	1.26	1.04	52.47	45.17	40.295	33.325
G9606_21079	7274	TTPA	0.12	0.09	0.09	0.03	0.13	0.05	0.04	0.14	5.34	4.2	3.33	1.57	6.14	1.62	1.83	6.92	0.105	0.06	0.09	0.09	4.77	2.45	3.88	4.375
G9606_2910	81616	ACSBG2	0.3	0.65	0.44	0.33	0.6	0.57	0.38	0.82	13	28	20	16	26	23	16	34	0.475	0.385	0.585	0.6	20.5	18	24.5	25
G9606_31750	51015	ISOC1	14.75	24.08	17.41	25.06	15	15.08	20.38	17.03	521	851	626	883	523	534	714	602	19.415	21.235	15.04	18.705	686	754.5	528.5	658
G9606_6281	23552	CDK20	0.1	0.1	0.13	0.16	0.12	0.25	0.22	0.15	4	4	5	6	5	10	8	6	0.1	0.145	0.185	0.185	4	5.5	7.5	7
G9606_9670	147409	DSG4	0.01	0.01	0	0	0	0.01	0.01	0	1	1	0	0	0	1	1	0	0.01	0	0.005	0.005	1	0	0.5	0.5
G9606_11675	5322	PLA2G5	0	0	0	0	0	0	0	0.03	0	0	0	0	0	0	0	1.04	0	0	0	0.015	0	0	0	0.52
G9606_10469	339451	KLHL17	4.11	4.39	3.44	4.29	4.15	3.03	3.92	4.02	199	214	171	203	198	139	185	193	4.25	3.865	3.59	3.97	206.5	187	168.5	189
G9606_3020	203074	PRSS55	0.21	0.02	0.21	0.1	0.28	0.11	0.21	0.17	4.13	0.36	4.05	1.98	5.98	2.08	3.95	3.25	0.115	0.155	0.195	0.19	2.245	3.015	4.03	3.6
G9606_2847	10695	CNPY3	34.92	36.85	33.98	36.75	40.89	52.96	35.08	54.99	1111	1172	1096	1161	1280	1689.69	1103	1753.5	35.885	35.365	46.925	45.035	1141.5	1128.5	1484.845	1428.25
G9606_13603	400954	EML6	7.85	8.97	9.04	9.12	8.15	10.09	10.65	10.03	1049.66	1209.6	1202.34	1189.65	1076.24	1331.59	1420.42	1340.35	8.41	9.08	9.12	10.34	1129.63	1195.995	1203.915	1380.385
G9606_27732	2960	GTF2E1	9.95	10.47	10.41	10.56	11.34	10.07	9.91	9.51	556.55	592.53	595.65	593.55	628.82	570.37	553.98	537.36	10.21	10.485	10.705	9.71	574.54	594.6	599.595	545.67
G9606_2827	10086	HHLA1	0	0.01	0.03	0	0	0	0.04	0	0	1	2	0	0	0	3	0	0.005	0.015	0	0.02	0.5	1	0	1.5
G9606_10674	339318	ZNF181	5.72	6.13	6.27	6.15	6.21	5.25	6.34	5.65	315.61	329.64	338.69	323.7	339.39	282.37	335.2	308.58	5.925	6.21	5.73	5.995	322.625	331.195	310.88	321.89
G9606_17651	32	ACACB	0.22	0.38	0.2	0.35	0.46	0.5	0.47	0.41	37.17	65.55	36.3	58.69	77.23	84.53	82.34	74.79	0.3	0.275	0.48	0.44	51.36	47.495	80.88	78.565
G9606_19122	25884	CHRDL2	0	0	0.1	0	0	0	0	0.07	0	0	3	0	0	0	0	2	0	0.05	0	0.035	0	1.5	0	1
G9606_1045	50863	NTM	0.04	0	0.03	0	0.07	0.08	0	0.03	1.17	0	0.95	0	2	2.17	0	0.79	0.02	0.015	0.075	0.015	0.585	0.475	2.085	0.395
G9606_17907	83999	KREMEN1	1.98	2.46	1.39	2.31	2.25	2.25	2.09	1.91	169.78	203.82	116.62	194.5	193.24	175.03	162.78	149.72	2.22	1.85	2.25	2	186.8	155.56	184.135	156.25
G9606_19359	84247	RTL6	2.51	2.34	1.95	2.53	1.17	0.72	0.92	0.96	246	230	195	247	113	71	89	94	2.425	2.24	0.945	0.94	238	221	92	91.5
G9606_14169	338809	C12orf74	0	0	0	0.03	0	0	0	0	0	0	0	1	0	0	0	0	0	0.015	0	0	0	0.5	0	0
G9606_19249	9283	GPR37L1	0.36	0.27	0.27	0.23	0.23	0.35	0.2	0.42	41.72	31.75	32.21	27	25.47	40.03	22.41	48.55	0.315	0.25	0.29	0.31	36.735	29.605	32.75	35.48
G9606_9800	284273	ZADH2	11.35	16.7	13.31	16.87	12.5	15.54	15.46	15.25	1381.25	1993.63	1629.32	2013.23	1498.34	1846.83	1830.32	1822.45	14.025	15.09	14.02	15.355	1687.44	1821.275	1672.585	1826.385
G9606_33497	29927	SEC61A1	273.67	189.44	263.24	168.12	304.69	293.67	279.11	307.36	18257.15	12649.58	17878.61	11190.05	20071.27	19646.14	18469.9	20527.24	231.555	215.68	299.18	293.235	15453.365	14534.33	19858.705	19498.57
G9606_18074	8239	USP9X	7.39	10.77	9.25	11.12	7.25	8.75	9.97	8.62	1415.8	2032.76	1766.01	2088.94	1378.83	1666.01	1878.78	1641.38	9.08	10.185	8	9.295	1724.28	1927.475	1522.42	1760.08
G9606_25057	139422	MAGEB10	0.35	0.38	0.31	0.3	0.76	0.35	0.37	0.37	12.59	13.47	11.04	10.72	26.48	12.62	12.92	13.15	0.365	0.305	0.555	0.37	13.03	10.88	19.55	13.035
G9606_21639	164153	UBL4B	0.18	0.22	0.14	0.22	0.04	0.07	0.15	0.26	5	6	4	6	1	2	4	7	0.2	0.18	0.055	0.205	5.5	5	1.5	5.5
G9606_2306	148156	ZNF558	4.34	5.53	5.56	5.7	5.37	3.93	6.05	4.13	269.39	345.74	360.1	353.83	336.53	249.66	375.34	261.91	4.935	5.63	4.65	5.09	307.565	356.965	293.095	318.625
G9606_20078	79833	GEMIN6	25.23	25.29	22.93	26.94	21.72	26.31	17.48	21.43	307	308	284	327	261	321	211	261	25.26	24.935	24.015	19.455	307.5	305.5	291	236
G9606_25588	84233	TMEM126A	6.96	7.73	7.39	6.85	7.06	5.63	8.35	5.62	99	112	106	99	98	79	120	80	7.345	7.12	6.345	6.985	105.5	102.5	88.5	100
G9606_9170	51201	ZDHHC2	19.72	22.22	19.82	23.69	17.89	20.24	18.86	18.92	1027.8	1237.48	1116.9	1282	992.09	1065.95	1059.44	1054.64	20.97	21.755	19.065	18.89	1132.64	1199.45	1029.02	1057.04
G9606_18698	84300	UQCC2	19.86	23.48	17.31	22.94	18.3	19.1	20.19	18.1	479	567	425	552	436	462	483	437	21.67	20.125	18.7	19.145	523	488.5	449	460
G9606_229	107985320	LOC107985320	0.39	0.28	0.34	0.28	0.35	0.38	0.16	0.5	14.62	10.75	13.18	10.69	14.05	14.08	6.19	20.27	0.335	0.31	0.365	0.33	12.685	11.935	14.065	13.23
G9606_24356	163175	LGI4	0.14	0.08	0.1	0.04	0	0.11	0.04	0.21	6	4	4	2	0	6	2	9	0.11	0.07	0.055	0.125	5	3	3	5.5
G9606_27618	10576	CCT2	153.11	152.13	141.45	150.5	132.95	142.1	126.99	137.14	5446	5413	5120	5338	4667	5065	4479	4879	152.62	145.975	137.525	132.065	5429.5	5229	4866	4679
G9606_31779	2527	FUT5	0	0	0.03	0.06	0	0.03	0.03	0.03	0	0	1.13	2	0	1	1.07	1.05	0	0.045	0.015	0.03	0	1.565	0.5	1.06
G9606_2189	2653	GCSH	34.82	28.7	29.41	26.05	34.82	30.94	33.56	32.08	910	738	772	669	898	823	854	826	31.76	27.73	32.88	32.82	824	720.5	860.5	840
G9606_13236	23545	ATP6V0A2	7.66	8.63	8.5	8.14	7.36	7.43	7.97	8.31	728.38	742.97	696.2	697.37	662.66	677.39	646.24	737.63	8.145	8.32	7.395	8.14	735.675	696.785	670.025	691.935
G9606_22952	79585	CORO7	91.68	93.23	86.48	98.06	67.13	86.57	67.15	99.51	6168.47	6248.93	5893.99	6561	4410.63	5825.02	4451.74	6667.65	92.455	92.27	76.85	83.33	6208.7	6227.495	5117.825	5559.695
G9606_12665	57181	SLC39A10	3.78	5.42	4.01	5.51	3.37	4.12	3.5	3.76	381.77	550.18	413.12	555.3	340.21	416.53	353.09	380.64	4.6	4.76	3.745	3.63	465.975	484.21	378.37	366.865
G9606_11690	84811	BUD13	11.43	13.09	13.07	12.58	12.66	6.6	11.89	8.03	463	532	539	510	506	270	476	325	12.26	12.825	9.63	9.96	497.5	524.5	388	400.5
G9606_5482	3485	IGFBP2	0	0	0	5.89	0	0	0	0	0	0	0	133	0	0	0	0	0	2.945	0	0	0	66.5	0	0
G9606_18388	79789	CLMN	0.13	0.2	0.11	0.27	0.21	0.37	0.13	0.25	27.7	48.03	28.04	63.91	36.54	64.79	30.75	59.57	0.165	0.19	0.29	0.19	37.865	45.975	50.665	45.16
G9606_17153	10965	ACOT2	12.39	16.53	12.51	18.57	13.74	13.14	14.68	16.16	370.84	514.14	365.53	528.74	385.28	365.46	436.38	436.25	14.46	15.54	13.44	15.42	442.49	447.135	375.37	436.315
G9606_19707	10328	EMC8	17.66	23.4	22.74	23.73	18.93	17.53	23.96	17.52	615	825	798	824	648	609	836	603	20.53	23.235	18.23	20.74	720	811	628.5	719.5
G9606_23705	112268394	112268394	0.03	0	0	0	0.03	0.02	0.01	0	2	0	0	0	1.99	1.32	1.01	0	0.015	0	0.025	0.005	1	0	1.655	0.505
G9606_3257	9987	HNRNPDL	66.76	56.31	68.64	56.04	69.48	40.11	55.6	36.66	5074	4283	5310	4248	5214	3058	4193	2789	61.535	62.34	54.795	46.13	4678.5	4779	4136	3491
G9606_8883	4854	NOTCH3	0.02	0.01	0.02	0.08	0.02	0.01	0.01	0.01	3	1	3	11	3	1	2	1	0.015	0.05	0.015	0.01	2	7	2	1.5
G9606_8912	79094	CHAC1	21.29	11.39	17.46	10.56	20.97	32.13	11.79	26.51	629	368	534	348	619.5	947.09	379.06	806	16.34	14.01	26.55	19.15	498.5	441	783.295	592.53
G9606_12051	503834	DPRX	0.18	0.26	0.09	0.35	0.18	0	0	0.18	2	3	1	5	2	0	0	2	0.22	0.22	0.09	0.09	2.5	3	1	1
G9606_5263	553158	PRR5-ARHGAP8	0	0	0	0.03	0	0	0	0	0	0	0	1.08	0	0	0	0	0	0.015	0	0	0	0.54	0	0
G9606_15169	4773	NFATC2	19.22	22.4	22.36	20.66	15.67	16.78	18.41	16.35	2441	2844	2908.38	2620.39	1968.06	2152	2312.98	2096	20.81	21.51	16.225	17.38	2642.5	2764.385	2060.03	2204.49
G9606_29445	1112	FOXN3	23.95	22.15	24.17	22.55	24	22.16	22.92	22.3	3480.02	3218.61	3575.55	3264	3443	3226.67	3301	3241.74	23.05	23.36	23.08	22.61	3349.315	3419.775	3334.835	3271.37
G9606_6476	57506	MAVS	9.98	11.17	9.47	11.45	10.16	12.01	11.01	11.94	2159.86	2417	2087.34	2469.71	2167.56	2607.75	2363.44	2587.25	10.575	10.46	11.085	11.475	2288.43	2278.525	2387.655	2475.345
G9606_8680	8844	KSR1	0.3	0.38	0.32	0.56	0.36	0.33	0.59	0.52	27.88	40.14	30.15	54	38.33	34.97	48.08	49.45	0.34	0.44	0.345	0.555	34.01	42.075	36.65	48.765
G9606_10305	81551	STMN4	0.14	0.14	0.14	0.05	0.02	0.11	0.07	0.13	5	5	6.03	2	1	4.45	3	5	0.14	0.095	0.065	0.1	5	4.015	2.725	4
G9606_5959	55016	1-Mar	3.1	3.11	2.76	3	2.87	2.2	2.66	2.26	308	309	279	297	281	219	251	224	3.105	2.88	2.535	2.46	308.5	288	250	237.5
G9606_745	26267	FBXO10	2.95	3.54	3.89	3.41	3.86	3.92	4.54	4.05	211	250	262	232	275	265	306	290	3.245	3.65	3.89	4.295	230.5	247	270	298
G9606_19440	2193	FARSA	53.54	35.08	41.82	34.68	48.02	52.08	32.28	51.4	1804	1183	1434	1165	1597	1759	1078	1734	44.31	38.25	50.05	41.84	1493.5	1299.5	1678	1406
G9606_7813	79844	ZDHHC11	14.07	16.33	14.23	18.86	9.28	15.3	10.94	16.59	788.89	903.85	818.61	1016.01	507.06	840.26	621.7	948.58	15.2	16.545	12.29	13.765	846.37	917.31	673.66	785.14
G9606_26142	100529063	BCL2L2-PABPN1	0	0.2	0.02	0	0.1	0	0	0	0	7.92	0.68	0	3.65	0	0	0	0.1	0.01	0.05	0	3.96	0.34	1.825	0
G9606_2485	79600	TCTN1	27.85	34.98	26.26	34.17	35.93	35.04	34.69	32.05	1076.61	1349.62	1039.97	1309.76	1355.24	1339.36	1321.13	1224.09	31.415	30.215	35.485	33.37	1213.115	1174.865	1347.3	1272.61
G9606_23514	112268114	LOC112268114	0.04	0	0	0	0	0	0	0	1	0	0	0	0	0	0	0	0.02	0	0	0	0.5	0	0	0
G9606_5116	10388	SYCP2	0.28	0.39	0.77	0.48	0.25	0.25	0.45	0.32	26.83	33.52	67.65	52.74	24.72	26.74	44.29	26.39	0.335	0.625	0.25	0.385	30.175	60.195	25.73	35.34
G9606_22552	79004	CUEDC2	33.04	45.24	33.14	46.92	31.9	35.13	37.44	41.04	710	973	725	1006	677	757	798	883	39.14	40.03	33.515	39.24	841.5	865.5	717	840.5
G9606_9666	1176	AP3S1	21.26	22.8	19.24	23.55	27.19	26.71	22.13	25.34	662.58	702.93	596.05	713.69	834.57	826.32	678.74	773.05	22.03	21.395	26.95	23.735	682.755	654.87	830.445	725.895
G9606_20247	8269	TMEM187	5.9	5.71	4.86	6.22	5.44	4.96	6.44	5.71	178.93	173.33	149.98	188.21	162.62	151.03	193.61	173.12	5.805	5.54	5.2	6.075	176.13	169.095	156.825	183.365
G9606_12344	54974	THG1L	6.03	4.59	5.33	4.35	7.48	8.92	5.86	8.59	320.17	243.23	288.6	231.37	392.17	475.92	308.69	458.21	5.31	4.84	8.2	7.225	281.7	259.985	434.045	383.45
G9606_29920	84948	TIGD5	5.02	4.9	4.95	5.85	5.59	5.96	4.1	8.21	221	216	222	257	243	263	179	362	4.96	5.4	5.775	6.155	218.5	239.5	253	270.5
G9606_11907	283446	MYO1H	0.38	0.55	0.4	0.77	0.37	0.65	0.41	0.32	37.44	54.48	40.61	75.36	35.62	65.5	39.67	32.08	0.465	0.585	0.51	0.365	45.96	57.985	50.56	35.875
G9606_30084	401137	PRR27	0.18	0.15	0.13	0.09	0.1	0.13	0.14	0.1	16.01	13.43	11.76	7.7	8.69	11.77	12.33	9.01	0.165	0.11	0.115	0.12	14.72	9.73	10.23	10.67
G9606_21785	2734	GLG1	34.92	27.56	29.72	26.65	36.39	30.66	31.95	31.57	5999.43	4732.66	5203.73	4574.43	6155.29	5253.85	5436	5417.88	31.24	28.185	33.525	31.76	5366.045	4889.08	5704.57	5426.94
G9606_23019	51372	TMA7	150.8	218.51	150.76	226.57	156.44	144.34	178.25	135.47	1519	2203	1546	2277	1556	1458	1781	1366	184.655	188.665	150.39	156.86	1861	1911.5	1507	1573.5
G9606_23585	55847	CISD1	12.53	20.06	15.5	20.75	12.48	17.77	17.93	18.68	481	771	606	795	473	684	683	718	16.295	18.125	15.125	18.305	626	700.5	578.5	700.5
G9606_713	79796	ALG9	8.32	9.7	8.85	8.49	11.58	10.51	10.17	10.53	502.44	613.46	509.64	549.69	621.78	651.36	605.76	628.02	9.01	8.67	11.045	10.35	557.95	529.665	636.57	616.89
G9606_2252	55311	ZNF444	9.51	8.63	10.18	9.02	8.81	8.04	7.89	8.76	419.79	416.49	440.26	435.15	387.09	353.11	370.32	392.64	9.07	9.6	8.425	8.325	418.14	437.705	370.1	381.48
G9606_9111	79862	ZNF669	8.25	9.47	10.19	9.05	7.91	10.35	10.6	9.43	265.46	300.38	332.98	290.27	253.69	336.23	327.33	300.77	8.86	9.62	9.13	10.015	282.92	311.625	294.96	314.05
G9606_4159	440574	MINOS1	17.56	16.91	16.74	16.69	16.49	11.17	17.13	10.54	1203.12	1160.08	1166.26	1138.83	1113.88	769.35	1162.24	722.35	17.235	16.715	13.83	13.835	1181.6	1152.545	941.615	942.295
G9606_13644	1591	CYP24A1	0.04	0	0	0.59	0.04	0.02	0.02	0.05	2	0	0	36	2	1	1	3	0.02	0.295	0.03	0.035	1	18	1.5	2
G9606_13432	57224	NHSL1	0.47	0.86	0.28	0.8	0.59	0.62	0.56	0.61	63.6	113	37	104	76	80	73	80	0.665	0.54	0.605	0.585	88.3	70.5	78	76.5
G9606_10913	5869	RAB5B	44.6	47.52	52.11	45.74	47.4	44.62	47.98	45.08	2828.24	3024.26	3366.02	2907.83	2988.46	2842.82	3019.8	2862.73	46.06	48.925	46.01	46.53	2926.25	3136.925	2915.64	2941.265
G9606_15668	59307	SIGIRR	1.5	1.49	1.23	1.92	1.49	1.08	1.34	1.59	45	44	37	57	43	32	39	48	1.495	1.575	1.285	1.465	44.5	47	37.5	43.5
G9606_3471	165055	CCDC138	7.86	7.08	9.58	7.32	7.33	5.38	9.04	5.47	378.06	361.99	460.09	369.14	340.05	291.69	421.78	289.58	7.47	8.45	6.355	7.255	370.025	414.615	315.87	355.68
G9606_24404	26157	GIMAP2	17.65	17.4	21.82	17.76	17.52	20.16	21.08	21.54	460	454	579	462	451	527	545	562	17.525	19.79	18.84	21.31	457	520.5	489	553.5
G9606_16120	126767	AADACL3	0	0	0.01	0.03	0	0	0.01	0	0	0	1	2	0	0	1	0	0	0.02	0	0.005	0	1.5	0	0.5
G9606_25971	90007	MIDN	5.81	3.97	5.21	4.91	6.67	6.07	2.74	6.37	407.99	279	374	344	464	428	191	452	4.89	5.06	6.37	4.555	343.495	359	446	321.5
G9606_24652	722	C4BPA	0	0	0.02	1.28	0	0	0.03	0	0	0	1	52	0	0	1	0	0	0.65	0	0.015	0	26.5	0	0.5
G9606_16808	344167	FOXI3	0.4	0.19	0.32	0.24	0.3	0.34	0.23	0.3	19.78	9.46	16.12	11.88	14.71	16.79	11.36	14.82	0.295	0.28	0.32	0.265	14.62	14	15.75	13.09
G9606_8910	782	CACNB1	15.13	16.62	19.25	16.08	19.54	17.61	14.87	19.7	844.18	890.34	1097	865.05	1047.36	973.1	818.49	1073.42	15.875	17.665	18.575	17.285	867.26	981.025	1010.23	945.955
G9606_7556	54477	PLEKHA5	3.13	4.79	3.64	4.68	3.79	4.28	5.09	4.4	317.63	471.36	356.26	454.05	387.32	444.73	496.97	411.25	3.96	4.16	4.035	4.745	394.495	405.155	416.025	454.11
G9606_22095	80135	RPF1	9.19	13.65	12.49	15.37	7.39	5.27	10.78	5.45	330	491	457	551	262	190	384	196	11.42	13.93	6.33	8.115	410.5	504	226	290
G9606_14189	55072	RNF31	12.38	8.59	10.67	8.39	13.08	10.24	9.2	11.19	784	541	699	515	817	657	568	719	10.485	9.53	11.66	10.195	662.5	607	737	643.5
G9606_14507	7483	WNT9A	0.03	0.07	0.01	0.11	0.01	0.2	0.04	0.1	2	5	1	8	1	15	3	7	0.05	0.06	0.105	0.07	3.5	4.5	8	5
G9606_9267	267002	PGBD2	3.02	2.56	2.71	3.41	3.03	3.21	2.18	2.93	143	124	134.89	158	139	150	104	139	2.79	3.06	3.12	2.555	133.5	146.445	144.5	121.5
G9606_3844	57862	ZNF410	16.23	16.26	19.83	16.4	16.73	16.58	16.63	16.29	764.91	773.93	958.64	781.75	787.61	786.16	785.84	773.22	16.245	18.115	16.655	16.46	769.42	870.195	786.885	779.53
G9606_1018	22849	CPEB3	8.82	5.66	11.39	5.59	7.58	7.1	7.74	7.8	903.42	605.11	1205.74	595.21	819.41	727.74	822.89	795.5	7.24	8.49	7.34	7.77	754.265	900.475	773.575	809.195
G9606_32555	84432	PROK1	0.04	0.08	0.04	0.32	0	0	0.04	0.08	1	2	1	8	0	0	1	2	0.06	0.18	0	0.06	1.5	4.5	0	1.5
G9606_19929	55262	C7orf43	5.32	4.57	4.61	3.91	5.19	4.16	4.61	3.6	228	194	192	164	204	173	192	155	4.945	4.26	4.675	4.105	211	178	188.5	173.5
G9606_9791	23258	DENND5A	3.67	4.87	4.81	4.49	3.62	5.06	4.96	5.26	325	433	435	397	317	454	439	464	4.27	4.65	4.34	5.11	379	416	385.5	451.5
G9606_25156	57571	CARNS1	0.34	0.45	0.3	0.44	0.41	0.68	0.38	0.56	39.77	54.89	36.96	53.98	49.68	79.56	44.1	68.15	0.395	0.37	0.545	0.47	47.33	45.47	64.62	56.125
G9606_5225	64779	MTHFSD	12.5	10.58	10.06	11.28	10.72	12.32	10.41	10.71	662	562	545	598	548	647	543	550	11.54	10.67	11.52	10.56	612	571.5	597.5	546.5
G9606_28952	140258	KRTAP13-1	0.08	0	0	0	0	0.08	0	0	1	0	0	0	0	1	0	0	0.04	0	0.04	0	0.5	0	0.5	0
G9606_17296	10307	APBB3	8.66	6.55	7.77	6.22	10.01	6.22	8.09	7.68	339	256	308	242	385	243	314	299	7.605	6.995	8.115	7.885	297.5	275	314	306.5
G9606_4143	353149	TBC1D26	11.46	8.12	9.53	8.77	9.2	11.84	7.97	11.69	389.1	276.19	329.68	297.09	308.55	403.18	268.62	397.3	9.79	9.15	10.52	9.83	332.645	313.385	355.865	332.96
G9606_8909	79075	DSCC1	65.76	74.66	49.73	73.94	68.9	52.21	65.02	55.6	2701	3073	2085	3043	2799	2158	2661	2298	70.21	61.835	60.555	60.31	2887	2564	2478.5	2479.5
G9606_33707	8831	SYNGAP1	3.45	5.17	5.15	5.43	3.87	5.36	4.87	5.3	380	571	578	596	421	593	532	585	4.31	5.29	4.615	5.085	475.5	587	507	558.5
G9606_8378	220388	CCDC89	0	0.02	0	0.05	0	0	0.05	0	0	1	0	2	0	0	2	0	0.01	0.025	0	0.025	0.5	1	0	1
G9606_2805	57091	CASS4	0.06	0.37	0.78	0.48	0.38	0.51	0.18	0.3	4.72	26.69	55.98	32.86	17.23	27.28	14.05	20.1	0.215	0.63	0.445	0.24	15.705	44.42	22.255	17.075
G9606_24515	8637	EIF4EBP3	0.33	0.82	0.2	0.26	0.37	0.2	0	0.97	4.02	9.94	2.45	3.13	4.47	2.47	0	11.76	0.575	0.23	0.285	0.485	6.98	2.79	3.47	5.88
G9606_11461	389197	C4orf50	0.18	0.08	0.15	0.1	0.05	0.11	0.08	0.08	39	20	40.14	27	12.91	29.09	22	21	0.13	0.125	0.08	0.08	29.5	33.57	21	21.5
G9606_15267	136991	ASZ1	0	0	0	0	0.03	0	0	0	0	0	0	0	1	0	0	0	0	0	0.015	0	0	0	0.5	0
G9606_2980	140883	ZNF280B	0.8	0.81	1.12	0.93	0.86	0.94	0.92	0.95	78.99	81.04	108.09	85.25	76.87	85	90.01	93.64	0.805	1.025	0.9	0.935	80.015	96.67	80.935	91.825
G9606_9817	64763	ZNF574	5.45	5.41	6.08	6.47	5.41	4.65	5.35	4.95	306	306	355	359	303	266	295	281	5.43	6.275	5.03	5.15	306	357	284.5	288
G9606_27946	159296	NKX2-3	0	0	0.07	0	0	0.07	0	0	0	0	2	0	0	1	0	0	0	0.035	0.035	0	0	1	0.5	0
G9606_8897	147686	ZNF418	4.77	6.77	5.11	6.26	4.68	4.89	6.26	5.1	352.09	488.07	370.18	453.45	333.49	357.64	442.28	369.03	5.77	5.685	4.785	5.68	420.08	411.815	345.565	405.655
G9606_6428	26	AOC1	0	0.05	0.02	0.02	0	0	0	0	0	2	1	1	0	0	0	0	0.025	0.02	0	0	1	1	0	0
G9606_17764	4108	MAGEA9	0.03	0	0	0.06	0	0	0	0	1	0	0	2	0	0	0	0	0.015	0.03	0	0	0.5	1	0	0
G9606_7304	100310812	SPDYE2B	18.92	23.13	12.67	25.43	19.04	24.95	18.99	23.55	1820.16	2224.56	1252.98	2434.62	1784.81	2382.45	1800.55	2238.59	21.025	19.05	21.995	21.27	2022.36	1843.8	2083.63	2019.57
G9606_24371	10577	NPC2	66.68	73.05	71.63	75.29	81.48	73.54	82.24	83.94	1065	1166	1163	1198	1284	1177	1301	1341	69.865	73.46	77.51	83.09	1115.5	1180.5	1230.5	1321
G9606_11491	107986838	LOC107986838	0.02	0	0	0.02	0.04	0.02	0	0.06	1.03	0	0	1.03	1	1.02	0	2.02	0.01	0.01	0.03	0.03	0.515	0.515	1.01	1.01
G9606_5528	55008	HERC6	0.02	0.02	0.05	0.1	0	0.02	0.02	0.02	1.02	1.01	3	6	0	1	1	1.01	0.02	0.075	0.01	0.02	1.015	4.5	0.5	1.005
G9606_32140	645073	GAGE12G	0	0	0	0.13	0	0	0	0	0	0	0	1	0	0	0	0	0	0.065	0	0	0	0.5	0	0
G9606_3582	53630	BCO1	0	0.07	0.07	0.07	0.06	0.07	0	0.04	0	2	2	3	2	3	0	1	0.035	0.07	0.065	0.02	1	2.5	2.5	0.5
G9606_11858	2675	GFRA2	0	0	0.02	0	0	0	0	0	0	0	1	0	0	0	0	0	0	0.01	0	0	0	0.5	0	0
G9606_20048	7913	DEK	44.16	83.32	59.04	90.1	37.04	75.68	51.83	72.64	2293	4340	3109	4692	1881	3909	2671	3774	63.74	74.57	56.36	62.235	3316.5	3900.5	2895	3222.5
G9606_35915	728276	CLEC19A	0.3	0.4	0.3	0.36	0.51	0.37	0.51	0.51	13.75	18.45	13.83	16.46	22.96	16.72	22.91	23.2	0.35	0.33	0.44	0.51	16.1	15.145	19.84	23.055
G9606_4174	57579	FAM135A	3.06	5.24	4.95	5.03	3.49	4.71	4.53	4.7	306	533.29	508.55	508.08	348.93	481.8	456.29	471	4.15	4.99	4.1	4.615	419.645	508.315	415.365	463.645
G9606_31468	81870	KRTAP9-9	0	0	0	0	0	0	0	0.06	0	0	0	0	0	0	0	1	0	0	0	0.03	0	0	0	0.5
G9606_4263	199720	GGN	0.13	0.1	0.11	0.1	0.19	0.21	0.13	0.23	5	4	5	4	8	9	5	9	0.115	0.105	0.2	0.18	4.5	4.5	8.5	7
G9606_9027	8480	RAE1	58.03	88.68	75.86	90.91	58.31	57.45	89.84	65.04	1747	2638	2307	2738	1736	1728	2677	1951	73.355	83.385	57.88	77.44	2192.5	2522.5	1732	2314
G9606_2605	199221	DZIP1L	0.08	0.29	0.25	0.25	0.18	0.2	0.28	0.23	4.29	16.79	13	15.56	10.2	14.21	16.08	17.48	0.185	0.25	0.19	0.255	10.54	14.28	12.205	16.78
G9606_3309	64105	CENPK	23.54	29.11	20.61	27.32	23.96	24.24	26.23	23.46	709.28	882.99	626.18	826.31	722.09	729.84	791.91	709.8	26.325	23.965	24.1	24.845	796.135	726.245	725.965	750.855
G9606_22234	126375	ZNF792	0.63	0.31	0.61	0.42	0.67	0.43	0.42	0.43	45	22	44	30	47	31	30	31	0.47	0.515	0.55	0.425	33.5	37	39	30.5
G9606_10609	1859	DYRK1A	13.2	18.05	19.64	18.74	14.06	16.97	19.94	16.93	1282.1	1721.65	1922.69	1801.37	1369.86	1660.08	1899.05	1634.57	15.625	19.19	15.515	18.435	1501.875	1862.03	1514.97	1766.81
G9606_21708	51440	HPCAL4	0.07	0.1	0.11	0.02	0.05	0.01	0.07	0.02	6	8	9	2	4	1	6	2	0.085	0.065	0.03	0.045	7	5.5	2.5	4
G9606_6437	5425	POLD2	117	108.15	95.65	106.02	117.32	115.3	92.23	120.47	3585	3298	2966	3203	3519	3529	2787	3664	112.575	100.835	116.31	106.35	3441.5	3084.5	3524	3225.5
G9606_1093	79295	OR5H6	0	0	0	0	0	0.06	0	0	0	0	0	0	0	1	0	0	0	0	0.03	0	0	0	0.5	0
G9606_26320	340578	DCAF12L2	0.04	0.02	0	0.06	0.04	0.02	0	0.06	2	1	0	3	2	1	0	3	0.03	0.03	0.03	0.03	1.5	1.5	1.5	1.5
G9606_13566	126119	JOSD2	6.78	8.44	7.19	9.73	8.19	6.56	6.45	9.08	110	134	110	150	122	103	103	138	7.61	8.46	7.375	7.765	122	130	112.5	120.5
G9606_11062	55636	CHD7	15.8	26.98	20.75	28.03	13.57	19.03	20.84	20.36	3101	5264	4057	5469.01	2619	3593	4036	3862	21.39	24.39	16.3	20.6	4182.5	4763.005	3106	3949
G9606_15561	57332	CBX8	2.43	1.71	3.12	1.47	2.9	2.03	2.31	2.25	68	48	89	41	80	57	64	63	2.07	2.295	2.465	2.28	58	65	68.5	63.5
G9606_18557	7561	ZNF14	2.25	3.33	2.94	2.88	2.43	2.49	2.99	1.8	122.29	180.89	162.15	155.6	130.32	135.27	160.8	97.74	2.79	2.91	2.46	2.395	151.59	158.875	132.795	129.27
G9606_18465	1122	CHML	5.78	8.63	4.58	8.54	7.21	7.7	8.05	7.03	752.97	1124.89	607.26	1110.53	927.13	1006.07	1040.56	916.4	7.205	6.56	7.455	7.54	938.93	858.895	966.6	978.48
G9606_7021	8893	EIF2B5	35.72	35.54	38.95	38.67	34.86	30.78	36.32	30.43	1604	1577	1730	1677	1524	1362	1594	1348	35.63	38.81	32.82	33.375	1590.5	1703.5	1443	1471
G9606_29290	50509	COL5A3	0	0	0	0.03	0	0	0	0.01	0	0	0	2	0	0	0	1	0	0.015	0	0.005	0	1	0	0.5
G9606_32795	27146	FAM184B	0.66	0.54	0.58	0.74	0.43	0.58	0.57	0.57	46.74	38.31	41.76	52.35	29.93	41.11	39.67	40.13	0.6	0.66	0.505	0.57	42.525	47.055	35.52	39.9
G9606_14331	57050	UTP3	58.92	68.9	54.52	73.35	58.09	49.09	60.74	46.05	2224	2603	2095	2762	2165	1858	2274	1740	63.91	63.935	53.59	53.395	2413.5	2428.5	2011.5	2007
G9606_17002	4240	MFGE8	11.71	14.24	9.47	14.78	11.02	11.18	9.76	11.73	450.56	557.98	375.91	568.25	427.76	432.58	378.16	449.26	12.975	12.125	11.1	10.745	504.27	472.08	430.17	413.71
G9606_32317	388646	GBP7	0	0	0	0	0	0	0	0.02	0	0	0	0	0	0	0	1	0	0	0	0.01	0	0	0	0.5
G9606_8370	79074	C2orf49	10.57	12.54	12.03	12.64	11.02	10.44	14.27	9.73	751.61	772.8	802.68	820.4	775.75	693.12	880.21	712.34	11.555	12.335	10.73	12	762.205	811.54	734.435	796.275
G9606_25034	107986244	LOC107986244	1.26	2.05	3.15	1.24	2.09	1.42	2.06	1.92	12.51	20.47	31.9	12.31	20.6	14.21	20.39	19.16	1.655	2.195	1.755	1.99	16.49	22.105	17.405	19.775
G9606_10205	2824	GPM6B	0.26	0.16	0.27	0.14	0.19	0.33	0.16	0.34	21.99	13.71	23.95	12.15	16.12	26.69	13.79	26.29	0.21	0.205	0.26	0.25	17.85	18.05	21.405	20.04
G9606_5097	387	RHOA	256.43	334.52	234.92	333.63	257.16	221.05	269.26	224.64	9029.23	11794.01	8423.33	11722.83	8944.02	7815	9408.39	7922.13	295.475	284.275	239.105	246.95	10411.62	10073.08	8379.51	8665.26
G9606_27313	389376	SFTA2	0	0.13	0	0	0.39	0	0.39	0.13	0	1	0	0	3	0	3	1	0.065	0	0.195	0.26	0.5	0	1.5	2
G9606_25727	100996741	100996741	1.18	2.73	1.35	2.6	1.63	4.04	2.61	3.98	73.26	169.75	85.69	161.15	100.1	251.6	160.94	247.72	1.955	1.975	2.835	3.295	121.505	123.42	175.85	204.33
G9606_28127	107987290	LOC107987290	1.65	2.14	1.22	1.85	1.06	1.7	1.67	1.91	25	32.3	18.74	27.95	15.87	25.84	25.09	28.87	1.895	1.535	1.38	1.79	28.65	23.345	20.855	26.98
G9606_10862	84075	FSCB	0	0	0	0	0	0	0.02	0	0	0	0	0	0	0	1	0	0	0	0	0.01	0	0	0	0.5
G9606_12847	2961	GTF2E2	27.95	20.56	27.23	18.59	24.32	17.96	18.88	16.23	634.38	485.52	639.26	461.37	548.29	418.17	464.8	391.17	24.255	22.91	21.14	17.555	559.95	550.315	483.23	427.985
G9606_24108	28960	DCPS	9.25	6.06	7.95	5.49	8.05	4.65	6.93	4.71	977.11	641.04	855.31	578.64	839.99	493.01	726	498.17	7.655	6.72	6.35	5.82	809.075	716.975	666.5	612.085
G9606_20616	7384	UQCRC1	67.84	68.33	80.27	66.75	68.31	64.98	70.97	67.51	1990	2005	2399	1962	1983	1916	2064	1987	68.085	73.51	66.645	69.24	1997.5	2180.5	1949.5	2025.5
G9606_29451	64648	SPANXD	0	0	0	0	0	0	0	0.08	0	0	0	0	0	0	0	1	0	0	0	0.04	0	0	0	0.5
G9606_3983	6573	SLC19A1	7.25	6.84	6.76	7.88	6.59	7.39	4.91	8.51	414.69	405.77	391.61	471.36	373.86	434.6	283.8	494.52	7.045	7.32	6.99	6.71	410.23	431.485	404.23	389.16
G9606_12156	64778	FNDC3B	15.14	12.53	18.73	13.15	15.31	18.41	16.78	18.29	1954	1589	2417	1681	1924	2365	2109	2342	13.835	15.94	16.86	17.535	1771.5	2049	2144.5	2225.5
G9606_1795	94120	SYTL3	0.72	1.18	0.69	1.25	1.23	1.55	1.13	1.46	53.76	85.8	53.28	88.98	82.4	108.58	75.11	111.24	0.95	0.97	1.39	1.295	69.78	71.13	95.49	93.175
G9606_6529	151242	PPP1R1C	0.02	0.12	0	0	0.06	0	0	0	1	2	0	0	1	0	0	0	0.07	0	0.03	0	1.5	0	0.5	0
G9606_3636	22902	RUFY3	29.6	36.27	35.17	33.57	28.57	27.69	33.62	27.7	2388.81	2886.8	2862.95	2725.11	2265.72	2225.32	2709.09	2248.67	32.935	34.37	28.13	30.66	2637.805	2794.03	2245.52	2478.88
G9606_5359	23	ABCF1	52.44	52.25	54.95	54.8	51.41	40.56	51.13	43.83	3331	3322	3554	3473	3225	2584	3222	2787	52.345	54.875	45.985	47.48	3326.5	3513.5	2904.5	3004.5
G9606_27368	1291	COL6A1	0.03	0.04	0.03	2.88	0.01	0.04	0.05	0.03	2	3	2	223	1	3	4	2	0.035	1.455	0.025	0.04	2.5	112.5	2	3
G9606_5914	4482	MSRA	4.93	5.48	5.9	5.36	5.43	9.09	5.24	8.61	137	152	160	147	147	239	139	236	5.205	5.63	7.26	6.925	144.5	153.5	193	187.5
G9606_2762	83595	SOX7	0.98	1.05	0.93	0.9	0.99	0.72	0.83	0.52	58.8	62.92	56.89	54	59.02	43.3	49.21	31.39	1.015	0.915	0.855	0.675	60.86	55.445	51.16	40.3
G9606_15324	5211	PFKL	38.67	44.9	35.37	43.22	35.54	27.75	33.19	31.55	2078	2418	1939	2315	1875	1498	1766	1693	41.785	39.295	31.645	32.37	2248	2127	1686.5	1729.5
G9606_20236	7874	USP7	86.83	68.27	82.24	71.52	74.9	81.67	70.13	74.63	8175	6434	7909	6726	6983	7770	6565	7082	77.55	76.88	78.285	72.38	7304.5	7317.5	7376.5	6823.5
G9606_10116	255252	LRRC57	19.92	28.7	25.22	31.5	20.91	20.64	28.34	21.83	878.24	1266.38	1131.66	1373.27	902.5	906.09	1229.57	945.31	24.31	28.36	20.775	25.085	1072.31	1252.465	904.295	1087.44
G9606_17083	27085	MTBP	15.73	19.33	18.78	19.14	15.15	13.55	20.2	13.71	831.92	1027.59	1049.69	1042.65	816.42	720.35	1088.02	743.58	17.53	18.96	14.35	16.955	929.755	1046.17	768.385	915.8
G9606_27336	5009	OTC	0.05	0	0	0	0.03	0.03	0.03	0.1	1	0	0	0	1	1	1	2	0.025	0	0.03	0.065	0.5	0	1	1.5
G9606_12198	51496	CTDSPL2	21.51	32.04	31.64	32.33	22.42	21.01	31.25	23.68	1934	2860	2956	2959	1946	1936	2799	2118	26.775	31.985	21.715	27.465	2397	2957.5	1941	2458.5
G9606_5068	332	BIRC5	53.18	56.04	62.14	55.24	47.01	31.04	56.13	36.64	2497.97	2619.48	2942	2567.49	2172	1457.47	2596.88	1732.32	54.61	58.69	39.025	46.385	2558.725	2754.745	1814.735	2164.6
G9606_4132	6188	RPS3	937.5	808.7	817.62	779.53	953.86	924.93	903.39	1023.88	24436	21447	21936	20596	24999	24602	23663	26870	873.1	798.575	939.395	963.635	22941.5	21266	24800.5	25266.5
G9606_802	2068	ERCC2	11.2	10.69	10.39	10.15	11.2	6.56	10.76	7.57	626.18	629.13	577.02	591.22	610.95	399.73	617.66	432.01	10.945	10.27	8.88	9.165	627.655	584.12	505.34	524.835
G9606_11433	9159	PCSK7	9.37	9.56	8.44	8.53	8.85	9.79	9.11	9.36	595.26	597.88	589.18	523.57	580.98	620.66	597.17	607.27	9.465	8.485	9.32	9.235	596.57	556.375	600.82	602.22
G9606_1178	9500	MAGED1	36.74	26.29	33.46	26.25	35.15	36.18	24.8	35.52	1831.07	1323.25	1710.72	1312.06	1733.21	1819.11	1218.96	1768.38	31.515	29.855	35.665	30.16	1577.16	1511.39	1776.16	1493.67
G9606_20861	22841	RAB11FIP2	5.39	6.36	7.85	5.71	5.79	4.37	8.27	5.05	595	702	880	639	642	492	922	570	5.875	6.78	5.08	6.66	648.5	759.5	567	746
G9606_4657	1006	CDH8	0	0	0	0	0.01	0	0	0	0	0	0	0	1	0	0	0	0	0	0.005	0	0	0	0.5	0
G9606_3576	1577	CYP3A5	0.25	0.31	0.34	0.22	0.26	0.21	0.13	0.3	8	10	11.08	7	8.08	6.68	5	9.53	0.28	0.28	0.235	0.215	9	9.04	7.38	7.265
G9606_22134	58492	ZNF77	0.06	0.03	0	0.03	0	0	0.03	0	2	1	0	1	0	0	1	0	0.045	0.015	0	0.015	1.5	0.5	0	0.5
G9606_10561	168451	THAP5	32.67	24.18	34	25.66	36.75	36.37	29.64	32.35	2037.55	1510.19	2159.79	1595.72	2268.66	2272.61	1848.66	2018.21	28.425	29.83	36.56	30.995	1773.87	1877.755	2270.635	1933.435
G9606_8382	107984203	LOC107984203	6.13	9.25	9.75	9.39	6.32	6.52	11.28	7.08	337.42	510.14	546.91	515.68	343.53	359.86	616.12	390.12	7.69	9.57	6.42	9.18	423.78	531.295	351.695	503.12
G9606_22961	390078	OR52E6	0	0	0.12	0.06	0.06	0	0	0.12	0	0	2	1	1	0	0	2	0	0.09	0.03	0.06	0	1.5	0.5	1
G9606_20340	22949	PTGR1	0	0	0	0.4	0	0.05	0	0	0	0	0	8	0	1	0	0	0	0.2	0.025	0	0	4	0.5	0
G9606_21477	1730	DIAPH2	1.84	2.29	2.45	2.24	1.92	2.77	2.26	2.57	144	188	193	179	145	212	175	206	2.065	2.345	2.345	2.415	166	186	178.5	190.5
G9606_6490	126549	ANKLE1	5.54	4.09	4.67	4.73	4.24	5.37	3.15	5.68	319.77	237.96	277.49	272.76	245.37	309.16	178.3	327.33	4.815	4.7	4.805	4.415	278.865	275.125	277.265	252.815
G9606_5501	57504	MTA3	6.31	8.51	7.47	9.22	5.59	7.98	7.45	7.2	402.42	566.06	455.36	609.29	356.1	526.13	466.1	483.66	7.41	8.345	6.785	7.325	484.24	532.325	441.115	474.88
G9606_2041	55160	ARHGEF10L	0.02	0.01	0	0.05	0	0	0	0.02	1	1	0	3	0	0	0	1	0.015	0.025	0	0.01	1	1.5	0	0.5
G9606_5138	118813	ZFYVE27	11.49	9.96	11.34	9.36	10.37	9.93	10.18	10.01	640	545	629	513	558.02	538	541	545	10.725	10.35	10.15	10.095	592.5	571	548.01	543
G9606_7651	81562	LMAN2L	8.44	11.23	12.22	10.94	10.42	8.8	13.55	9.69	372	495	546	481	454	389	592	428	9.835	11.58	9.61	11.62	433.5	513.5	421.5	510
G9606_895	284948	SH2D6	1.08	1.23	0.6	1.29	1.14	1.88	1.04	1.33	56.54	65.93	29.24	66.91	61.53	102.65	51.66	69.79	1.155	0.945	1.51	1.185	61.235	48.075	82.09	60.725
G9606_15993	285489	DOK7	0.04	0	0.07	0.03	0.02	0.05	0.09	0	2	0	4	1	1	2	4	0	0.02	0.05	0.035	0.045	1	2.5	1.5	2
G9606_32767	28986	MAGEH1	23.81	20.43	15.86	21.62	24.64	17.52	19.44	17.59	637	547	432	577	651	470	516	471	22.12	18.74	21.08	18.515	592	504.5	560.5	493.5
G9606_34665	746	TMEM258	284.11	222.83	243.69	205.63	323.47	217.95	270.74	290.14	1972	1548	1722	1424	2217	1517	1864	2016	253.47	224.66	270.71	280.44	1760	1573	1867	1940
G9606_7551	84447	SYVN1	91.91	44.15	71.8	41.98	110.84	96.86	57.13	95.56	5132.34	2467.21	4081.3	2337.79	6111.73	5423.15	3163.6	5342.04	68.03	56.89	103.85	76.345	3799.775	3209.545	5767.44	4252.82
G9606_28190	4907	NT5E	4.3	6.91	7.19	8.62	4.9	9.61	8.79	10.69	318	517	547	641	358	720	647	797	5.605	7.905	7.255	9.74	417.5	594	539	722
G9606_11124	51252	FAM178B	0.03	0.06	0	0	0.03	0.07	0	0	1	1	0	0	1	1	0	0	0.045	0	0.05	0	1	0	1	0
G9606_34553	7567	ZNF19	0.42	0.56	0.47	0.64	0.48	0.68	0.6	0.62	21	28.02	24	32	24	34	30	31.04	0.49	0.555	0.58	0.61	24.51	28	29	30.52
G9606_18884	3185	HNRNPF	191.19	199.52	172.98	200.31	174.88	175.88	161.83	181.31	9271	9685	8541	9713	8360	8563	7799	8807	195.355	186.645	175.38	171.57	9478	9127	8461.5	8303
G9606_8241	54836	BSPRY	0.02	0	0.02	0.12	0.05	0.02	0.02	0	1	0	1	5	2	1	1	0	0.01	0.07	0.035	0.01	0.5	3	1.5	0.5
G9606_10775	23424	TDRD7	0.4	0.98	0.45	1.13	0.62	0.75	0.9	0.77	27	63	31	69	41	51	57	49	0.69	0.79	0.685	0.835	45	50	46	53
G9606_2054	119391	GSTO2	3.45	3.88	2.84	4.74	3.45	4.96	3.95	4.89	230.21	267.18	198.84	306.19	237.32	324.87	259.08	271.62	3.665	3.79	4.205	4.42	248.695	252.515	281.095	265.35
G9606_3096	1063	CENPF	15.35	14.64	19.75	12.96	11.92	8.96	15.45	9.09	2809	2679	3668	2369	2161	1660	2801	1665	14.995	16.355	10.44	12.27	2744	3018.5	1910.5	2233
G9606_15362	9805	SCRN1	4.43	11.98	4.71	13.61	3.97	5.94	6.88	5.98	427	1151	457	1297	374	566	656	572	8.205	9.16	4.955	6.43	789	877	470	614
G9606_3840	1159	CKMT1B	0	0.24	0	0.15	0	0	0	0	0	6.77	0	4	0	0	0	0	0.12	0.075	0	0	3.385	2	0	0
G9606_32399	80765	STARD5	17.15	11.58	13.67	10.51	19.78	7.87	14.35	9.95	406.63	274.83	330.12	248.69	463.13	187.24	337.5	236.25	14.365	12.09	13.825	12.15	340.73	289.405	325.185	286.875
G9606_1474	80305	TRABD	63.84	51.26	62.89	47.63	67.14	56.94	58.59	69.87	2747	2153	2721	2033	2832	2449	2427	2983	57.55	55.26	62.04	64.23	2450	2377	2640.5	2705
G9606_10895	6405	SEMA3F	0.03	0.17	0.24	0.16	0.17	0.03	0.24	0.05	2	10	10	10	9	1	9	3	0.1	0.2	0.1	0.145	6	10	5	6
G9606_3326	2038	EPB42	0.03	0	0.03	0	0.02	0	0	0	1	0	1	0	1	0	0	0	0.015	0.015	0.01	0	0.5	0.5	0.5	0
G9606_32116	51154	MRTO4	27.95	23.96	21.44	27.49	22.22	25.43	19	23.9	1160.97	997.81	906.28	1140.95	913.18	1061.38	783.42	997.44	25.955	24.465	23.825	21.45	1079.39	1023.615	987.28	890.43
G9606_9748	2161	F12	0.88	0.44	0.46	0.82	1.3	1.19	0.79	1.46	30	15	16	28	45	41	27	51	0.66	0.64	1.245	1.125	22.5	22	43	39
G9606_18102	10720	UGT2B11	0	0	0.05	0.05	0	0	0	0	0	0	1	1	0	0	0	0	0	0.05	0	0	0	1	0	0
G9606_26406	390594	KBTBD13	0.02	0	0.02	0.05	0.02	0.05	0.02	0.02	1	0	1	3	1	3	1	1	0.01	0.035	0.035	0.02	0.5	2	2	1
G9606_35826	283742	FAM98B	16.04	15.05	16.54	15.5	12.96	14.75	14.84	12.65	1294	1215	1358	1247	1032	1193	1187	1021	15.545	16.02	13.855	13.745	1254.5	1302.5	1112.5	1104
G9606_1373	2186	BPTF	14.76	17.9	17.97	17.67	13.94	13.01	16.87	12.99	2989.8	3551.14	3648.2	3540.56	2770.41	2615.08	3390.97	2613.12	16.33	17.82	13.475	14.93	3270.47	3594.38	2692.745	3002.045
G9606_8968	92370	PXYLP1	3.53	2.51	2.27	2.6	3.71	3.22	2.47	2.89	200	147	131	147	200	187	141	165	3.02	2.435	3.465	2.68	173.5	139	193.5	153
G9606_11323	9665	MARF1	15.43	13.05	16.45	13.14	13.39	11.46	13.8	10.86	2110.64	1802.05	2288.79	1800.27	1824.65	1570.75	1903.7	1480.43	14.24	14.795	12.425	12.33	1956.345	2044.53	1697.7	1692.065
G9606_21226	51725	FBXO40	0.08	0.08	0.06	0.05	0.12	0.11	0.07	0.14	8.17	8.82	6.11	4.88	12.92	11.46	7.09	15.13	0.08	0.055	0.115	0.105	8.495	5.495	12.19	11.11
G9606_9635	85459	CEP295	5.83	8.26	7.38	8.63	6.33	6.07	7.96	5.7	846	1192	1106	1219	915	873	1150	809	7.045	8.005	6.2	6.83	1019	1162.5	894	979.5
G9606_34485	130075	OR9A4	0	0	0	0	0.06	0.06	0	0	0	0	0	0	1	1	0	0	0	0	0.06	0	0	0	1	0
G9606_2989	143888	KDELC2	0.42	0.37	0.24	0.48	0.5	0.29	0.58	0.34	31.4	29.24	18.65	34.71	33.52	21.52	41.01	25.92	0.395	0.36	0.395	0.46	30.32	26.68	27.52	33.465
G9606_11828	51023	MRPS18C	23.24	35.26	29.72	32.16	28.19	24.11	33.55	22.92	454.39	688.91	590.49	629.4	545.16	476.06	650.36	449.33	29.25	30.94	26.15	28.235	571.65	609.945	510.61	549.845
G9606_30821	514	ATP5F1E	346.25	295.59	298.11	292.9	369.26	325.51	335.97	292.45	2583	2207	2264	2180	2720	2435	2486	2184	320.92	295.505	347.385	314.21	2395	2222	2577.5	2335
G9606_6425	7314	UBB	812.86	838.53	744.2	823.01	793.88	684.28	753.82	709.82	14583.47	14695.21	13202.54	14452.06	13850.12	12209.14	13123.39	12474.99	825.695	783.605	739.08	731.82	14639.34	13827.3	13029.63	12799.19
G9606_11917	6002	RGS12	2.11	3.01	2.49	2.75	2.2	2.82	2.24	2.74	217.02	281.49	236.89	258.09	209.8	290.76	221.86	280.34	2.56	2.62	2.51	2.49	249.255	247.49	250.28	251.1
G9606_3356	9098	USP6	0.16	0.17	0.26	0.24	0.18	0.09	0.18	0.14	25.52	26.48	41.05	38.33	27.37	13.83	28.39	22.51	0.165	0.25	0.135	0.16	26	39.69	20.6	25.45
G9606_34698	54627	MAP10	3.01	4.89	3.5	4.28	3.7	3.99	5.06	3.56	302	492	358	429	367	402	504	358	3.95	3.89	3.845	4.31	397	393.5	384.5	431
G9606_7632	10574	CCT7	140.1	145.87	132.96	143.83	133.11	137.86	131.55	139.37	4908	5094	4726	5003	4588	4861	4560	4875	142.985	138.395	135.485	135.46	5001	4864.5	4724.5	4717.5
G9606_21141	56654	NPDC1	0.04	0	0	0.47	0	0.11	0	0.04	1	0	0	13	0	3	0	1	0.02	0.235	0.055	0.02	0.5	6.5	1.5	0.5
G9606_289	80063	ATF7IP2	1.94	2.71	3.11	2.71	2.26	2.27	2.02	2.25	119.82	171.26	195.63	155.92	124.42	133.48	131.2	142.95	2.325	2.91	2.265	2.135	145.54	175.775	128.95	137.075
G9606_12279	6095	RORA	15.9	13.43	24.02	13.88	12.26	14.08	14.92	14.32	3096.43	2607.76	4765.3	2682.72	2354.85	2751.32	2882.21	2804.35	14.665	18.95	13.17	14.62	2852.095	3724.01	2553.085	2843.28
G9606_1336	88455	ANKRD13A	11.5	10.78	10.69	10.25	11.4	9.32	10.43	8.81	809	764	760	721	804	666	733	627	11.14	10.47	10.36	9.62	786.5	740.5	735	680
G9606_20665	153733	CCDC112	12.18	16.96	12.92	18.2	11.84	10.98	12.87	10.37	552.9	770.07	596.03	826.85	533.03	504.43	583.51	474.97	14.57	15.56	11.41	11.62	661.485	711.44	518.73	529.24
G9606_8254	283149	BCL9L	1.23	1.02	1.45	1.23	1.16	1.25	1	1.19	165	137	201	168	158	166	140	158	1.125	1.34	1.205	1.095	151	184.5	162	149
G9606_17932	27129	HSPB7	0.06	0	0	0.06	0.08	0.05	0.05	0.19	3	0	0	3	4	2	2	9	0.03	0.03	0.065	0.12	1.5	1.5	3	5.5
G9606_12174	374887	YJEFN3	4.2	5.47	4.49	6.33	3.34	7.25	3.59	6.1	110.11	140.82	120.34	159.84	90.58	180.94	90.45	165.49	4.835	5.41	5.295	4.845	125.465	140.09	135.76	127.97
G9606_28014	4074	M6PR	34.11	35.72	32.84	35.72	32.43	34	33.81	36.19	1588.22	1647.03	1540.35	1644.77	1461.65	1566.85	1539.88	1668.05	34.915	34.28	33.215	35	1617.625	1592.56	1514.25	1603.965
G9606_7163	5328	PLAU	0	0	0	0.05	0	0	0	0	0	0	0	2	0	0	0	0	0	0.025	0	0	0	1	0	0
G9606_2734	4778	NFE2	0	0.1	0	0	0.03	0.04	0.03	0	0	3	0	0	1	1	1	0	0.05	0	0.035	0.015	1.5	0	1	0.5
G9606_6131	3224	HOXC8	0	0.02	0	0	0	0	0.02	0	0	1	0	0	0	0	1	0	0.01	0	0	0.01	0.5	0	0	0.5
G9606_11227	9389	SLC22A14	0.06	0.08	0.05	0.12	0.05	0.04	0.14	0.05	3	4	2	6	2	2	6	2	0.07	0.085	0.045	0.095	3.5	4	2	4
G9606_13735	64131	XYLT1	28.07	15.62	26.49	15.69	29.13	31.56	25.58	30.12	4824.63	2689	4636	2693	4945	5443	4373	5197	21.845	21.09	30.345	27.85	3756.815	3664.5	5194	4785
G9606_14116	10221	TRIB1	8.65	10.54	5.8	10.38	17.49	12.6	16.54	12.16	528	628	373	618	1073	745	976	753	9.595	8.09	15.045	14.35	578	495.5	909	864.5
G9606_2276	1500	CTNND1	0.36	0.44	0.7	0.79	0.43	0.67	0.38	0.52	38	49	77	86	47	73	41	57	0.4	0.745	0.55	0.45	43.5	81.5	60	49
G9606_8687	5979	RET	0.01	0	0	0	0	0.03	0.01	0.01	1	0	0	0	0	2	1	1	0.005	0	0.015	0.01	0.5	0	1	1
G9606_20857	7867	MAPKAPK3	12.53	9.73	11.8	10.08	13.2	11.24	13.23	11.61	596	466	565	473	613	537	620	546	11.13	10.94	12.22	12.42	531	519	575	583
G9606_19699	83443	SF3B5	105.52	96.12	101.46	92.41	134.17	101.7	108.56	108.49	1370	1249	1341	1197	1720	1324	1398	1410	100.82	96.935	117.935	108.525	1309.5	1269	1522	1404
G9606_116	151194	METTL21A	7.34	8.82	7.42	9.18	8.54	8.81	9.61	7.74	282.39	330.9	255.2	297.59	303.27	346.88	311.62	276.47	8.08	8.3	8.675	8.675	306.645	276.395	325.075	294.045
G9606_19114	55070	DET1	3.74	5.16	3.86	5.55	4.58	4.34	5.35	4.2	160	219	168	234	192	187	224	179	4.45	4.705	4.46	4.775	189.5	201	189.5	201.5
G9606_1870	2686	GGT7	17.8	21.48	17.81	22.56	18.98	19.51	18.65	20.74	786	931	801	949	803	841	812	902	19.64	20.185	19.245	19.695	858.5	875	822	857
G9606_23687	100462977	MTRNR2L1	424.74	712.24	531.61	779.1	449.46	596.92	539.58	637.9	11953.72	20062.92	15231.49	21876.42	12490.65	16846.37	15062.91	17972.17	568.49	655.355	523.19	588.74	16008.32	18553.955	14668.51	16517.54
G9606_6361	53834	FGFRL1	3.02	4.08	3.25	3.6	2.94	4.13	2.75	4.52	174	236	189	206	169	236	158	264	3.55	3.425	3.535	3.635	205	197.5	202.5	211
G9606_6320	391104	VHLL	0.06	0.11	0.06	0.14	0.11	0.06	0.06	0.05	1	2.01	1.09	2.46	2	1	1	0.98	0.085	0.1	0.085	0.055	1.505	1.775	1.5	0.99
G9606_701	2766	GMPR	0.11	0.36	0.18	0.29	0.33	0.69	0.22	0.44	3	10	5	8	9	19	6	12	0.235	0.235	0.51	0.33	6.5	6.5	14	9
G9606_25516	11120	BTN2A1	8.25	8.89	13.69	7.94	9.92	10.21	11.95	9.03	431.5	457.46	725.71	424.25	526.84	521.15	619.64	462.5	8.57	10.815	10.065	10.49	444.48	574.98	523.995	541.07
G9606_15107	51339	DACT1	0.36	0.79	0.55	0.9	0.36	0.58	0.69	0.61	25	55	39	62	25	41	47	43	0.575	0.725	0.47	0.65	40	50.5	33	45
G9606_8053	23528	ZNF281	18.96	20.92	19.4	20.91	18.68	18.75	20.8	17.98	1700	1865	1776	1865	1649	1677	1839	1610	19.94	20.155	18.715	19.39	1782.5	1820.5	1663	1724.5
G9606_28859	10205	MPZL2	0.02	0.02	0	0.88	0	0	0.04	0.04	1	1	0	44	0	0	2	2	0.02	0.44	0	0.04	1	22	0	2
G9606_15081	84872	ZC3H10	5.19	5.12	4.12	4.2	5.17	3.6	4.51	3.88	207	206	165	171	203	145	179	154	5.155	4.16	4.385	4.195	206.5	168	174	166.5
G9606_13153	387911	C1QTNF9B	0.08	0.08	0	0	0.07	0	0	0	1.77	1.77	0	0	1.47	0	0	0	0.08	0	0.035	0	1.77	0	0.735	0
G9606_14336	23621	BACE1	1.25	1.99	2.11	2.33	1.35	1.45	1.79	1.45	118	188	203	222	126	137	168	138	1.62	2.22	1.4	1.62	153	212.5	131.5	153
G9606_10874	26128	KIF1BP	15.83	20.94	17.19	21.59	17.78	14.87	20.62	16.22	749	988	822	1017	826	705	963	767	18.385	19.39	16.325	18.42	868.5	919.5	765.5	865
G9606_31863	100505989	SMIM31	0.72	0.82	0.69	0.79	0.84	0.98	0.88	0.73	40.96	46.79	40.02	45.21	47.49	56.25	49.88	41.7	0.77	0.74	0.91	0.805	43.875	42.615	51.87	45.79
G9606_2297	80790	CMIP	10.43	13.34	10.26	13.38	9.82	11.36	10.75	11.32	1031	1334	1088	1278	945	1083	1060	1075	11.885	11.82	10.59	11.035	1182.5	1183	1014	1067.5
G9606_21761	8427	ZNF282	19.24	18.1	16.25	18.68	16.95	19.14	16.63	19.91	1287.34	1204.48	1108.35	1236.46	1112.98	1289.79	1092.51	1335.46	18.67	17.465	18.045	18.27	1245.91	1172.405	1201.385	1213.985
G9606_16966	10367	MICU1	20.88	20.07	21.48	20.71	22.23	25.19	19.97	24.01	934	897	984	922	974	1138	892	1082	20.475	21.095	23.71	21.99	915.5	953	1056	987
G9606_26781	22993	HMGXB3	15.01	13.25	14.76	12.68	14.11	13.84	13.08	14.29	1438.31	1282.55	1455.53	1233.48	1334.8	1327.09	1235.49	1368.97	14.13	13.72	13.975	13.685	1360.43	1344.505	1330.945	1302.23
G9606_23716	4520	MTF1	4.32	3.79	4.77	4.33	3.86	3.71	4.22	3.64	627.62	559.92	717.42	627.62	562.94	549.31	610.9	534.26	4.055	4.55	3.785	3.93	593.77	672.52	556.125	572.58
G9606_15570	116093	DIRC1	0.08	0.2	0.11	0.19	0.27	0.12	0.21	0.28	2.08	5.2	3.02	5.04	6.97	3.12	5.49	7.46	0.14	0.15	0.195	0.245	3.64	4.03	5.045	6.475
G9606_5682	6608	SMO	0.45	0.51	0.96	0.78	0.4	0.74	0.64	0.67	31.9	37.24	70	54.08	28.27	53.18	45.63	48.44	0.48	0.87	0.57	0.655	34.57	62.04	40.725	47.035
G9606_20406	9476	NAPSA	0.14	0.15	0.42	0.46	0.33	0.18	0.22	0.32	4	5	13	14	11	5	6	9	0.145	0.44	0.255	0.27	4.5	13.5	8	7.5
G9606_33605	2516	NR5A1	0	0.02	0.02	0	0	0.04	0.02	0.02	0	1	1	0	0	2	1	1	0.01	0.01	0.02	0.02	0.5	0.5	1	1
G9606_7760	1910	EDNRB	0.02	0.02	0.07	0.31	0.02	0.02	0.02	0.07	1.27	2	6	22	2	2	2	6	0.02	0.19	0.02	0.045	1.635	14	2	4
G9606_11791	127255	LRRIQ3	1.11	1.96	0.92	1.24	1.46	1.49	1.49	1.38	20	37	17	26	30	30	31	29	1.535	1.08	1.475	1.435	28.5	21.5	30	30
G9606_10767	10509	SEMA4B	10.82	8.69	14.46	8.71	10.46	7.15	10.95	9.31	722	585	994	594	696	492	711	634	9.755	11.585	8.805	10.13	653.5	794	594	672.5
G9606_10278	80318	GKAP1	4.1	5.14	7.65	5.29	4.96	7	8.02	8.1	121	150.91	243.49	151.34	143.24	203.56	229.66	238	4.62	6.47	5.98	8.06	135.955	197.415	173.4	233.83
G9606_4020	22847	ZNF507	6.65	8.67	10.29	9.22	7	6	9.48	6.31	941.96	1233	1481.01	1304.39	977.16	852.99	1334.72	895.99	7.66	9.755	6.5	7.895	1087.48	1392.7	915.075	1115.355
G9606_5017	4736	RPL10A	927.64	1009.28	857.77	989.84	1069.58	1080.79	1021.64	1075.36	11952	12910	11272	12638	13529	13911	12958	13839	968.46	923.805	1075.185	1048.5	12431	11955	13720	13398.5
G9606_7947	1677	DFFB	5.16	4	2.95	4.22	4.77	3.89	3.95	4.04	284.61	219.84	167.08	227.88	246.56	215.58	214.31	223.72	4.58	3.585	4.33	3.995	252.225	197.48	231.07	219.015
G9606_21592	3329	HSPD1	632.03	517.04	548.09	504.58	581.49	635.25	522.39	588.36	26752.62	21907.6	23622.49	21307.1	24302.25	26969.32	21932.83	24934.75	574.535	526.335	608.37	555.375	24330.11	22464.795	25635.785	23433.79
G9606_3316	9720	CCDC144A	1.81	2.1	1.84	2.1	2.32	2.14	2.33	1.96	314.36	372.58	332.79	366.49	407.78	375.93	410.67	338.96	1.955	1.97	2.23	2.145	343.47	349.64	391.855	374.815
G9606_11389	441155	LOC441155	1.83	1.82	1.64	1.66	1.56	1.66	1.84	1.63	127.21	127.24	116.4	115.15	107.58	116.33	127.44	113.83	1.825	1.65	1.61	1.735	127.225	115.775	111.955	120.635
G9606_7085	23087	TRIM35	16.57	13.77	11.77	14.39	15.32	12.96	10.86	12.64	1285	1069	929	1114	1176	1006	837	983	15.17	13.08	14.14	11.75	1177	1021.5	1091	910
G9606_15568	9373	PLAA	10.67	7.1	10.6	6.78	9.91	11.43	8.06	10.99	960.92	629.85	956.99	600	870.73	1025.96	712	984.98	8.885	8.69	10.67	9.525	795.385	778.495	948.345	848.49
G9606_12049	91862	MARVELD3	1.55	1.91	1.51	1.74	1.71	1.22	1.57	1.55	67.49	81.24	63.11	74.44	72.61	53.18	69.23	66.36	1.73	1.625	1.465	1.56	74.365	68.775	62.895	67.795
G9606_3856	7690	ZNF131	14.89	14.94	17.1	14.82	13.83	13.81	14.27	13.03	910.13	904.74	1045.66	903.22	829.97	840.31	864.08	793.55	14.915	15.96	13.82	13.65	907.435	974.44	835.14	828.815
G9606_678	101929322	LOC101929322	0.7	1.4	0.75	1.01	1.12	0.93	1.41	0.65	13.62	39.4	20.15	24.53	41.56	27.71	49.66	19.67	1.05	0.88	1.025	1.03	26.51	22.34	34.635	34.665
G9606_7309	9205	ZMYM5	7.23	14.56	15.41	13.89	8.7	8.05	14.61	8.8	360.73	660.26	730.06	634.56	409.93	412.67	697.47	437.34	10.895	14.65	8.375	11.705	510.495	682.31	411.3	567.405
G9606_6922	8537	BCAS1	0.56	0.5	0.68	0.69	0.75	0.56	0.4	0.38	32.92	30.52	40.96	41.04	42.2	33.19	23.79	22.79	0.53	0.685	0.655	0.39	31.72	41	37.695	23.29
G9606_22848	401190	RGS7BP	0	0.02	0	0.02	0.04	0	0	0	0	1	0	1	1	0	0	0	0.01	0.01	0.02	0	0.5	0.5	0.5	0
G9606_29716	85453	TSPYL5	13.8	10.53	9.32	10.27	11.7	14.65	8.49	12.94	1132	865	778	841	948	1205	691	1063	12.165	9.795	13.175	10.715	998.5	809.5	1076.5	877
G9606_17592	8909	ENDOU	0.09	0.07	0.13	0.02	0	0.09	0.12	0.16	4	3	6	1	0	4	5	7	0.08	0.075	0.045	0.14	3.5	3.5	2	6
G9606_18650	5226	PGD	99.8	77.16	97.26	75.62	94.79	105.88	82.24	114.21	4258	3297	4225	3221	3995	4532	3481	4881	88.48	86.44	100.335	98.225	3777.5	3723	4263.5	4181
G9606_32808	120775	OR2D3	0	0	0.06	0	0	0	0	0	0	0	1	0	0	0	0	0	0	0.03	0	0	0	0.5	0	0
G9606_7455	55906	ZC4H2	1.62	2.23	1.44	2.38	1.7	2.45	1.61	2.18	85.35	114.39	76.64	124	88.87	129.08	83.55	114.06	1.925	1.91	2.075	1.895	99.87	100.32	108.975	98.805
G9606_27641	493753	COA5	14.44	15.23	13.35	16.53	15.5	19.4	15.87	15.85	463	489	436	529	491	624	505	509	14.835	14.94	17.45	15.86	476	482.5	557.5	507
G9606_1172	3516	RBPJ	15.99	20.73	20.31	20.01	17.05	18.44	17.85	17.48	1579	1974	2019	2010	1608	1782	1739	1733	18.36	20.16	17.745	17.665	1776.5	2014.5	1695	1736
G9606_13716	373863	DND1	3.68	3.49	3.33	4.53	4.18	4.86	3.8	4.58	106.99	101.3	98.52	131.33	119.88	141.51	109.32	132.98	3.585	3.93	4.52	4.19	104.145	114.925	130.695	121.15
G9606_3974	27332	ZNF638	25.77	49.12	38.06	48.91	26.9	31.85	42.28	30.81	2666.23	5167.97	3917.88	5078.39	2806.31	3359.74	4317.24	3266.2	37.445	43.485	29.375	36.545	3917.1	4498.135	3083.025	3791.72
G9606_13366	285636	C5orf51	10.22	14.47	17.37	14.94	13.36	11.06	18.8	11.34	989.91	1398.86	1712	1441	1276.86	1076.89	1801.48	1098.92	12.345	16.155	12.21	15.07	1194.385	1576.5	1176.875	1450.2
G9606_2698	348174	CLEC18A	0.64	0.89	1.32	1.04	0.65	0.64	1.14	1.03	40.27	54.39	75.74	61.58	40.2	46.67	66.26	61.82	0.765	1.18	0.645	1.085	47.33	68.66	43.435	64.04
G9606_25958	5693	PSMB5	56.49	37.61	53.47	34	53.09	60.87	43.43	63.73	837.07	555	752	494	749	886	609	897	47.05	43.735	56.98	53.58	696.035	623	817.5	753
G9606_21644	7461	CLIP2	0.21	0.23	0.19	0.3	0.28	0.18	0.26	0.3	21	23	19	30	28	18	26	30	0.22	0.245	0.23	0.28	22	24.5	23	28
G9606_29347	388436	LOC388436	0	0	0.27	0.26	0.32	0.62	0.25	0	0	0	9.42	8.96	10.9	21.53	8.6	0	0	0.265	0.47	0.125	0	9.19	16.215	4.3
G9606_22896	728361	OVOL3	0.09	0.3	0.36	0.24	0.36	0.4	0.19	0.4	1	3	4	3	4	5	2	5	0.195	0.3	0.38	0.295	2	3.5	4.5	3.5
G9606_11274	28971	AAMDC	20.39	23.87	16.74	27.6	18.12	20.19	21.76	15.68	216.76	245.49	176.22	278.06	185.22	209.96	216.49	162.19	22.13	22.17	19.155	18.72	231.125	227.14	197.59	189.34
G9606_16472	340024	SLC6A19	0.01	0.01	0.01	0	0	0.01	0	0	1	1	1	0	0	1	0	0	0.01	0.005	0.005	0	1	0.5	0.5	0
G9606_6703	3416	IDE	22.94	14.94	22.94	15.23	24.64	19.37	21.56	19.32	2190	1451	2195.03	1460.34	2322.01	1856.44	2058.18	1895	18.94	19.085	22.005	20.44	1820.5	1827.685	2089.225	1976.59
G9606_14322	6165	RPL35A	1189.33	1308.56	1068.86	1308.99	1346.02	1370.01	1345.43	1239.24	9686	10673	8859	10643	10824	11186	10873	10107	1248.945	1188.925	1358.015	1292.335	10179.5	9751	11005	10490
G9606_8472	54108	CHRAC1	21.09	28.34	22.71	28.42	22.31	25.94	27.83	25.54	964.61	1297.1	1057.28	1296.94	1007.3	1189.76	1262.64	1169.42	24.715	25.565	24.125	26.685	1130.855	1177.11	1098.53	1216.03
G9606_12829	59343	SENP2	26.63	25.13	26.47	24.53	30.14	27.89	31.9	27.59	1525	1445	1555	1399	1721	1602	1805	1570	25.88	25.5	29.015	29.745	1485	1477	1661.5	1687.5
G9606_11243	100996517	SEC22B3	1.28	0.85	1.13	0.59	1.05	1.14	0.55	0.86	173.84	114.73	154.04	80.74	142.68	156.44	71.25	116.13	1.065	0.86	1.095	0.705	144.285	117.39	149.56	93.69
G9606_339	344892	RTP2	0	0	0	0	0.04	0	0	0	0	0	0	0	1	0	0	0	0	0	0.02	0	0	0	0.5	0
G9606_7665	157922	CAMSAP1	4.83	5.29	4.74	5.49	5.11	5.75	5.46	6.16	664	726	674	759	698	794	754	866	5.06	5.115	5.43	5.81	695	716.5	746	810
G9606_13242	64579	NDST4	0	0	0.02	0.03	0	0.03	0.01	0.01	0	0	1.65	3	0	3	1	1.01	0	0.025	0.015	0.01	0	2.325	1.5	1.005
G9606_1469	143379	C10orf82	0.06	0	0	0	0	0	0	0	1	0	0	0	0	0	0	0	0.03	0	0	0	0.5	0	0	0
G9606_29633	8604	SLC25A12	10.83	13.73	10.43	13.21	11.22	11.99	12.1	10.95	631	804	623	770	651	698	696	642	12.28	11.82	11.605	11.525	717.5	696.5	674.5	669
G9606_20345	100287387	LOC100287387	0.15	0.21	0.06	0.2	0.08	0.13	0.09	0.07	9.42	12.86	3.71	12.14	5.11	7.89	5.39	4.11	0.18	0.13	0.105	0.08	11.14	7.925	6.5	4.75
G9606_19396	2784	GNB3	0.86	0.64	0.37	1	0.51	0.45	0.5	0.86	26.83	20.08	11.83	31.27	15.9	14.04	15.44	26.97	0.75	0.685	0.48	0.68	23.455	21.55	14.97	21.205
G9606_23285	100463285	MTRNR2L4	1.54	1.18	1.07	1.78	1.23	1.41	1.71	1.13	34.04	26.26	24.16	39.41	26.78	31.27	37.64	24.99	1.36	1.425	1.32	1.42	30.15	31.785	29.025	31.315
G9606_1232	153129	SLC38A9	15.58	17.25	15.37	17.62	14.88	16.29	17.3	16.23	710	805	704	808	674	752	790	737	16.415	16.495	15.585	16.765	757.5	756	713	763.5
G9606_4623	140459	ASB6	5.93	6.39	6	5.97	6.95	7.72	6.44	7.95	498.22	536.88	515.31	502.91	579.47	653.56	535.99	671.9	6.16	5.985	7.335	7.195	517.55	509.11	616.515	603.945
G9606_32473	4144	MAT2A	191.94	171.79	96.15	177.34	135.45	189.1	92.12	163.17	10563.53	9463.03	5387.23	9737.66	7361.05	10436.1	5029	8989.71	181.865	136.745	162.275	127.645	10013.28	7562.445	8898.575	7009.355
G9606_2494	9166	EBAG9	31.4	40.35	33.83	39.91	34.76	36.09	35.16	32.02	1093	1399	1190	1391	1194	1254	1210	1119	35.875	36.87	35.425	33.59	1246	1290.5	1224	1164.5
G9606_9622	90871	DMAC1	8.1	6.39	7.72	6.97	7.34	7.91	6.92	7.32	369	291	358	317	330	362	313	334	7.245	7.345	7.625	7.12	330	337.5	346	323.5
G9606_19265	4763	NF1	6.5	8.59	7.54	8.55	6.44	9.08	8.98	8.39	1454	1942	1736	1925	1429	2072	1995	1900	7.545	8.045	7.76	8.685	1698	1830.5	1750.5	1947.5
G9606_33492	148213	ZNF681	12.3	14.39	14.14	15.72	12.43	12.03	16.44	12.85	1472.27	1725.1	1723.36	1877.74	1469.42	1444.94	1952.67	1540.5	13.345	14.93	12.23	14.645	1598.685	1800.55	1457.18	1746.585
G9606_5018	387597	ILDR2	1.29	2.22	1.06	2.34	1.73	2.55	2.06	2.57	191.65	333.04	158.54	337.78	254.33	383.95	300.29	383.03	1.755	1.7	2.14	2.315	262.345	248.16	319.14	341.66
G9606_1766	11055	ZPBP	0	0.06	0	0	0.14	0.05	0.16	0	0	1	0	0	3	1	4	0	0.03	0	0.095	0.08	0.5	0	2	2
G9606_22501	643	CXCR5	0	0	0	0	0	0.02	0	0.02	0	0	0	0	0	1	0	1	0	0	0.01	0.01	0	0	0.5	0.5
G9606_11709	23625	FAM89B	56.08	55.14	53.01	59.37	58.11	69.74	52.42	73.45	1467	1445	1411	1547	1501	1830	1361	1924	55.61	56.19	63.925	62.935	1456	1479	1665.5	1642.5
G9606_31848	4522	MTHFD1	49.28	51.03	44.32	53.42	44.55	46.85	44.06	47.7	3115.88	3229.17	2853.07	3369.95	2781.34	2970.76	2763.1	3018.97	50.155	48.87	45.7	45.88	3172.525	3111.51	2876.05	2891.035
G9606_7500	9117	SEC22C	18.52	21.31	19.92	21.55	20.86	14.4	22.48	15.34	1266.69	1642.64	1510.27	1626.99	1387.63	1021.48	1608.74	1114.55	19.915	20.735	17.63	18.91	1454.665	1568.63	1204.555	1361.645
G9606_24419	105369914	LOC105369914	0.05	0.08	0.36	0.17	0.04	0.09	0.04	0.16	1.33	1.97	9.24	4.99	0.99	3.05	1.02	5.05	0.065	0.265	0.065	0.1	1.65	7.115	2.02	3.035
G9606_13653	54921	CHTF8	55	77.28	57.46	81.2	56.23	68.54	69.37	69.79	2869	3920	2981	4099	2856	3558	3483	3601	66.14	69.33	62.385	69.58	3394.5	3540	3207	3542
G9606_31318	54145	H2BFS	0	0	0	0	0	0.46	0	0	0	0	0	0	0	3.6	0	0	0	0	0.23	0	0	0	1.8	0
G9606_4955	63926	ANKEF1	5.97	5.64	5.38	5.38	5.66	6.49	5.81	6.34	411	396.02	383.99	370.1	377.37	444.1	403.87	437.41	5.805	5.38	6.075	6.075	403.51	377.045	410.735	420.64
G9606_22071	319101	KRT73	0.02	0.02	0	0	0	0	0	0	1	1	0	0	0	0	0	0	0.02	0	0	0	1	0	0	0
G9606_266	83698	CALN1	10.5	6.64	11.35	6.76	6.63	7.18	7.11	7.14	1813.1	1150.35	1999.14	1167.68	1133.3	1245.77	1222.02	1239.95	8.57	9.055	6.905	7.125	1481.725	1583.41	1189.535	1230.985
G9606_31410	646862	RNF225	0.11	0	0	0	0	0	0.06	0	2	0	0	0	0	0	1	0	0.055	0	0	0.03	1	0	0	0.5
G9606_10492	4092	SMAD7	12.65	12.94	20.21	14.19	14.2	13.96	18.45	15	636	622	1031	691	702	691	877	758	12.795	17.2	14.08	16.725	629	861	696.5	817.5
G9606_22245	57534	MIB1	20.36	19.26	23.44	19.41	19.57	23.49	20.77	21.73	3169.1	3110.52	3760.29	3175.7	3112.15	3713.01	3402.02	3441.82	19.81	21.425	21.53	21.25	3139.81	3467.995	3412.58	3421.92
G9606_19871	79710	MORC4	1.88	2.07	1.14	2.03	2.22	2.78	1.42	1.94	132	145	80	140	151	190	95	137	1.975	1.585	2.5	1.68	138.5	110	170.5	116
G9606_23347	148932	MOB3C	1.61	2.89	3.07	2.78	2.47	2.56	2.8	2.64	83	149	161	143	126	132	143	136	2.25	2.925	2.515	2.72	116	152	129	139.5
G9606_10867	79018	GID4	7.5	5.57	8.23	5.76	7.14	6.82	6.57	7.77	550	402.01	636	434	501	513	471	564	6.535	6.995	6.98	7.17	476.005	535	507	517.5
G9606_16819	1299	COL9A3	0.13	0.23	0.56	0.22	0.28	0.14	0.41	0.07	6	10.36	25	9	11.07	6	17.66	3	0.18	0.39	0.21	0.24	8.18	17	8.535	10.33
G9606_26762	138151	NACC2	0	0	0	0.07	0	0	0.02	0.02	0	0	0	9	0	0	2	2	0	0.035	0	0.02	0	4.5	0	2
G9606_23181	9245	GCNT3	0	0	0	0.54	0	0	0.05	0	0	0	0	22	0	0	2	0	0	0.27	0	0.025	0	11	0	1
G9606_7561	9507	ADAMTS4	0.28	0.4	0.4	0.31	0.56	0.36	0.5	0.41	22.01	31.7	32.61	25.11	42.9	28.89	39.36	31.95	0.34	0.355	0.46	0.455	26.855	28.86	35.895	35.655
G9606_27565	81559	TRIM11	23.03	15.59	19.43	15.7	22.24	25.76	16.33	24.84	1075	715	915	726	1019	1203	753	1218	19.31	17.565	24	20.585	895	820.5	1111	985.5
G9606_25607	84277	DNAJC30	12.95	10.24	8.46	11	11.01	11.44	8.55	11.88	599.28	474.19	398.88	507.91	503.41	531.1	392.37	550.42	11.595	9.73	11.225	10.215	536.735	453.395	517.255	471.395
G9606_9226	29888	STRN4	20.56	25.34	26.61	27.4	20.97	26.42	24.52	27.15	1183.88	1420.02	1505.04	1526.59	1190.64	1521.95	1354.41	1521.44	22.95	27.005	23.695	25.835	1301.95	1515.815	1356.295	1437.925
G9606_22482	440957	SMIM4	11.9	11.24	8.09	12.19	11.95	11.88	14.01	12.15	91	86	63	93	92	92	108	93	11.57	10.14	11.915	13.08	88.5	78	92	100.5
G9606_15819	995	CDC25C	6.49	6.19	7.51	7.38	6.69	4.78	6.16	4.76	240	220	268	257	217	161	222	167	6.34	7.445	5.735	5.46	230	262.5	189	194.5
G9606_12956	9271	PIWIL1	0	0	0	0	0.05	0	0	0.02	0	0	0	0	2	0	0	1	0	0	0.025	0.01	0	0	1	0.5
G9606_20837	7275	TUB	0.15	0.05	0.08	0.19	0.07	0.11	0.03	0.03	16.93	5.86	8.76	21.64	7.75	12.52	3.58	3.42	0.1	0.135	0.09	0.03	11.395	15.2	10.135	3.5
G9606_3008	23135	KDM6B	5.4	7.66	11.4	8.03	8.21	10.17	13.11	10.72	667	941	1436	987	999.13	1260.01	1605.1	1320	6.53	9.715	9.19	11.915	804	1211.5	1129.57	1462.55
G9606_4789	2070	EYA4	0.07	0	0.01	0.01	0.01	0.03	0.01	0.01	2	0	2	1	1	1	1	1	0.035	0.01	0.02	0.01	1	1.5	1	1
G9606_12870	100129583	FAM47E	0.33	0.3	0.3	0.35	0.18	0.45	0.41	0.31	9.73	8.85	9	10.28	5.38	13.17	11.91	9.25	0.315	0.325	0.315	0.36	9.29	9.64	9.275	10.58
G9606_32932	101929372	LOC101929372	0.94	1.21	0.98	1.06	0.84	0.97	0.96	1.17	31.46	40.46	33.24	35.35	27.53	32.57	31.85	39.12	1.075	1.02	0.905	1.065	35.96	34.295	30.05	35.485
G9606_539	84332	DYDC2	0.04	0.07	0.04	0.09	0.15	0.11	0.11	0.04	1	2	1	3	4	3	3	1.15	0.055	0.065	0.13	0.075	1.5	2	3.5	2.075
G9606_31036	148545	NBPF4	3.5	4.09	3.95	5.19	3.92	4.44	3.49	4.36	219.02	258.77	252.32	327.65	244.59	278.36	219.02	275.84	3.795	4.57	4.18	3.925	238.895	289.985	261.475	247.43
G9606_1364	51057	WDPCP	7.42	7.16	6.68	6.97	5.86	6.2	7.57	5.39	457.52	462.51	438.4	427.72	381.77	402.63	494.5	355.24	7.29	6.825	6.03	6.48	460.015	433.06	392.2	424.87
G9606_12892	50846	DHH	0.44	0.5	0.31	0.38	0.53	0.39	0.32	0.43	36.91	41.61	24.97	32.1	43.4	32.18	26.55	35.27	0.47	0.345	0.46	0.375	39.26	28.535	37.79	30.91
G9606_1395	150280	HORMAD2	0	0	0	0.05	0	0	0.03	0.03	0	0	0	2	0	0	1	1	0	0.025	0	0.03	0	1	0	1
G9606_25834	6792	CDKL5	0.92	0.68	1.26	0.79	1.29	0.91	1.11	0.97	164	125	217	145	234	168	201	173	0.8	1.025	1.1	1.04	144.5	181	201	187
G9606_9978	27185	DISC1	0.43	0.42	0.64	0.51	0.59	0.49	0.6	0.48	47.17	43.2	62.02	54.3	50.2	48.22	50	42.67	0.425	0.575	0.54	0.54	45.185	58.16	49.21	46.335
G9606_25886	55536	CDCA7L	41.61	40.82	32.84	38.75	43.22	35.88	32.21	37.78	2195.58	2146.22	1766.64	2047.33	2251.41	1893.99	1685.69	1996.53	41.215	35.795	39.55	34.995	2170.9	1906.985	2072.7	1841.11
G9606_8709	55848	PLGRKT	16.29	16.13	17.37	14.65	16.09	10.19	17.28	12.71	300	298	324	270	288	190	315	239	16.21	16.01	13.14	14.995	299	297	239	277
G9606_5924	3339	HSPG2	0.08	0.05	0.1	0.42	0.09	0.07	0.08	0.09	20.61	13	27.7	112.18	23	18	20	25	0.065	0.26	0.08	0.085	16.805	69.94	20.5	22.5
G9606_23621	140606	SELENOM	5.15	3.8	3.34	3.25	8.5	8.84	6.39	8.3	65	48	43	41	106	112	80	105	4.475	3.295	8.67	7.345	56.5	42	109	92.5
G9606_12358	55240	STEAP3	2.29	2.19	2.56	2.01	2.58	2.71	2.26	2.61	169.81	168	193.14	148.26	187.54	202.31	162.88	195.19	2.24	2.285	2.645	2.435	168.905	170.7	194.925	179.035
G9606_18859	79632	FAM184A	0.66	1.01	0.55	1	0.68	0.93	0.96	0.86	47	72	40	69	46	69	68	58	0.835	0.775	0.805	0.91	59.5	54.5	57.5	63
G9606_18563	79155	TNIP2	10.88	13.09	14.16	12.14	9.96	14.16	13.3	13.64	358	427	482	400	330	476	431	457	11.985	13.15	12.06	13.47	392.5	441	403	444
G9606_7659	284119	CAVIN1	0.25	0.16	0.25	0.57	0.14	0.11	0.12	0.11	16.6	9.53	15.44	37.97	9.05	7.45	8.13	7.49	0.205	0.41	0.125	0.115	13.065	26.705	8.25	7.81
G9606_1242	11011	TLK2	11.69	14.86	16.32	14.48	13.59	13.15	15.83	13.08	1069.57	1270.86	1468.09	1279.99	1172.89	1151.82	1368.22	1147.07	13.275	15.4	13.37	14.455	1170.215	1374.04	1162.355	1257.645
G9606_2744	4608	MYBPH	0	0	0	0	0.03	0	0	0	0	0	0	0	1	0	0	0	0	0	0.015	0	0	0	0.5	0
G9606_20830	5290	PIK3CA	7.1	9.6	9.3	9.13	7.58	7.73	10.22	7.17	747	1026	1047	982	756	834	1052	747	8.35	9.215	7.655	8.695	886.5	1014.5	795	899.5
G9606_12439	80028	FBXL18	11.89	11.69	11.81	13.75	11.91	11.18	11.47	11.74	1482.78	1489.68	1522.3	1680	1441.18	1348.18	1387.26	1432.01	11.79	12.78	11.545	11.605	1486.23	1601.15	1394.68	1409.635
G9606_28177	51550	CINP	21.75	19.45	21.26	18.48	21.78	15.59	20.85	16.87	380	340	378	322	374	273	360	295	20.6	19.87	18.685	18.86	360	350	323.5	327.5
G9606_10998	23208	SYT11	0.31	0.42	0.41	0.36	0.53	0.56	0.35	0.55	29.65	40.82	40	34.33	50.74	54.16	33.67	53.84	0.365	0.385	0.545	0.45	35.235	37.165	52.45	43.755
G9606_6919	164781	DAW1	0	0	0	0	0.03	0	0	0	0	0	0	0	1	0	0	0	0	0	0.015	0	0	0	0.5	0
G9606_3545	6150	MRPL23	41.06	24.96	38.63	24.6	46.41	37.53	32.93	34.63	617.09	391.75	592.04	375.92	645.83	572.83	450.1	510.17	33.01	31.615	41.97	33.78	504.42	483.98	609.33	480.135
G9606_14467	1466	CSRP2	2.51	7.42	3.29	7.4	4	4.43	4.76	4.92	41	121	55	121	64	72	77	80	4.965	5.345	4.215	4.84	81	88	68	78.5
G9606_2080	284417	TMEM150B	0.06	0.02	0.07	0	0	0.05	0.07	0.03	1	1	2.97	0	0	2	2.91	1.14	0.04	0.035	0.025	0.05	1	1.485	1	2.025
G9606_12504	112268360	112268360	0	0	0	0	0.01	0	0	0.01	0	0	0	0	0.33	0	0	0.33	0	0	0.005	0.005	0	0	0.165	0.165
G9606_12935	6103	RPGR	0.67	0.66	0.69	1.09	1.05	0.63	1.01	0.58	40	39	38	60	54	37	55	33	0.665	0.89	0.84	0.795	39.5	49	45.5	44
G9606_18144	22974	TPX2	70.92	65.3	68.84	64.07	50.35	40.57	52.06	39.21	4329	4027	4326	3934	3053	2500	3167	2422	68.11	66.455	45.46	45.635	4178	4130	2776.5	2794.5
G9606_6524	55334	SLC39A9	27.89	24.71	26.85	24.46	29.01	24.37	27.66	23.49	2705	2375	2616	2283	2736	2352	2629	2272	26.3	25.655	26.69	25.575	2540	2449.5	2544	2450.5
G9606_11952	30011	SH3KBP1	12.14	5.95	10.79	5.41	11.24	9.18	9.63	8.7	705	329	641	312	657	556	547	512	9.045	8.1	10.21	9.165	517	476.5	606.5	529.5
G9606_31124	10097	ACTR2	109.54	114.29	108.37	114.86	100.84	110.52	107.32	107.78	7882	8231	7939	8246	7165	7975	7660	7764	111.915	111.615	105.68	107.55	8056.5	8092.5	7570	7712
G9606_28151	8692	HYAL2	2.09	3.2	2.42	2.8	2.24	2.95	2.54	3.4	84	126	97	108	86	114	99	129	2.645	2.61	2.595	2.97	105	102.5	100	114
G9606_7568	55275	VPS53	8.84	7.75	8.4	7.42	8.54	8.12	7.42	7.01	1363.89	1181.75	1251.38	1105.63	1268.16	1218.83	1077.02	1091.3	8.295	7.91	8.33	7.215	1272.82	1178.505	1243.495	1084.16
G9606_21900	7780	SLC30A2	0	0.02	0	0.89	0	0	0	0	0	1	0	40	0	0	0	0	0.01	0.445	0	0	0.5	20	0	0
G9606_25292	107985692	LOC107985692	0.09	0.1	0.08	0.06	0.06	0.07	0.01	0.11	8.3	9.17	7.94	5.1	5.04	5.97	1	10.49	0.095	0.07	0.065	0.06	8.735	6.52	5.505	5.745
G9606_7199	79033	ERI3	37.52	41.29	35.94	46.31	37.68	35.41	37.23	36.91	854	912	853	991	827	782	843	798	39.405	41.125	36.545	37.07	883	922	804.5	820.5
G9606_11521	10811	NOXA1	0.29	0.4	0.25	0.81	0.49	0.57	0.61	0.32	11.09	14.81	10.16	29.55	18.48	20.92	22.33	12.38	0.345	0.53	0.53	0.465	12.95	19.855	19.7	17.355
G9606_4889	9940	DLEC1	0.31	0.15	0.32	0.2	0.25	0.23	0.26	0.27	32	15	35	21	26	24	26	29	0.23	0.26	0.24	0.265	23.5	28	25	27.5
G9606_11979	54499	TMCO1	77.3	67.93	72.1	65.7	89.79	86.38	79.66	79.39	6361.65	5602.6	6046.96	5405.02	7299.67	7144.84	6505	6573.94	72.615	68.9	88.085	79.525	5982.125	5725.99	7222.255	6539.47
G9606_32220	7098	TLR3	0.02	0	0.02	0.05	0	0.04	0.02	0.05	1	0	1	3	0	2	1	3	0.01	0.035	0.02	0.035	0.5	2	1	2
G9606_21756	143684	FAM76B	13.17	17.01	19.43	17.83	14.47	11.61	17.39	11.54	944	1208	1404	1263	1009	825	1217	831	15.09	18.63	13.04	14.465	1076	1333.5	917	1024
G9606_24235	7447	VSNL1	0.03	0.06	0.06	0.11	0.11	0	0.11	0	0.96	2.14	2.12	4.13	4.04	0	3.94	0	0.045	0.085	0.055	0.055	1.55	3.125	2.02	1.97
G9606_25029	7264	TSTA3	24.82	21.79	24.76	20.4	24.92	19.27	22.51	18.02	594	525	607	490	597	466	537	433	23.305	22.58	22.095	20.265	559.5	548.5	531.5	485
G9606_996	81628	TSC22D4	13.19	15.12	16.94	15.58	14.77	12.15	13.98	14.99	565	658	743	671	630	522	595	644	14.155	16.26	13.46	14.485	611.5	707	576	619.5
G9606_29495	55693	KDM4D	0.37	0.68	0.49	0.59	0.39	0.59	0.56	0.33	20	37	27	32	21	32	30	18	0.525	0.54	0.49	0.445	28.5	29.5	26.5	24
G9606_21196	113612	CYP2U1	4.52	5.52	3.25	5.22	3.89	4.24	3.89	4.65	396	482	289	456	335	373	338	408	5.02	4.235	4.065	4.27	439	372.5	354	373
G9606_14096	3758	KCNJ1	0.05	0.02	0.02	0.07	0.02	0.05	0.05	0.11	2	1	1	3	1	2	2	5	0.035	0.045	0.035	0.08	1.5	2	1.5	3.5
G9606_14572	6382	SDC1	5.96	7.51	5.12	7.02	7.64	10.03	6.91	12.11	340	423	301	407	424	563	382	688	6.735	6.07	8.835	9.51	381.5	354	493.5	535
G9606_5082	1356	CP	0.05	0	0.04	2.69	0.01	0.09	0.03	0.04	4.36	0	3.24	219.19	1.09	6.25	2	3.18	0.025	1.365	0.05	0.035	2.18	111.215	3.67	2.59
G9606_983	2729	GCLC	16.27	11.31	18.32	11.65	13.75	12.99	11.48	13.37	1029	718	1176	737	853	830	726	835	13.79	14.985	13.37	12.425	873.5	956.5	841.5	780.5
G9606_31092	57643	ZSWIM5	1.1	1.92	1.19	1.85	1.12	1.28	1.56	1.25	110	183	121	187	108	138	153	132	1.51	1.52	1.2	1.405	146.5	154	123	142.5
G9606_1578	79598	CEP97	7.19	8.2	10.18	8.19	7.64	6.31	9.23	6.19	1018.57	1161.49	1461.72	1153.63	1068.5	891.22	1295.51	879.44	7.695	9.185	6.975	7.71	1090.03	1307.675	979.86	1087.475
G9606_34585	10581	IFITM2	0	0.1	0.09	1.97	0	0.25	0.16	0	0	1.31	1.24	25.21	0	3.19	2	0	0.05	1.03	0.125	0.08	0.655	13.225	1.595	1
G9606_31766	51650	MRPS33	23.47	29.83	19.11	28.54	24.68	23.69	25.96	23.01	290	370	239	353	297	291	317	288	26.65	23.825	24.185	24.485	330	296	294	302.5
G9606_2900	3340	NDST1	6.85	6.28	6.87	5.88	5.23	6.99	4.99	7.07	958.96	875.92	986.97	797.47	700.31	981.72	695.55	988.74	6.565	6.375	6.11	6.03	917.44	892.22	841.015	842.145
G9606_7788	83882	TSPAN10	0.06	0.13	0.14	0.18	0.15	0.26	0.06	0.3	2	4	5	6	5	9	2	10	0.095	0.16	0.205	0.18	3	5.5	7	6
G9606_34793	26330	GAPDHS	3.19	4.15	2.29	4.5	3.68	3.25	2.95	4.07	86	112	63	121	98	88	79	110	3.67	3.395	3.465	3.51	99	92	93	94.5
G9606_27143	5936	RBM4	45.1	81.25	50.64	85.83	43.09	55.02	59.45	58.09	1466.43	2385.78	1512.62	2519.56	1355.24	1731.19	1746.93	1783.53	63.175	68.235	49.055	58.77	1926.105	2016.09	1543.215	1765.23
G9606_7660	340152	ZC3H12D	0.72	0.51	0.57	0.54	0.54	0.66	0.49	0.58	65.11	46.08	52.68	48.75	47.98	59.3	43.86	52.47	0.615	0.555	0.6	0.535	55.595	50.715	53.64	48.165
G9606_25795	84197	POMK	5.4	4.79	5.83	4.8	3.92	5	5.6	7.17	158.08	139.2	171.12	137.47	110.71	147.47	162.29	209.34	5.095	5.315	4.46	6.385	148.64	154.295	129.09	185.815
G9606_18109	27250	PDCD4	44.77	54.43	49.81	56.35	40.81	66.76	54.39	67.61	2969.26	3611.84	3361.75	3723.99	2679.19	4440.71	3571.18	4481.06	49.6	53.08	53.785	61	3290.55	3542.87	3559.95	4026.12
G9606_20393	23596	OPN3	16.64	13.53	15.5	14.54	13.38	8.89	14.44	10.28	800.58	651.54	759.03	697.92	635.49	428.65	689.08	495.17	15.085	15.02	11.135	12.36	726.06	728.475	532.07	592.125
G9606_14625	1230	CCR1	25.84	19.89	20.66	19.77	16.87	31.23	12.61	33.96	1264	974	1029	965	815	1532	612	1663	22.865	20.215	24.05	23.285	1119	997	1173.5	1137.5
G9606_15158	344805	TMPRSS7	0.19	0.02	0.09	0.03	0.1	0	0.11	0.13	8.1	1.05	3.9	1.14	4.19	0	4.83	5.78	0.105	0.06	0.05	0.12	4.575	2.52	2.095	5.305
G9606_34882	25973	PARS2	4.48	3.53	3.2	3.89	4.63	5.66	3.8	5.8	195	154	142	169	199	247	164	253	4.005	3.545	5.145	4.8	174.5	155.5	223	208.5
G9606_30536	151176	ERFE	1.58	1.17	1.89	1.13	0.95	0.86	0.93	0.87	84	62	102	60	50	46	49	46	1.375	1.51	0.905	0.9	73	81	48	47.5
G9606_16013	53373	TPCN1	4.22	3.26	3.28	4.09	3.89	4.04	3.16	4.5	372.49	278.72	294.55	345.29	332.56	362.19	282.61	395.85	3.74	3.685	3.965	3.83	325.605	319.92	347.375	339.23
G9606_8582	9322	TRIP10	18.19	22.23	22.87	20.31	18.37	19.38	18.11	21.32	648	795	802	702	635	704	632	761	20.21	21.59	18.875	19.715	721.5	752	669.5	696.5
G9606_15418	9963	SLC23A1	15.17	11.14	21	11.62	15.03	31.53	15.85	33.6	643.73	472.26	909.65	490.61	631.3	1343.66	659.49	1415.14	13.155	16.31	23.28	24.725	557.995	700.13	987.48	1037.315
G9606_2263	5802	PTPRS	14.32	17.23	15.73	18.6	11.51	14.8	14.73	17.11	1661	1999	1860	2150	1356	1791	1669	2017	15.775	17.165	13.155	15.92	1830	2005	1573.5	1843
G9606_16368	4676	NAP1L4	67.51	87.11	67.32	91.57	64.76	59.26	69.05	60.86	3105	4010	3152	4202	2941	2733	3150	2802	77.31	79.445	62.01	64.955	3557.5	3677	2837	2976
G9606_17575	3052	HCCS	6.01	6.61	5.83	6.9	5.76	5.63	6.07	5.46	274.94	300.67	272.16	310.28	256.8	257.47	270.2	249.23	6.31	6.365	5.695	5.765	287.805	291.22	257.135	259.715
G9606_14444	4256	MGP	0	0	0	0.09	0	0.03	0	0	0	0	0	3	0	1	0	0	0	0.045	0.015	0	0	1.5	0.5	0
G9606_12324	253260	RICTOR	5.96	7.68	10.61	7.29	6.09	6.13	9.36	6.25	1039	1341.95	1885.99	1270.94	1054.99	1076.93	1620.99	1093	6.82	8.95	6.11	7.805	1190.475	1578.465	1065.96	1356.995
G9606_30415	93587	TRMT10A	4.28	4.22	3.53	4.69	4.3	3.87	3.98	4.21	282	278	238	308	281	255	259	276	4.25	4.11	4.085	4.095	280	273	268	267.5
G9606_13407	367	AR	0.03	0	0.02	0.05	0.02	0.03	0.02	0.03	2.01	0	1	7.78	0.97	3	3	1.89	0.015	0.035	0.025	0.025	1.005	4.39	1.985	2.445
G9606_34197	6194	RPS6	1186.28	1346.43	1156.61	1301.12	1339.67	1362.01	1308.57	1395.07	17424	19794	17295	19067	19430	20061	19065	20513	1266.355	1228.865	1350.84	1351.82	18609	18181	19745.5	19789
G9606_22054	10896	OCLM	1.78	1.78	1.31	1.79	1.87	1.14	1.54	1.14	28	28	21	28	29	18	24	18	1.78	1.55	1.505	1.34	28	24.5	23.5	21
G9606_4149	54780	NSMCE4A	42.85	33.1	34.31	31.45	34.74	32.23	33.68	29.56	1151.52	905.76	947.31	862.34	925.73	878.83	923.62	800.92	37.975	32.88	33.485	31.62	1028.64	904.825	902.28	862.27
G9606_34365	342574	KRT27	0	0	0	0	0.07	0	0	0	0	0	0	0	2	0	0	0	0	0	0.035	0	0	0	1	0
G9606_15200	64130	LIN7B	4.06	5.57	6.34	5.12	5.36	4.14	5.14	4.46	59	80	93	75	77.53	60	74	64.76	4.815	5.73	4.75	4.8	69.5	84	68.765	69.38
G9606_30579	6531	SLC6A3	0	0	0	0	0	0	0	0.03	0	0	0	0	0	0	0	2	0	0	0	0.015	0	0	0	1
G9606_26476	145501	ISM2	0.02	0	0	0.02	0.02	0.02	0	0	1	0	0	1	1	1	0	0	0.01	0.01	0.02	0	0.5	0.5	1	0
G9606_22259	5604	MAP2K1	46.6	40.68	51.38	40.9	50.97	41.46	46.44	40.65	2114.29	1816.76	2405.74	1842.58	2313.1	1897.45	2071.39	1850.26	43.64	46.14	46.215	43.545	1965.525	2124.16	2105.275	1960.825
G9606_3089	636	BICD1	3.61	3.65	3.39	3.62	2.95	3.59	3.19	3.07	478.88	468.04	451.63	470.37	378.76	447.46	400.52	383.33	3.63	3.505	3.27	3.13	473.46	461	413.11	391.925
G9606_3428	6875	TAF4B	10.56	11.56	11.32	12.81	9.22	7.71	11.18	8.57	789	862	861	957	705	567	818	629	11.06	12.065	8.465	9.875	825.5	909	636	723.5
G9606_3596	6611	SMS	15.52	18.61	15.74	18.56	16.11	18.5	16.2	18.02	467	561	496	578	479	562	487	541	17.065	17.15	17.305	17.11	514	537	520.5	514
G9606_22802	2199	FBLN2	0	0	0.03	0.59	0.01	0	0	0	0	0	2	45	1	0	0	0	0	0.31	0.005	0	0	23.5	0.5	0
G9606_15320	1628	DBP	4.63	6.55	7.4	8.4	5.17	4.13	5.67	4.79	133	183	224	242	145	116	164	141	5.59	7.9	4.65	5.23	158	233	130.5	152.5
G9606_15797	83692	CD99L2	32.33	29.49	29.56	31.6	34.99	33.61	32.12	37.05	2179	1987	2027	2112	2343	2289	2122	2493	30.91	30.58	34.3	34.585	2083	2069.5	2316	2307.5
G9606_8444	389762	SPATA31D3	0	0	0	0	0	0	0	0	0.01	0	0.01	0	0	0	0.01	0	0	0	0	0	0.005	0.005	0	0.005
G9606_2476	9788	MTSS1	0.9	1.03	0.73	0.96	0.96	1.33	0.7	1.2	164.56	167.23	130.45	153.93	146.64	203.63	127.1	174.89	0.965	0.845	1.145	0.95	165.895	142.19	175.135	150.995
G9606_2457	9212	AURKB	74.81	74.34	69.29	73.74	69.81	45.18	65.64	49.13	1683	1679	1587	1670	1544	1013	1472	1102	74.575	71.515	57.495	57.385	1681	1628.5	1278.5	1287
G9606_12478	4241	MELTF	6.77	9.97	5.56	10.41	7.56	10.06	7.38	10.1	401.07	600	354.89	656	451.9	637.01	443	642.99	8.37	7.985	8.81	8.74	500.535	505.445	544.455	542.995
G9606_1828	51428	DDX41	37.72	37.15	32.7	36.01	33.67	28.78	30.96	28.95	1635	1612	1450	1565	1447	1274	1330	1254	37.435	34.355	31.225	29.955	1623.5	1507.5	1360.5	1292
G9606_35068	105371063	LOC105371063	9.56	15.74	12.66	17.47	18.09	20.8	14.27	10.79	34.99	57.68	47.17	63.82	65.38	76.34	51.8	39.55	12.65	15.065	19.445	12.53	46.335	55.495	70.86	45.675
G9606_13341	51321	AMZ2	27.24	27.12	26.39	25.37	25.64	31.17	28.28	28.46	782.99	779.99	798	742.52	734	907	814.78	845.99	27.18	25.88	28.405	28.37	781.49	770.26	820.5	830.385
G9606_10943	220988	HNRNPA3	93.69	67.09	71.87	68.2	93.31	69.46	70.44	63.4	7825.86	5375.6	5859.64	5430.26	7475.18	5515.76	5589.82	4985.51	80.39	70.035	81.385	66.92	6600.73	5644.95	6495.47	5287.665
G9606_14590	1594	CYP27B1	1.74	2.35	1.69	1.85	1.87	2.83	1.91	2.88	79	107	78	84	84	129	86	131	2.045	1.77	2.35	2.395	93	81	106.5	108.5
G9606_207	729877	TBC1D3H	1.03	0.67	1.14	0.56	0.98	0.43	0.67	1.12	49.29	31.69	60.72	32.47	62.05	27.72	39.35	57.92	0.85	0.85	0.705	0.895	40.49	46.595	44.885	48.635
G9606_2003	2330	FMO5	1.53	1.93	1.29	1.9	2.21	1.91	2.01	1.97	108.35	121.17	95.24	130.45	142.89	128.86	142.87	130.58	1.73	1.595	2.06	1.99	114.76	112.845	135.875	136.725
G9606_25247	7057	THBS1	0.07	0.03	0.07	0.05	0.03	0.02	0.06	0.04	7	3	7	5	3	2	6	4	0.05	0.06	0.025	0.05	5	6	2.5	5
G9606_9782	105370733	LOC105370733	0.52	0.55	0.37	0.56	0.87	0.62	0.91	0.6	14.78	14.95	10.32	15.22	23.41	16.34	25.51	16.53	0.535	0.465	0.745	0.755	14.865	12.77	19.875	21.02
G9606_28180	107987233	LOC107987233	0.04	0	0.03	0	0	0	0.06	0.07	1.19	0	1	0	0	0	1.61	1.94	0.02	0.015	0	0.065	0.595	0.5	0	1.775
G9606_10075	8550	MAPKAPK5	15.97	15.66	15.19	16.57	13.04	9.87	12.76	11.36	1048.78	1064.22	909.19	1128.66	915.52	792.78	848.03	817.09	15.815	15.88	11.455	12.06	1056.5	1018.925	854.15	832.56
G9606_13391	6899	TBX1	0.34	0.59	0.57	0.39	0.47	0.73	0.36	0.66	13.59	21.95	21.64	17.02	15.47	30.73	13.92	27.44	0.465	0.48	0.6	0.51	17.77	19.33	23.1	20.68
G9606_26423	392275	SMPD5	0.03	0	0	0	0	0.03	0.03	0.05	1	0	0	0	0	1	1	2	0.015	0	0.015	0.04	0.5	0	0.5	1.5
G9606_4233	161253	REM2	0.24	0.55	0.85	0.62	0.6	0.47	0.72	0.65	8	19	33	23	22	17	29	23	0.395	0.735	0.535	0.685	13.5	28	19.5	26
G9606_321	409	ARRB2	22.76	24.94	22.1	26.6	21.03	23.24	19.6	20.46	740	810	733	855	672	760	636	669	23.85	24.35	22.135	20.03	775	794	716	652.5
G9606_1146	348487	FAM131C	0	0.06	0.06	0.06	0.07	0.03	0	0	0	2	2	2	2	1	0	0	0.03	0.06	0.05	0	1	2	1.5	0
G9606_5563	57159	TRIM54	0.31	0.06	0.11	0.12	0.09	0.15	0.15	0.14	11.79	2.18	4.16	4.52	3.32	5.57	5.62	5.37	0.185	0.115	0.12	0.145	6.985	4.34	4.445	5.495
G9606_18105	51338	MS4A4A	0	0	0	0.05	0	0	0	0	0	0	0	1	0	0	0	0	0	0.025	0	0	0	0.5	0	0
G9606_31080	2925	GRPR	0	0.02	0.02	0	0.04	0.02	0.02	0.02	0	1	1	0	2	1	1	1	0.01	0.01	0.03	0.02	0.5	0.5	1.5	1
G9606_8005	128209	KLF17	0.12	0.08	0.2	0.06	0.13	0.02	0.06	0.12	7.12	4.14	8.11	3.17	4.07	1.02	3.22	6.24	0.1	0.13	0.075	0.09	5.63	5.64	2.545	4.73
G9606_776	4212	MEIS2	5.31	9.37	6.53	9.92	6.35	6.61	8.61	7.03	289	500	371	539	336	375	459	380	7.34	8.225	6.48	7.82	394.5	455	355.5	419.5
G9606_33641	1460	CSNK2B	154.98	133.59	136.76	142.96	162.19	168.51	139.47	163.28	3146.7	2714.85	2826.83	2896	3251.69	3430.72	2808.87	3318.83	144.285	139.86	165.35	151.375	2930.775	2861.415	3341.205	3063.85
G9606_17100	85013	TMEM128	12.44	12.13	12.93	13.09	14.52	9.75	13.07	11.09	348	342.54	361	371	381.86	293.98	356	319	12.285	13.01	12.135	12.08	345.27	366	337.92	337.5
G9606_22490	105369214	LOC105369214	0	0	0	0	0	0	0.03	0	0	0	0	0	0	0	1	0	0	0	0	0.015	0	0	0	0.5
G9606_29964	139285	AMER1	1.37	1.83	1.43	1.84	1.33	1.61	1.65	1.54	213.75	285.51	226.7	286.14	204.62	250.94	254.42	240.78	1.6	1.635	1.47	1.595	249.63	256.42	227.78	247.6
G9606_5823	55739	NAXD	7.35	7.2	6.51	6.73	6.89	7.03	6.25	7.71	353	345	313	322	315	325	295	359	7.275	6.62	6.96	6.98	349	317.5	320	327
G9606_14928	2028	ENPEP	0	0	0	0.48	0	0	0	0	0	0	0	28	0	0	0	0	0	0.24	0	0	0	14	0	0
G9606_22159	4636	MYL5	10.77	16.65	11.42	14.65	14.83	13.67	15.11	12.14	241.45	339.62	255.77	322.39	304.82	315.86	326.64	282.99	13.71	13.035	14.25	13.625	290.535	289.08	310.34	304.815
G9606_5479	401124	DTHD1	0	0	0.02	0.01	0	0	0.02	0	0	0	1	1	0	0	1	0	0	0.015	0	0.01	0	1	0	0.5
G9606_32342	79946	C10orf95	3.24	3.08	2.05	3.56	2.78	3.04	3.15	3.43	86.01	81.86	55.5	94.24	72.88	81.03	83.03	91.09	3.16	2.805	2.91	3.29	83.935	74.87	76.955	87.06
G9606_13280	94104	PAXBP1	18.56	17.18	17.93	16.84	15.13	15.55	15.21	14.6	1283.25	1183.37	1273	1164.94	1034	1092	1041	1011.97	17.87	17.385	15.34	14.905	1233.31	1218.97	1063	1026.485
G9606_23241	10486	CAP2	0.76	1.62	1.15	1.48	1.37	1.35	1.31	1.21	42	90	65	82	75	75	72	67	1.19	1.315	1.36	1.26	66	73.5	75	69.5
G9606_31504	3305	HSPA1L	1.22	0.99	0.52	0.95	1.36	1.16	0.94	1.15	56.35	45.76	24.69	43.87	62.29	53.87	43.14	53.42	1.105	0.735	1.26	1.045	51.055	34.28	58.08	48.28
G9606_1459	55793	MINDY1	7.53	15.04	10.48	14.88	10.72	16.93	16.33	17.04	366.12	729.31	522.96	730.32	522.75	801.56	779.72	797.74	11.285	12.68	13.825	16.685	547.715	626.64	662.155	788.73
G9606_7952	54876	DCAF16	25.27	27.92	21.14	28.19	23.97	20.47	25.67	21.4	2207.15	2438.41	1860.69	2442.24	2054.53	1790.42	2191.05	1869.51	26.595	24.665	22.22	23.535	2322.78	2151.465	1922.475	2030.28
G9606_28763	1601	DAB2	0.04	0	0	0.21	0	0.02	0	0	3	0	0	18	0	2	0	0	0.02	0.105	0.01	0	1.5	9	1	0
G9606_28993	54584	GNB1L	4.6	3.55	4.81	3.65	4.16	3.14	3.34	4.66	126.47	97.51	134.44	100.03	112.91	86.65	90.97	128.19	4.075	4.23	3.65	4	111.99	117.235	99.78	109.58
G9606_2295	9048	ARTN	1.28	1.13	1.67	1.51	0.88	1.84	1.14	2.67	45	40	60	53	30	65	39	91	1.205	1.59	1.36	1.905	42.5	56.5	47.5	65
G9606_21749	126205	NLRP8	0.14	0.2	0.07	0.12	0.13	0.34	0.23	0.15	10.32	14	5.16	8.18	9	24.17	16.64	10.92	0.17	0.095	0.235	0.19	12.16	6.67	16.585	13.78
G9606_26830	1359	CPA3	0	0.07	0.06	0	0.03	0.03	0	0	0	2	2	0	1	1	0	0	0.035	0.03	0.03	0	1	1	1	0
G9606_30975	1849	DUSP7	8.99	6.96	5.88	6.92	8	6.26	5.78	6.69	533	413	355	409	468	372	340	397	7.975	6.4	7.13	6.235	473	382	420	368.5
G9606_8360	64772	ENGASE	6.71	5.93	5.25	5.86	6.45	5.02	5.89	5.17	561	503	463	491	543	450	499	443	6.32	5.555	5.735	5.53	532	477	496.5	471
G9606_11429	3146	HMGB1	227.86	297.24	215.34	298.07	263.01	253.08	258.87	241.37	10038.19	12936.42	9582.36	12952.19	11269.52	11008.62	11154.06	10504.28	262.55	256.705	258.045	250.12	11487.305	11267.275	11139.07	10829.17
G9606_10643	79876	UBA5	36.62	30.35	35.53	28.56	44.83	39.45	42.17	37.29	2263.3	1855.36	2267.37	1807.72	2668.62	2438.09	2555.52	2298.25	33.485	32.045	42.14	39.73	2059.33	2037.545	2553.355	2426.885
G9606_15465	10295	BCKDK	19.03	18.55	17.45	17.62	21.6	23.04	17.18	25.36	694	687	657	664	767	852	664	921	18.79	17.535	22.32	21.27	690.5	660.5	809.5	792.5
G9606_16794	84766	CRACR2A	2.56	2.06	2.48	1.76	2.36	2.15	1.95	2.04	204	163	187	151	172	170	155	162	2.31	2.12	2.255	1.995	183.5	169	171	158.5
G9606_10143	10987	COPS5	77.88	95.09	88.6	95.81	73.72	85.4	89.18	77.09	2098	2564	2430	2575	1961	2307	2383	2079	86.485	92.205	79.56	83.135	2331	2502.5	2134	2231
G9606_34994	246777	SPESP1	0	0	0.04	0	0	0	0	0	0	0	1	0	0	0	0	0	0	0.02	0	0	0	0.5	0	0
G9606_16507	56102	PCDHGB3	0.76	0.55	0.61	0.64	0.71	0.53	0.86	0.72	58.28	44.34	53.72	30	60.87	25	59.16	60.57	0.655	0.625	0.62	0.79	51.31	41.86	42.935	59.865
G9606_29416	899	CCNF	15.9	17.26	16.89	17.05	13.18	10.55	12.46	11.76	1243.97	1354.57	1354.43	1333.74	1015.67	829.45	963.55	922.22	16.58	16.97	11.865	12.11	1299.27	1344.085	922.56	942.885
G9606_13948	80228	ORAI2	18.92	16.69	18.12	16.27	20.57	21.16	18.74	22.24	3751.32	3305.68	3658.67	3210.7	4022.86	4211.37	3684.85	4419.12	17.805	17.195	20.865	20.49	3528.5	3434.685	4117.115	4051.985
G9606_9009	28982	FLVCR1	5.76	4.9	5.42	5.74	4.8	5.47	5.02	5.21	555	524.12	558.38	568.58	501.16	556.22	485.92	550.58	5.33	5.58	5.135	5.115	539.56	563.48	528.69	518.25
G9606_35203	165140	OXER1	0.06	0.03	0.03	0.03	0	0.03	0	0	2	1	1	1	0	1	0	0	0.045	0.03	0.015	0	1.5	1	0.5	0
G9606_3397	10180	RBM6	24.26	28.89	22.89	24.98	23.75	24.32	22.27	22.33	1355	1533	1291	1389	1307	1346	1236	1263	26.575	23.935	24.035	22.3	1444	1340	1326.5	1249.5
G9606_25035	3615	IMPDH2	229.48	168.74	225.84	162.55	243.1	248.51	219.46	250.28	7074	5215	7087	4999	7400	7678	6708	7728	199.11	194.195	245.805	234.87	6144.5	6043	7539	7218
G9606_20775	642515	PRRT1B	0.2	0.57	0.36	0.65	0.28	0.61	0.6	0.59	11.46	33.85	20.69	35.04	14.59	31.86	34.8	32.74	0.385	0.505	0.445	0.595	22.655	27.865	23.225	33.77
G9606_27775	5462	POU5F1B	0.53	0.25	0.41	0.56	0.75	0.52	0.4	0.37	15.41	7.18	12.07	16.13	21.32	15.21	11.46	10.8	0.39	0.485	0.635	0.385	11.295	14.1	18.265	11.13
G9606_16929	148523	CIART	1.08	1.24	0.84	1.29	1	1.24	0.95	1.32	33	46	30	45	31	43	30	40	1.16	1.065	1.12	1.135	39.5	37.5	37	35
G9606_17626	51603	METTL13	43.45	45.25	38.69	45.58	37.67	41.66	38.14	45.73	2629	2644	2356	2710	2221	2546	2182	2731	44.35	42.135	39.665	41.935	2636.5	2533	2383.5	2456.5
G9606_29591	3814	KISS1	0	0	0	0	0	0	0	0.08	0	0	0	0	0	0	0	1	0	0	0	0.04	0	0	0	0.5
G9606_24093	129880	BBS5	36.92	33.35	35.57	38.43	33.68	41.91	34.63	45.15	2135.24	1930.53	2094.36	2217.47	1923.2	2430.57	1986.66	2614.03	35.135	37	37.795	39.89	2032.885	2155.915	2176.885	2300.345
G9606_3986	286183	NKAIN3	0.03	0.04	0.05	0.01	0.06	0.03	0.03	0.02	5	7	6.44	2.01	5	5	4	4	0.035	0.03	0.045	0.025	6	4.225	5	4
G9606_14612	7043	TGFB3	0.65	1.04	0.74	0.78	0.78	0.98	0.88	0.9	41	66	48	50	49	63	56	58	0.845	0.76	0.88	0.89	53.5	49	56	57
G9606_24300	9582	APOBEC3B	135.93	136.35	99.71	137.63	144.36	91.69	129.38	105.43	3782.69	3797.84	2823.39	3821.27	3966.92	2558.63	3570.06	2937.1	136.14	118.67	118.025	117.405	3790.265	3322.33	3262.775	3253.58
G9606_18474	84502	JPH4	0.05	0.03	0.01	0.03	0.01	0.04	0.03	0	4	2	1	2	1	3	2	0	0.04	0.02	0.025	0.015	3	1.5	2	1
G9606_32523	343172	OR2T8	0.6	0.24	0.82	0.2	0.33	0.36	0.27	0.18	27.09	14	35	13	19.45	15.11	14.51	11.4	0.42	0.51	0.345	0.225	20.545	24	17.28	12.955
G9606_19127	1455	CSNK1G2	39.29	41.55	39.71	45.03	36.8	39.22	35.72	44.18	2102.23	2221.48	2152.88	2397.19	1947.78	2099.16	1894.2	2363.41	40.42	42.37	38.01	39.95	2161.855	2275.035	2023.47	2128.805
G9606_29032	94059	LENG9	8.09	4.74	6	4.8	8.26	11.84	4.67	12	281.72	165.12	212.79	166.72	283.97	413.56	161.48	418.33	6.415	5.4	10.05	8.335	223.42	189.755	348.765	289.905
G9606_8670	105371095	LOC105371095	0.52	0.49	0.5	1.81	0.73	0.76	0.5	0.27	15.34	13.29	12.64	40.63	16.21	17.68	10.94	8.15	0.505	1.155	0.745	0.385	14.315	26.635	16.945	9.545
G9606_16672	80349	WDR61	49.65	40.78	42.12	39.45	48.05	30.1	45.66	28.26	1194	988	1034	946	1137	734	1096	687	45.215	40.785	39.075	36.96	1091	990	935.5	891.5
G9606_7335	114991	ZNF618	0.3	0.62	0.31	0.53	0.28	0.18	0.45	0.24	55.9	108.61	55	90	48.65	31.01	76.37	42	0.46	0.42	0.23	0.345	82.255	72.5	39.83	59.185
G9606_7050	401541	CENPP	4.22	4.64	4.87	4.16	5.45	4.25	6.23	3.93	224.43	233.89	224.85	225.27	268.23	199.58	296.43	212.1	4.43	4.515	4.85	5.08	229.16	225.06	233.905	254.265
G9606_24570	55004	LAMTOR1	50.67	34.21	39.8	35.78	45.96	50.25	38.66	45.71	1073	725	858	756	961	1067	811.99	969	42.44	37.79	48.105	42.185	899	807	1014	890.495
G9606_24277	828	CAPS	5.56	4.33	4.25	5.26	5.29	8.3	4.53	7.68	215.36	168.39	168.15	205	200.93	322.83	173.98	300.78	4.945	4.755	6.795	6.105	191.875	186.575	261.88	237.38
G9606_3470	152756	FAM218A	0.78	0.73	0.64	0.68	0.99	0.73	0.79	0.78	31	29	26	27	39	29	31	31	0.755	0.66	0.86	0.785	30	26.5	34	31
G9606_13453	79101	TAF1D	28.77	27.89	37.19	26.12	34.7	39.99	32.67	37.31	680	660	895	616	810	948	766	883	28.33	31.655	37.345	34.99	670	755.5	879	824.5
G9606_15697	3897	L1CAM	0.52	0.39	0.29	0.59	0.23	0.21	0.23	0.33	48	36	27	54	21	19	21	30	0.455	0.44	0.22	0.28	42	40.5	20	25.5
G9606_1895	5066	PAM	4.37	5.36	4.01	5.91	4.75	5.98	5.67	5.82	302	372.01	277	409	324	411	391	400	4.865	4.96	5.365	5.745	337.005	343	367.5	395.5
G9606_20514	64708	COPS7B	25.5	24.66	24.61	22.91	22.64	20.76	21.53	20.39	1155	1095.75	1108.94	1021.14	1009.38	946.48	994.47	906.82	25.08	23.76	21.7	20.96	1125.375	1065.04	977.93	950.645
G9606_33349	5557	PRIM1	87.55	88.98	67.78	90.03	87.59	79.38	84.94	77.58	2313	2353	1823	2373	2285	2103	2226	2052	88.265	78.905	83.485	81.26	2333	2098	2194	2139
G9606_7797	92291	CAPN13	0.05	0.12	0.02	0.2	0.02	0.06	0.06	0.15	3	9	1	10	1	4	3.89	10.37	0.085	0.11	0.04	0.105	6	5.5	2.5	7.13
G9606_13318	4340	MOG	2.53	2.3	2.27	2.79	3.16	2.85	2.37	2.42	89.03	81.45	77.21	94.02	107.39	95.49	81.03	82.4	2.415	2.53	3.005	2.395	85.24	85.615	101.44	81.715
G9606_23421	9536	PTGES	0.3	0.19	0.28	0.19	0.42	0.23	0.25	0.27	11.22	6.09	9.2	7.13	13.87	7.58	8.62	9.5	0.245	0.235	0.325	0.26	8.655	8.165	10.725	9.06
G9606_29281	101929738	LOC101929738	0.08	0.04	0.04	0.12	0.14	0.06	0	0.13	3.45	1.88	1.73	5.18	5.99	2.72	0	5.74	0.06	0.08	0.1	0.065	2.665	3.455	4.355	2.87
G9606_20955	3872	KRT17	0.04	0	0	0.04	0	0.03	0	0	1	0	0	1	0	1	0	0	0.02	0.02	0.015	0	0.5	0.5	0.5	0
G9606_6904	27034	ACAD8	18.1	18.01	17.14	17.3	17.25	14.17	17.74	14.63	931	900	822	857	856	759	872	738	18.055	17.22	15.71	16.185	915.5	839.5	807.5	805
G9606_13973	10525	HYOU1	166.96	96.16	137.24	83.23	201.48	201.67	146.87	196.39	13812	7955	11554	6876	16460	16741	12037	16290	131.56	110.235	201.575	171.63	10883.5	9215	16600.5	14163.5
G9606_24146	10165	SLC25A13	5.36	6.36	6.38	5.72	4.28	8.09	5.62	7.7	299	358	367	328	246	455	307	438	5.86	6.05	6.185	6.66	328.5	347.5	350.5	372.5
G9606_1416	79582	SPAG16	0.71	1.12	0.74	0.88	1.08	0.56	1.05	1.06	47.45	74.65	53.04	58.43	70.51	37.01	66.82	70.6	0.915	0.81	0.82	1.055	61.05	55.735	53.76	68.71
G9606_13749	121340	SP7	0	0.02	0.05	0.02	0.02	0.03	0.07	0	0	1	3	1	1	2	4	0	0.01	0.035	0.025	0.035	0.5	2	1.5	2
G9606_6097	92170	MTG1	7.7	7.61	6.21	7.26	6.61	4.83	6.57	5.43	490.18	485.36	402.47	461.4	415.81	308.24	415	345.93	7.655	6.735	5.72	6	487.77	431.935	362.025	380.465
G9606_2941	55002	TMCO3	5.84	6.49	5.86	8.15	6.59	8.18	6.24	7.95	318.31	362.24	333.59	423.01	362.32	451.72	328.37	427.5	6.165	7.005	7.385	7.095	340.275	378.3	407.02	377.935
G9606_27426	246	ALOX15	0.33	0.55	0.32	0.39	0.3	0.51	0.49	0.36	16.06	26.99	15.94	19.37	14.58	25.03	23.82	17.72	0.44	0.355	0.405	0.425	21.525	17.655	19.805	20.77
G9606_16238	2678	GGT1	10.24	12.33	10.99	9.92	12.42	11.85	13.54	13.51	461.32	559.82	510.71	447.76	557.4	541.3	619.69	611.79	11.285	10.455	12.135	13.525	510.57	479.235	549.35	615.74
G9606_15777	64332	NFKBIZ	3.51	4.34	4.12	5	3	5.33	4.27	4.55	247	309.7	298.23	354.41	210.4	384.98	301.04	327.99	3.925	4.56	4.165	4.41	278.35	326.32	297.69	314.515
G9606_22181	80209	PROSER1	30.51	25.65	30.76	27.03	30.75	41.48	29.9	36.38	2777	2319	2888	2460	2766	3736	2687	3319	28.08	28.895	36.115	33.14	2548	2674	3251	3003
G9606_781	998	CDC42	79.75	102.63	88.13	107.34	70.36	72.57	88.1	72.18	3150.04	4065.01	3542.86	4231.05	2738.7	2873.43	3457.98	2849.21	91.19	97.735	71.465	80.14	3607.525	3886.955	2806.065	3153.595
G9606_23321	388419	BTBD17	0	0.02	0	0	0	0	0	0	0	1	0	0	0	0	0	0	0.01	0	0	0	0.5	0	0	0
G9606_23903	389125	MUSTN1	1.06	2.55	1.52	2.16	1.23	1.01	1.27	1.06	13.61	32.72	19.88	27.64	15.61	12.95	16.2	13.65	1.805	1.84	1.12	1.165	23.165	23.76	14.28	14.925
G9606_26021	85366	MYLK2	0.1	0.12	0.13	0.16	0.14	0.12	0	0.06	5	6	7	8	7	6	0	3	0.11	0.145	0.13	0.03	5.5	7.5	6.5	1.5
G9606_13778	51412	ACTL6B	0	0	0	0	0	0	0	0.04	0	0	0	0	0	0	0	1	0	0	0	0.02	0	0	0	0.5
G9606_18331	7570	ZNF22	39.75	42.06	40.35	40.62	34.92	34.41	40.48	33.59	1596.98	1691	1650	1628	1385	1386	1613	1350.98	40.905	40.485	34.665	37.035	1643.99	1639	1385.5	1481.99
G9606_13097	56623	INPP5E	3.47	4.59	3.66	4.72	4.13	3.76	4.03	4.31	211	280	224	288	248	231	241	257	4.03	4.19	3.945	4.17	245.5	256	239.5	249
G9606_19273	4677	NARS	208.44	168.04	172.01	169.33	201.73	209.79	200.86	195.66	10446	8471	8784	8498	10006	10554	9985	9840	188.24	170.67	205.76	198.26	9458.5	8641	10280	9912.5
G9606_15194	1457	CSNK2A1	61.04	63.7	66.64	66.25	54.95	40.61	64.99	43.58	3018.28	3177.1	3376.72	3287.74	2680.95	2029.48	3203.6	2181.61	62.37	66.445	47.78	54.285	3097.69	3332.23	2355.215	2692.605
G9606_22462	6059	ABCE1	48.87	53.05	45.13	54.09	41.23	45.05	46.19	46.1	3765.86	4090.78	3539.67	4157.87	3136.97	3480.95	3529.71	3555.77	50.96	49.61	43.14	46.145	3928.32	3848.77	3308.96	3542.74
G9606_4970	161823	ADAL	8.47	9	6.87	8.23	8.83	6.95	9.04	6.97	444.9	512.38	346.22	499.39	442.55	389.96	465.21	372.62	8.735	7.55	7.89	8.005	478.64	422.805	416.255	418.915
G9606_15627	79609	VCPKMT	10.89	13.06	12.12	12.97	9.48	9.51	11.33	9.83	434.28	531.87	461.56	517.8	408.83	412.83	445.36	403.72	11.975	12.545	9.495	10.58	483.075	489.68	410.83	424.54
G9606_7153	84807	NFKBID	2.02	2.05	2.28	2.32	2.26	1.77	1.82	2.07	82.66	82.99	99.11	93.9	90.92	75.05	74.42	83.68	2.035	2.3	2.015	1.945	82.825	96.505	82.985	79.05
G9606_9400	54020	SLC37A1	5.84	7.61	10.7	6.24	7.97	10.24	13.52	12.8	339	433	620	353	447	594	780	737	6.725	8.47	9.105	13.16	386	486.5	520.5	758.5
G9606_15822	89853	MVB12B	0.11	0.23	0.4	0.16	0.14	0.38	0.31	0.54	9	14.05	12.9	14	12	33	17	34	0.17	0.28	0.26	0.425	11.525	13.45	22.5	25.5
G9606_33167	7299	TYR	0	0	0	0	0	0.03	0	0	0	0	0	0	0	1	0	0	0	0	0.015	0	0	0	0.5	0
G9606_23649	91408	BTF3L4	16.04	15.03	14.88	15.17	14.7	20.99	15.08	18.75	1365.3	1281.03	1287.14	1289.87	1234.61	1793.72	1273.12	1598.96	15.535	15.025	17.845	16.915	1323.165	1288.505	1514.165	1436.04
G9606_20159	728489	DNLZ	8.06	9.57	10.01	9.3	10.63	10.92	10.96	10.79	106	126	134	122	138	144	143	142	8.815	9.655	10.775	10.875	116	128	141	142.5
G9606_33956	65987	KCTD14	0	0	0	0	0	0.06	0	0	0	0	0	0	0	1.83	0	0	0	0	0.03	0	0	0	0.915	0
G9606_35130	8370	HIST2H4A	9.91	9.52	8.11	9.33	12.08	13.4	9.46	13.87	66	63.5	55	62	79.5	89.5	62.5	92.5	9.715	8.72	12.74	11.665	64.75	58.5	84.5	77.5
G9606_10423	8314	BAP1	36.98	35.15	37.07	35.84	37.89	32.23	34.66	32.89	2473	2363	2521	2378	2493	2155	2296	2203	36.065	36.455	35.06	33.775	2418	2449.5	2324	2249.5
G9606_25771	79689	STEAP4	0.31	0.28	0.29	0.37	0.4	0.43	0.41	0.4	24.38	20.68	22.35	28.82	28.62	32.05	30.09	30.36	0.295	0.33	0.415	0.405	22.53	25.585	30.335	30.225
G9606_16680	575	ADGRB1	0	0.01	0	0	0.01	0	0	0	0	1	0	0	1	0	0	0	0.005	0	0.005	0	0.5	0	0.5	0
G9606_29106	2798	GNRHR	0.15	0.09	0.13	0.1	0.19	0.15	0.13	0.13	16	10	14	11	20	16	14	14	0.12	0.115	0.17	0.13	13	12.5	18	14
G9606_9760	1365	CLDN3	1.16	0.65	1.77	1.39	1.19	1.39	1.1	1.86	26.57	15	41.38	31.73	26.91	32	25	42.82	0.905	1.58	1.29	1.48	20.785	36.555	29.455	33.91
G9606_76	57505	AARS2	13.83	13.59	12.3	13.5	14.23	13.47	14.13	13.27	1171.96	1125.8	1040.16	1114.79	1191.84	1112.03	1181.13	1113.29	13.71	12.9	13.85	13.7	1148.88	1077.475	1151.935	1147.21
G9606_12562	149951	COMMD7	21.03	31.1	27.19	31.23	21.47	24.53	26.74	27.3	562	792	714	790	555	630	710	677	26.065	29.21	23	27.02	677	752	592.5	693.5
G9606_28321	107986908	LOC107986908	0.12	0.2	0.09	0.19	0.1	0.1	0.07	0.12	7	11.11	5.07	10.95	6.02	6.08	4.29	7	0.16	0.14	0.1	0.095	9.055	8.01	6.05	5.645
G9606_1560	3067	HDC	0.04	0.02	0	0.02	0	0	0.07	0.04	1.67	0.89	0	1.03	0	0	3.03	1.63	0.03	0.01	0	0.055	1.28	0.515	0	2.33
G9606_13833	55	ACPP	0.09	0.07	0.13	0.14	0.1	0.12	0.09	0.18	5.1	4.08	7.96	8.23	5.62	7.38	5.07	10.57	0.08	0.135	0.11	0.135	4.59	8.095	6.5	7.82
G9606_12252	5428	POLG	22.92	18.27	19.96	16.94	19.03	18.5	16.87	19.5	1871.67	1490.77	1658.07	1380.01	1532.05	1513.37	1365.54	1591.63	20.595	18.45	18.765	18.185	1681.22	1519.04	1522.71	1478.585
G9606_14921	440712	RHEX	7.04	12.63	10.67	12.43	7.62	6.5	10.61	6.81	214.7	387.21	330.36	381.14	229.75	199.99	319.72	208.14	9.835	11.55	7.06	8.71	300.955	355.75	214.87	263.93
G9606_22152	152992	TRMT44	5.65	6.3	5.48	6.87	5.09	5.19	5.13	5.08	328.65	364.86	323.49	401.4	295.06	307.98	293.94	293.05	5.975	6.175	5.14	5.105	346.755	362.445	301.52	293.495
G9606_24132	6819	SULT1C2	0.2	0.2	0.12	0.25	0.17	0.15	0.23	0.31	10.12	10.18	6.57	12.8	8.74	7.94	11.7	16.2	0.2	0.185	0.16	0.27	10.15	9.685	8.34	13.95
G9606_9031	125336	LOXHD1	0.03	0	0	0	0	0	0.01	0	1	0	0	0	0	0	1	0	0.015	0	0	0.005	0.5	0	0	0.5
G9606_164	905	CCNT2	11.21	11.65	13.31	12.65	11.32	10.36	13.09	10.65	1176.76	1229.68	1341.02	1323.48	1149.1	1082.14	1308.84	1109.86	11.43	12.98	10.84	11.87	1203.22	1332.25	1115.62	1209.35
G9606_18506	253639	ZNF620	1.94	2.76	1.81	2.26	3.06	2.06	2.23	2.25	118.09	151.3	103.38	141.37	180.43	125.98	121.05	117.05	2.35	2.035	2.56	2.24	134.695	122.375	153.205	119.05
G9606_8692	102724985	LOC102724985	20.67	24.26	25.99	19.56	23.26	23.51	20.89	23.01	1330.26	1532.86	1660	1269.07	1412.48	1427.03	1304.74	1412.89	22.465	22.775	23.385	21.95	1431.56	1464.535	1419.755	1358.815
G9606_20219	342865	VSTM2B	0	0	0	0	0.05	0	0	0	0	0	0	0	1	0	0	0	0	0	0.025	0	0	0	0.5	0
G9606_13056	84249	PSD2	0.05	0.06	0.13	0.02	0.01	0.02	0.07	0.01	4	6	13	3	1	3	6	1	0.055	0.075	0.015	0.04	5	8	2	3.5
G9606_94	100127983	C8orf88	20.97	29.45	21.71	29.7	22.71	13.32	24.41	14.9	394.89	553.46	416.31	556.27	421.65	251.01	456.19	280.76	25.21	25.705	18.015	19.655	474.175	486.29	336.33	368.475
G9606_25139	166785	MMAA	0.69	0.69	0.65	0.86	0.68	0.44	0.81	0.57	64	72	60.47	89.16	66.96	44.59	75.88	56.4	0.69	0.755	0.56	0.69	68	74.815	55.775	66.14
G9606_13290	10342	TFG	44.96	31.93	43.98	35.16	51.21	58.6	40.51	54.49	1520	1080	1499	1158	1697	1945	1349	1821	38.445	39.57	54.905	47.5	1300	1328.5	1821	1585
G9606_2383	64927	TTC23	3.63	4.2	2.16	3.77	4.05	4.58	3.84	4.29	242.69	271.11	148.15	268.98	269.58	299.02	240.86	286.87	3.915	2.965	4.315	4.065	256.9	208.565	284.3	263.865
G9606_17900	54676	GTPBP2	49.8	56.14	37.84	53.45	59.16	84.87	52.41	78.25	2620	2940	2046	2809	3066	4515	2765	4126	52.97	45.645	72.015	65.33	2780	2427.5	3790.5	3445.5
G9606_30634	3005	H1F0	0.02	0.02	0.07	0.8	0.02	0	0	0	1	1	3	34	1	0	0	0	0.02	0.435	0.01	0	1	18.5	0.5	0
G9606_3192	55257	MRGBP	8.31	9.75	11.46	9.47	7.16	8.13	8.47	8.8	430	505	604	489	366	422	435	456	9.03	10.465	7.645	8.635	467.5	546.5	394	445.5
G9606_1100	123016	TTC8	2.26	2.11	1.63	2.02	2.7	2.54	2.12	2.72	88.15	85	65.66	83	105	100.95	88	106.61	2.185	1.825	2.62	2.42	86.575	74.33	102.975	97.305
G9606_760	11309	SLCO2B1	0	0.01	0	0	0	0.01	0	0	0	1	0	0	0	1	0	0	0.005	0	0.005	0	0.5	0	0.5	0
G9606_18771	5316	PKNOX1	8.07	7.86	7.26	8.38	8.19	5.7	7.33	5.22	758.04	737.82	691.26	780.22	756.39	536.09	675.39	492.89	7.965	7.82	6.945	6.275	747.93	735.74	646.24	584.14
G9606_1976	27033	ZBTB32	0.13	0.19	0.13	0.31	0.12	0.21	0.17	0.18	5	7	4	11	3	8	6	7	0.16	0.22	0.165	0.175	6	7.5	5.5	6.5
G9606_16914	84259	DCUN1D5	20.67	16.98	15.13	17.32	18.11	19.94	17.15	19.22	1088.14	873.41	913.85	878.1	924.6	1069.66	848.29	953.78	18.825	16.225	19.025	18.185	980.775	895.975	997.13	901.035
G9606_3621	83478	ARHGAP24	0.22	0.42	0.26	0.39	0.27	0.52	0.23	0.74	30.06	48.73	33.72	49.26	37.33	61.34	27.43	73.81	0.32	0.325	0.395	0.485	39.395	41.49	49.335	50.62
G9606_30056	9363	RAB33A	27.19	17.16	25.07	15.81	24.73	48.56	21.63	41.5	540	341	503	311	485	967	426	825	22.175	20.44	36.645	31.565	440.5	407	726	625.5
G9606_11241	254272	TBC1D28	2.06	1.87	1.77	1.67	1.98	2.09	1.37	1.73	86.9	68.81	73.32	58.91	73.45	90.82	56.38	79.7	1.965	1.72	2.035	1.55	77.855	66.115	82.135	68.04
G9606_809	5662	PSD	0.03	0.16	0.04	0.31	0.03	0.04	0.13	0.08	2	10	3	20	2	3	8	6	0.095	0.175	0.035	0.105	6	11.5	2.5	7
G9606_1962	29088	MRPL15	56.69	37.34	42.31	38.01	45.26	53.63	33.2	48.05	1752.21	1166.25	1362.08	1182.98	1410.05	1689.1	1040	1504.93	47.015	40.16	49.445	40.625	1459.23	1272.53	1549.575	1272.465
G9606_3827	56647	BCCIP	38.6	46.33	41.55	46.84	34.74	33.6	41.24	33.71	967.02	1142.4	1064.23	1169.85	856.41	819.65	1013.6	834.09	42.465	44.195	34.17	37.475	1054.71	1117.04	838.03	923.845
G9606_8679	65125	WNK1	15.45	18.62	19.57	17.83	13.84	16.08	18.12	15.86	2847.22	3463.1	3681.59	3323.34	2538.43	2976.48	3336.25	2956.56	17.035	18.7	14.96	16.99	3155.16	3502.465	2757.455	3146.405
G9606_8522	84988	PPP1R16A	8.1	7.43	6.37	8.07	7.76	7.53	7.37	9.03	430	393.5	329	428	401	398	368	481	7.765	7.22	7.645	8.2	411.75	378.5	399.5	424.5
G9606_1525	124602	KIF19	0.02	0	0.02	0.05	0	0	0	0	1	0	1	3	0	0	0	0	0.01	0.035	0	0	0.5	2	0	0
G9606_590	56853	CELF4	0.14	0.49	0.32	0.36	0.26	0.2	0.36	0.16	9	33	23	25	18	12	26	11	0.315	0.34	0.23	0.26	21	24	15	18.5
G9606_20153	931	MS4A1	0.02	0.03	0	0.02	0	0	0.02	0	1	2	0	1	0	0	1	0	0.025	0.01	0	0.01	1.5	0.5	0	0.5
G9606_16279	84916	UTP4	43.89	43.07	35.52	44.35	31.91	33.25	32.53	35.44	1788	1769	1464	1806	1295	1369	1324	1451	43.48	39.935	32.58	33.985	1778.5	1635	1332	1387.5
G9606_3885	23017	FAIM2	0	0	0	0	0	0.01	0.02	0	0	0	0	0	0	1	2	0	0	0	0.005	0.01	0	0	0.5	1
G9606_8335	165631	PARP15	20.67	24.17	17.72	24.57	26.92	25.2	29.88	21.26	1606.63	1887.79	1406.65	1905.3	2064.18	1970.35	2303.9	1652.24	22.42	21.145	26.06	25.57	1747.21	1655.975	2017.265	1978.07
G9606_22120	11198	SUPT16H	49.73	52.33	43.57	53.93	42.34	48.68	42.12	46.19	4284	4512	3821	4635	3601	4205	3599	3983	51.03	48.75	45.51	44.155	4398	4228	3903	3791
G9606_8206	1153	CIRBP	202.61	178.65	166.16	183.37	195.34	172.95	162.77	163.25	5040	4548	4137	4581	4821	4146	4021	3896	190.63	174.765	184.145	163.01	4794	4359	4483.5	3958.5
G9606_2813	2619	GAS1	1.87	2.45	2.35	3.02	2.43	2.37	2.71	2.97	97	127	124	156	124	123	139	154	2.16	2.685	2.4	2.84	112	140	123.5	146.5
G9606_9607	64518	TEKT3	0.17	0.08	0.09	0	0.05	0	0.11	0.04	7	3	3	0	2	0	4	1	0.125	0.045	0.025	0.075	5	1.5	1	2.5
G9606_4342	1666	DECR1	83.9	127.21	96.62	123.69	92.32	76.33	106.98	76.11	1975.37	2909.7	2221.07	2835.25	2087.16	1797.33	2437.99	1798.1	105.555	110.155	84.325	91.545	2442.535	2528.16	1942.245	2118.045
G9606_3048	8437	RASAL1	0.18	0.21	0.19	0.28	0.33	0.28	0.19	0.18	23.41	27.71	25.09	36.65	42.79	37.94	24.83	24.62	0.195	0.235	0.305	0.185	25.56	30.87	40.365	24.725
G9606_2287	65084	TMEM135	11.67	14.45	15.67	13.36	13.27	12.57	17.79	13.55	919.11	1159.09	1238.73	1097.4	1040.41	984.03	1360.13	1060.28	13.06	14.515	12.92	15.67	1039.1	1168.065	1012.22	1210.205
G9606_12224	10445	MCRS1	39.63	28.32	34.4	28.71	40.06	26.93	32.52	29.71	1414	1019	1254	1036	1413	967	1151	1068	33.975	31.555	33.495	31.115	1216.5	1145	1190	1109.5
G9606_14381	54438	GFOD1	10.36	7.87	11.49	7.73	9.8	10.03	10.23	9.36	1299.6	999.63	1467.72	956.95	1228.57	1222.62	1288.08	1169.21	9.115	9.61	9.915	9.795	1149.615	1212.335	1225.595	1228.645
G9606_23996	23235	SIK2	6.24	6.99	7.18	7.08	5.79	8.24	6.72	7.1	624	684	672	692	552	786	658	679	6.615	7.13	7.015	6.91	654	682	669	668.5
G9606_26245	790955	UQCC3	13.26	15.57	13.04	16.56	12.24	13.53	11.63	13.77	470.16	552.82	470.9	586.1	428.56	481.14	409.1	488.95	14.415	14.8	12.885	12.7	511.49	528.5	454.85	449.025
G9606_7241	729665	CCDC175	0.04	0	0	0.02	0	0	0	0	2.06	0	0	1	0	0	0	0	0.02	0.01	0	0	1.03	0.5	0	0
G9606_4892	2591	GALNT3	19.39	16.12	19.66	15.13	18.01	19.9	16.89	20.21	1187	989	1206	931	1097	1240	1017	1233	17.755	17.395	18.955	18.55	1088	1068.5	1168.5	1125
G9606_30449	125965	COX6B2	1.1	0.75	0.65	1.24	0.7	1.22	0.9	1.28	33.16	22.6	19.94	37.18	20.93	36.82	26.96	38.53	0.925	0.945	0.96	1.09	27.88	28.56	28.875	32.745
G9606_12183	153769	SH3RF2	0.3	0.3	0.25	0.32	0.33	0.3	0.27	0.26	29.54	30.32	26.1	32.21	32.92	30.5	27.23	27.36	0.3	0.285	0.315	0.265	29.93	29.155	31.71	27.295
G9606_6164	1775	DNASE1L2	3.61	4.56	3.62	4.63	3.32	3.99	3.22	4.89	130	164	129	160	116	144	115	176	4.085	4.125	3.655	4.055	147	144.5	130	145.5
G9606_2073	113246	C12orf57	101.79	147.11	108.77	144.62	153.53	153.87	142.42	157.39	1349	1968	1477	1913	2014	2067	1890	2111	124.45	126.695	153.7	149.905	1658.5	1695	2040.5	2000.5
G9606_20651	4081	MAB21L1	0.02	0	0	0.04	0	0	0	0.02	1	0	0	2	0	0	0	1	0.01	0.02	0	0.01	0.5	1	0	0.5
G9606_33725	5689	PSMB1	83.4	88.84	76.44	84.14	77.32	61.6	83.77	64.09	1361	1451	1270	1370	1246	1008	1356	1047	86.12	80.29	69.46	73.93	1406	1320	1127	1201.5
G9606_6818	55193	PBRM1	22.23	26.85	23.63	26.71	22.82	16.74	25.87	17.3	3201	3891	3459	3866	3233	2426	3734	2484	24.54	25.17	19.78	21.585	3546	3662.5	2829.5	3109
G9606_5866	2130	EWSR1	135.93	71.92	91.27	70.06	128.41	77.92	89.07	75.36	5575.06	2981.18	3840.62	2889.49	5222.84	3243.99	3631.23	3091.47	103.925	80.665	103.165	82.215	4278.12	3365.055	4233.415	3361.35
G9606_15827	10158	PDZK1IP1	0	0	0	1.77	0	0	0	0	0	0	0	28	0	0	0	0	0	0.885	0	0	0	14	0	0
G9606_3221	9942	XYLB	5.82	7.06	5.35	7.33	6.15	6.31	6.38	6.29	526.42	624.08	473.7	647.44	544.64	530.8	511.17	501.61	6.44	6.34	6.23	6.335	575.25	560.57	537.72	506.39
G9606_4537	11146	GLMN	4.06	4.54	5.49	5.07	3.29	3.3	4.85	3.69	155	181	219	194	127	128	182	142	4.3	5.28	3.295	4.27	168	206.5	127.5	162
G9606_584	55238	SLC38A7	12.48	15.35	14.92	15.69	14.41	12.54	16.55	13.94	914.83	1106.23	1093.73	1142.07	1007.26	905.14	1190.7	1007.52	13.915	15.305	13.475	15.245	1010.53	1117.9	956.2	1099.11
G9606_9823	9577	BABAM2	32.63	37.2	33.86	37.83	32.9	28.91	37.88	31.6	1014	1152	1067	1164	987	902	1142	980	34.915	35.845	30.905	34.74	1083	1115.5	944.5	1061
G9606_20120	107984648	LOC107984648	1.83	3.74	3.77	3.88	1.89	4.06	2.82	3.98	53.96	110.17	112.82	113.78	54.89	119.78	82.41	117.09	2.785	3.825	2.975	3.4	82.065	113.3	87.335	99.75
G9606_22469	55813	UTP6	44.34	34.44	32.78	36.91	37.1	34.88	33.88	33.63	1661	1302	1243	1381	1379	1316	1255	1259	39.39	34.845	35.99	33.755	1481.5	1312	1347.5	1257
G9606_3419	5629	PROX1	0.16	0.16	0.25	0.19	0.23	0.19	0.47	0.4	23	23.66	37	28	33	27	68	57.99	0.16	0.22	0.21	0.435	23.33	32.5	30	62.995
G9606_4058	220064	LTO1	6.65	9.62	9.92	9.27	7.06	7.66	9.18	7.91	307.24	431.32	460.04	400.15	319.75	337.45	393.09	365.84	8.135	9.595	7.36	8.545	369.28	430.095	328.6	379.465
G9606_5769	7741	ZSCAN26	4.62	5.26	5.79	5.01	5.07	5.37	6.34	4.67	218	258	283	238	229	259	300	227	4.94	5.4	5.22	5.505	238	260.5	244	263.5
G9606_425	1665	DHX15	75.15	83.58	80.16	85.94	68.35	77.57	78.12	73.57	4146	4616	4502	4731	3725	4292	4273	4065	79.365	83.05	72.96	75.845	4381	4616.5	4008.5	4169
G9606_22702	100532726	NDUFC2-KCTD14	0.08	0.4	0.27	0.32	0.22	0.01	0.14	0.17	3.63	17.14	11.63	13.83	9.28	0.5	6.05	7.11	0.24	0.295	0.115	0.155	10.385	12.73	4.89	6.58
G9606_22328	729991	BORCS8	7.45	10.03	7.97	10.35	7.22	7.17	8	7.67	193.45	260.59	210.83	268.38	185.03	187.06	206.09	199.49	8.74	9.16	7.195	7.835	227.02	239.605	186.045	202.79
G9606_8578	331	XIAP	8.08	7.48	8.85	7.04	9.29	9.28	9.38	8.83	1254.56	1168.18	1407.82	1097.07	1433.53	1453.56	1444.61	1378.28	7.78	7.945	9.285	9.105	1211.37	1252.445	1443.545	1411.445
G9606_23332	7919	DDX39B	121.66	135.92	116.29	138.95	117.73	129.26	119.93	126.92	4637	5206	4534	5320	4440	4944	4580	4844	128.79	127.62	123.495	123.425	4921.5	4927	4692	4712
G9606_27907	107987211	LOC107987211	4.94	6.66	4.04	7.6	3	6.03	3.53	5.87	279.52	375.89	231.99	427.36	167.88	342.32	199.62	331.53	5.8	5.82	4.515	4.7	327.705	329.675	255.1	265.575
G9606_9470	79969	ATAT1	6.65	6.84	5.23	5.64	6.86	4.09	6.08	5.02	253	245	203	212	255	157	236	176	6.745	5.435	5.475	5.55	249	207.5	206	206
G9606_2621	51115	RMDN1	53.38	73.89	54.38	71.76	55.46	40.06	59.2	38.85	2282.11	2886.95	2191.76	2841.71	2306.05	1793.2	2429.48	1716.58	63.635	63.07	47.76	49.025	2584.53	2516.735	2049.625	2073.03
G9606_7530	284904	SEC14L4	0.92	0.98	0.85	1	0.81	1.36	0.86	1.2	40.95	45.66	37.84	44.92	39.41	66.85	39.14	55.62	0.95	0.925	1.085	1.03	43.305	41.38	53.13	47.38
G9606_18645	136371	ASB10	0	0	0	0	0	0	0.03	0	0	0	0	0	0	0	1	0	0	0	0	0.015	0	0	0	0.5
G9606_6086	5707	PSMD1	43.36	30.12	37.26	28.63	40.77	28.81	31	27.88	2643	1836	2312	1741	2454	1761	1873	1701	36.74	32.945	34.79	29.44	2239.5	2026.5	2107.5	1787
G9606_16579	147495	APCDD1	0.51	0.49	0.41	2.96	0.46	0.57	0.35	0.49	53.99	50.7	41.97	173.95	47.16	58.59	40.26	51.56	0.5	1.685	0.515	0.42	52.345	107.96	52.875	45.91
G9606_13107	643418	LIPN	0.04	0.1	0.06	0.07	0.11	0.07	0.09	0.1	4.95	12.3	8.23	9.41	13.49	8.93	10.83	10.03	0.07	0.065	0.09	0.095	8.625	8.82	11.21	10.43
G9606_1052	23567	ZNF346	6.97	10.51	7.11	8.68	7.36	6.68	8.77	7.26	395.28	544.74	426.78	488.22	362.73	385.43	479.53	377.55	8.74	7.895	7.02	8.015	470.01	457.5	374.08	428.54
G9606_19537	54788	DNAJB12	13.25	13.93	14.31	13.26	13.27	11.08	14.34	12.67	799	829	860	788	791	710	844	774	13.59	13.785	12.175	13.505	814	824	750.5	809
G9606_27552	51081	MRPS7	27.39	25.52	23.69	25.64	23.15	27.46	24.21	27.17	699.86	652.69	616.21	653.52	583.92	703.6	613.54	694.8	26.455	24.665	25.305	25.69	676.275	634.865	643.76	654.17
G9606_7215	201255	LRRC45	4.88	6.77	4.91	6.82	4.67	2.67	4	2.74	246	339	250	341	229	134	200	137	5.825	5.865	3.67	3.37	292.5	295.5	181.5	168.5
G9606_9893	147929	ZNF565	1.62	1.5	1.09	1.84	1.72	1.27	1.03	1.61	70.27	63.52	49.78	77.59	73.54	54.49	45.25	69.03	1.56	1.465	1.495	1.32	66.895	63.685	64.015	57.14
G9606_12033	8277	TKTL1	0	0	0	0	0	0	0	0.02	0	0	0	0	0	0	0	1	0	0	0	0.01	0	0	0	0.5
G9606_28077	107987098	LOC107987098	0.17	0.2	0.11	0.11	0.13	0.27	0.16	0.1	20	23	13	13	15	31	18	11	0.185	0.11	0.2	0.13	21.5	13	23	14.5
G9606_7411	148281	SYT6	0	0.01	0.02	0.03	0	0.05	0.05	0.02	0	1	2	3	0	5	4.95	2	0.005	0.025	0.025	0.035	0.5	2.5	2.5	3.475
G9606_28269	27240	SIT1	0.04	0	0	0	0	0	0	0	1	0	0	0	0	0	0	0	0.02	0	0	0	0.5	0	0	0
G9606_33948	112812	FDX2	5.93	13.19	6.22	10.56	6.95	7.58	7.53	9.19	89	198	95	158	103	114	112	138	9.56	8.39	7.265	8.36	143.5	126.5	108.5	125
G9606_11327	5871	MAP4K2	3	3.55	3.91	3.33	3.13	2.59	3.11	2.7	223.34	241.86	262	233.39	218.14	206.49	204.89	206.73	3.275	3.62	2.86	2.905	232.6	247.695	212.315	205.81
G9606_31926	5105	PCK1	0	0.02	0	0	0.05	0	0.02	0.03	0	0.99	0	0	2	0	1.07	1.17	0.01	0	0.025	0.025	0.495	0	1	1.12
G9606_18898	130827	TMEM182	1.31	1.23	1.71	1.72	1.49	1.03	1.62	1.43	62	73	99	85	75	54	97	71	1.27	1.715	1.26	1.525	67.5	92	64.5	84
G9606_3464	1411	CRYBA1	0.07	0.1	0.15	0.07	0.07	0	0	0.07	1	2	3	1	1	0	0	1	0.085	0.11	0.035	0.035	1.5	2	0.5	0.5
G9606_14652	7105	TSPAN6	0.48	0.55	0.52	0.41	0.64	0.5	0.66	0.48	33.14	38.55	37.44	29.29	44.95	35.96	46.71	33.67	0.515	0.465	0.57	0.57	35.845	33.365	40.455	40.19
G9606_6083	10483	SEC23B	64.51	37.18	53.26	35.31	72.73	56.89	51.99	57.88	3865.73	2244.8	3233.58	2122.22	4301.42	3409.65	3071.71	3478.37	50.845	44.285	64.81	54.935	3055.265	2677.9	3855.535	3275.04
G9606_10592	6383	SDC2	0	0.03	0	0.17	0.04	0.02	0.02	0	0	2	0	10	2	1	1	0	0.015	0.085	0.03	0.01	1	5	1.5	0.5
G9606_9569	55589	BMP2K	7.15	8.8	8.8	8.56	7.83	8.12	8.55	7.8	838.56	1073.42	1055.17	1024.35	843.9	875.06	1030.59	852.62	7.975	8.68	7.975	8.175	955.99	1039.76	859.48	941.605
G9606_31827	1519	CTSO	16.41	18.98	17	18.71	19.36	17.18	20.15	17.17	881	1020	929	1002	1026	925	1073	923	17.695	17.855	18.27	18.66	950.5	965.5	975.5	998
G9606_23304	221908	PPP1R35	16.95	17.32	19.68	18.22	15.65	14.59	15.59	15.99	282	287	321	301	260	236	257	254	17.135	18.95	15.12	15.79	284.5	311	248	255.5
G9606_16732	10296	MAEA	45.09	39.32	38.93	35.58	46.85	40.58	36.97	42.45	1804	1541	1543	1408	1837	1601	1433	1682	42.205	37.255	43.715	39.71	1672.5	1475.5	1719	1557.5
G9606_14938	92609	TIMM50	32.25	33.97	28.09	35.08	32.53	22.18	30.47	22.45	1432.02	1508	1374.2	1579.35	1340.3	1157.18	1369.63	1126.03	33.11	31.585	27.355	26.46	1470.01	1476.775	1248.74	1247.83
G9606_26570	9310	ZNF235	1.78	1.42	1.71	1.75	1.8	2.53	1.85	2.36	104.99	83	101.99	103.76	105	150	108	138	1.6	1.73	2.165	2.105	93.995	102.875	127.5	123
G9606_16314	94234	FOXQ1	0.12	0.4	0.18	0.33	0.02	0.12	0.12	0.07	5	17	7.9	14	1	5	5	3	0.26	0.255	0.07	0.095	11	10.95	3	4
G9606_9339	11095	ADAMTS8	0.02	0.05	0.05	0.08	0.07	0.04	0.05	0.05	1	3	3	5	5	3	3	4	0.035	0.065	0.055	0.05	2	4	4	3.5
G9606_29406	654231	OCM	0.27	0	0.09	0.27	0.18	0.12	0.18	0.08	3	0	1	3	2	1.43	2	1	0.135	0.18	0.15	0.13	1.5	2	1.715	1.5
G9606_8534	256643	BCLAF3	1.9	2.41	2.39	2.65	2.44	2.9	3.03	3.4	218.3	283.92	252.11	269.81	254.33	331.03	316.02	344.54	2.155	2.52	2.67	3.215	251.11	260.96	292.68	330.28
G9606_14566	400745	SH2D5	0.58	0.75	0.47	0.69	0.68	0.69	0.47	1.03	37	52	32	46	43	45	31	66	0.665	0.58	0.685	0.75	44.5	39	44	48.5
G9606_2361	8835	SOCS2	11.21	12.13	12.24	11.48	13.56	11.41	16.2	13.35	480.93	563.03	564	542.99	597.01	532.06	763	598.02	11.67	11.86	12.485	14.775	521.98	553.495	564.535	680.51
G9606_11560	401265	KLHL31	0.1	0.13	0.11	0.16	0.11	0.08	0.09	0.07	11	14	11	17	11	8	9	7	0.115	0.135	0.095	0.08	12.5	14	9.5	8
G9606_28264	8660	IRS2	2.24	2.34	2.66	2.82	2.45	4.44	2.95	4.16	289	302	349	363	312	575	377	537	2.29	2.74	3.445	3.555	295.5	356	443.5	457
G9606_8795	27127	SMC1B	9.96	14.97	9.15	14.24	10.32	11.54	11.33	10.25	723	1084	685	1056	740	860	822	772	12.465	11.695	10.93	10.79	903.5	870.5	800	797
G9606_2750	283417	DPY19L2	12.58	18.51	11	19.92	13.3	13.33	13.72	13.16	976.16	1656.3	907.48	1630.43	1174.9	1384.32	1198.59	1341.13	15.545	15.46	13.315	13.44	1316.23	1268.955	1279.61	1269.86
G9606_26677	1047	CLGN	15.38	20.65	15.46	21.18	18.3	17.13	16.81	15.42	770	1035	788	1058	905	860	835	773	18.015	18.32	17.715	16.115	902.5	923	882.5	804
G9606_23914	25921	ZDHHC5	34.28	33.83	33.75	34.13	34.08	31.45	32.72	33.12	2789	2755	2791	2769	2735	2566	2634	2711	34.055	33.94	32.765	32.92	2772	2780	2650.5	2672.5
G9606_35942	283212	KLHL35	0	0	0	0.03	0	0	0	0	0	0	0	1	0	0	0	0	0	0.015	0	0	0	0.5	0	0
G9606_10057	160418	TMTC3	1.41	1.29	1.32	1.5	1.42	1.29	1.69	1.1	157	142	167	171	162	153	183	131	1.35	1.41	1.355	1.395	149.5	169	157.5	157
G9606_4545	8031	NCOA4	69.18	80.13	67.49	81.08	67.05	65.06	77.15	64.5	4508	5226	4477	5272	4314	4251	4987	4208	74.655	74.285	66.055	70.825	4867	4874.5	4282.5	4597.5
G9606_20452	1477	CSTF1	34.12	43.29	42.98	43.59	31.3	27.63	40.15	30.16	1311	1666	1686	1703	1194	1086	1542	1172	38.705	43.285	29.465	35.155	1488.5	1694.5	1140	1357
G9606_32396	10365	KLF2	63.17	54.5	63.7	56.52	71.79	54.73	54.29	67.03	3232	2791	3318	2885	3627	2808	2755	3433	58.835	60.11	63.26	60.66	3011.5	3101.5	3217.5	3094
G9606_14715	205564	SENP5	16.3	14.71	15.02	14.21	15.95	15.5	13.77	14.27	1851.52	1644.79	1727.4	1631.77	1784.28	1765.92	1532.69	1620.93	15.505	14.615	15.725	14.02	1748.155	1679.585	1775.1	1576.81
G9606_15283	646817	SETSIP	0	0.09	0	0.14	0	0	0.21	0.07	0	1.73	0	2.67	0	0	3.79	1.28	0.045	0.07	0	0.14	0.865	1.335	0	2.535
G9606_19437	733	C8G	0.04	0.09	0.17	0.26	0.2	0.09	0.09	0.19	1	2	4	6	4	2	2	4	0.065	0.215	0.145	0.14	1.5	5	3	3
G9606_9323	3692	EIF6	101.94	122.18	101.34	127.55	98.23	137.27	98.4	136.4	2034	2435	2038	2517	1943	2731	1921	2723	112.06	114.445	117.75	117.4	2234.5	2277.5	2337	2322
G9606_23049	140710	SOGA1	2.11	2.14	1.75	2	1.8	1.89	1.62	2.03	560.88	569.81	473.25	531.12	470.9	503	427.77	540.39	2.125	1.875	1.845	1.825	565.345	502.185	486.95	484.08
G9606_6063	55703	POLR3B	5.32	5.05	4.85	4.39	5.09	5.38	5.2	4.94	412	397	388	345	391	415	403	389	5.185	4.62	5.235	5.07	404.5	366.5	403	396
G9606_7360	117154	DACH2	0.16	0.34	0.31	0.28	0.15	0.18	0.22	0.44	10	15	16	11	10	15	11	23	0.25	0.295	0.165	0.33	12.5	13.5	12.5	17
G9606_12483	8467	SMARCA5	41.57	43.17	41.39	45.35	39.64	35.29	43.98	35.69	3754.23	3917.53	3822.44	4053.03	3561.69	3203.34	3935	3250.68	42.37	43.37	37.465	39.835	3835.88	3937.735	3382.515	3592.84
G9606_34088	338324	S100A7A	0	0	0.01	0	0.03	0	0	0	0	0	1	0	2	0	0	0	0	0.005	0.015	0	0	0.5	1	0
G9606_28885	8929	PHOX2B	0	0	0.02	0.02	0.02	0	0	0.02	0	0	1	1	1	0	0	1	0	0.02	0.01	0.01	0	1	0.5	0.5
G9606_3536	100996709	LOC100996709	6.64	6.07	4.76	3.45	6.39	5.74	5.76	4.55	185.26	183.87	145.97	101.74	193.05	163.29	168.36	139.58	6.355	4.105	6.065	5.155	184.565	123.855	178.17	153.97
G9606_4628	169792	GLIS3	0.14	0.1	0.25	0.19	0.06	0.14	0.16	0.09	15.89	13	33	24.11	7	12	19.02	9	0.12	0.22	0.1	0.125	14.445	28.555	9.5	14.01
G9606_1009	4832	NME3	52.52	59.18	48.98	61.11	52.22	58.42	47.09	66.55	955	1077	906	1107	938	1066	848	1211	55.85	55.045	55.32	56.82	1016	1006.5	1002	1029.5
G9606_12659	35	ACADS	0.2	0.31	0.19	0.14	0.06	0.17	0.09	0.11	7	11	7	5	2	6	3	4	0.255	0.165	0.115	0.1	9	6	4	3.5
G9606_3446	79815	NIPAL2	1.98	1.91	1.54	1.97	2.21	1.87	2.23	1.9	195.82	205.33	155.91	198.42	229.09	197.08	216.08	191.71	1.945	1.755	2.04	2.065	200.575	177.165	213.085	203.895
G9606_5315	140738	TMEM37	0.17	0.29	0.39	0.98	0.17	0.29	0.13	0.16	6	9	12	30	5	9	4	5	0.23	0.685	0.23	0.145	7.5	21	7	4.5
G9606_2582	84937	ZNRF1	4.29	5.12	5.36	5.38	4.55	3.66	3.85	4.59	223.06	309.9	292.45	307.34	239.95	207.92	269.76	257.08	4.705	5.37	4.105	4.22	266.48	299.895	223.935	263.42
G9606_16181	3000	GUCY2D	0.09	0.04	0.02	0.05	0.09	0.04	0.06	0.04	11.25	4.59	2.95	6.45	10.72	4.74	7.16	5.39	0.065	0.035	0.065	0.05	7.92	4.7	7.73	6.275
G9606_500	27148	STK36	7.14	7.82	6.91	7.88	8.52	6.79	9.25	8.56	611	651	598	655	730	550	762	660	7.48	7.395	7.655	8.905	631	626.5	640	711
G9606_9319	4783	NFIL3	31.37	38.68	40.4	41.61	37.87	43.45	36.8	43.76	1172	1447	1538	1562	1399	1625	1369	1648	35.025	41.005	40.66	40.28	1309.5	1550	1512	1508.5
G9606_23481	4014	LOR	0	0	0	0	0	0	0	0.05	0	0	0	0	0	0	0	1	0	0	0	0.025	0	0	0	0.5
G9606_28288	5361	PLXNA1	3.57	5.79	2.86	5.6	3.44	5.49	3.31	5.52	600.25	972.32	488.47	936.99	571	925	552	926.99	4.68	4.23	4.465	4.415	786.285	712.73	748	739.495
G9606_29072	116064	LRRC58	30.28	32.72	32.36	35.6	25.81	30.45	32.3	32.04	4291.52	4640.93	4668.31	5033.42	3611.44	4327.06	4540.78	4545.89	31.5	33.98	28.13	32.17	4466.225	4850.865	3969.25	4543.335
G9606_5858	64965	MRPS9	24.11	19.73	21.18	17.09	25.38	21.17	22.36	21.36	637	524	570	452	666	563	590	567	21.92	19.135	23.275	21.86	580.5	511	614.5	578.5
G9606_29555	168448	CDC14C	0.57	0.83	0.69	0.4	0.65	0.6	0.75	0.46	29.93	44.09	37.25	21.07	33.75	31.78	39.62	24.16	0.7	0.545	0.625	0.605	37.01	29.16	32.765	31.89
G9606_10798	23598	PATZ1	11.32	12.33	12.88	12.84	10.22	15.33	11.13	15.42	706	749	796	781	626	947	673	954	11.825	12.86	12.775	13.275	727.5	788.5	786.5	813.5
G9606_29831	107985837	107985837	0.68	0.76	0.52	0.57	0.16	0.2	0.22	0.19	50	56	39	42	12	15	16	14	0.72	0.545	0.18	0.205	53	40.5	13.5	15
G9606_4900	22807	IKZF2	1.43	1.79	1.62	1.76	1.33	1.38	1.66	1.29	311.44	395.79	351.73	387	292.02	314.8	362.99	293.23	1.61	1.69	1.355	1.475	353.615	369.365	303.41	328.11
G9606_19767	54455	FBXO42	4.29	6.04	5.96	5.97	4.76	4.85	5.51	5.27	493.02	695	696.28	683	539	557	623	600	5.165	5.965	4.805	5.39	594.01	689.64	548	611.5
G9606_18361	54664	TMEM106B	11.69	14.06	15.27	14.2	13.48	13.57	15.63	12.95	1366	1644	1824	1658	1555	1598	1811	1517	12.875	14.735	13.525	14.29	1505	1741	1576.5	1664
G9606_10033	5017	OVOL1	0	0.04	0.02	0.04	0.04	0	0	0.04	0	3	1	2	2	0	0	3	0.02	0.03	0.02	0.02	1.5	1.5	1	1.5
G9606_7447	146754	DNAH2	8.73	10.24	10.19	10.19	7.95	8.26	10.23	8.58	1928.33	2231.35	2273.77	2202.89	1728.05	1816.77	2208.38	1881.48	9.485	10.19	8.105	9.405	2079.84	2238.33	1772.41	2044.93
G9606_20459	4043	LRPAP1	7.76	8.4	7.01	8.04	8.08	7.23	7.37	7.65	1082.36	1173.46	982.37	1138.91	1121.5	1065.18	1028.53	1110.57	8.08	7.525	7.655	7.51	1127.91	1060.64	1093.34	1069.55
G9606_16861	9522	SCAMP1	6.45	7.78	6.85	7.91	6.51	7.79	6.55	7.98	736.18	893.76	793.78	904.58	734.9	896.31	744.6	914.64	7.115	7.38	7.15	7.265	814.97	849.18	815.605	829.62
G9606_19579	100528062	ARMCX5-GPRASP2	0.27	0.17	0.23	0.17	0.26	0.22	0.22	0.27	29.17	17.97	24.39	18.66	27.08	23.29	23.16	28.77	0.22	0.2	0.24	0.245	23.57	21.525	25.185	25.965
G9606_974	728568	C12orf73	5.82	6.47	5.86	6.39	6.51	4.54	6.79	6.4	195	222	194	211	213	152	222	212	6.145	6.125	5.525	6.595	208.5	202.5	182.5	217
G9606_15456	2745	GLRX	14.53	8.7	12.97	7.95	20.64	12.64	11.92	11.58	286	175	262	166	401	255	238	231	11.615	10.46	16.64	11.75	230.5	214	328	234.5
G9606_485	102724993	LOC102724993	73.22	69.86	51.06	63.68	60.58	62.61	50.41	62.76	2279.91	2202.9	1532.32	2066.73	1823.58	2003.04	1530.74	2036.87	71.54	57.37	61.595	56.585	2241.405	1799.525	1913.31	1783.805
G9606_35576	8665	EIF3F	201.22	169.48	184.92	156.45	232.14	255.77	202.15	250.68	4548	3834	4255	3528	5181	5797	4532	5672	185.35	170.685	243.955	226.415	4191	3891.5	5489	5102
G9606_35632	166012	CHST13	0	0	0.03	0	0	0	0	0	0	0	1	0	0	0	0	0	0	0.015	0	0	0	0.5	0	0
G9606_7454	7220	TRPC1	1.89	2.98	3.03	2.75	2.78	2.9	3.19	2.84	211.92	277.66	279.3	257.14	254.56	265.4	293.62	278.68	2.435	2.89	2.84	3.015	244.79	268.22	259.98	286.15
G9606_23958	1906	EDN1	0.11	0.21	0.03	0.19	0.03	0.03	0.03	0	4	8	1	7	1	1	1	0	0.16	0.11	0.03	0.015	6	4	1	0.5
G9606_19347	1361	CPB2	0.03	0	0.03	0.03	0.06	0	0.07	0	1	0	1	1	2	0	2	0	0.015	0.03	0.03	0.035	0.5	1	1	1
G9606_1969	116135	LRRC3B	0	0	0	0	0	0.01	0.01	0	0	0	0	0	0	1	0.99	0	0	0	0.005	0.005	0	0	0.5	0.495
G9606_8920	54811	ZNF562	9.24	10.8	10.21	11.57	9.48	9.78	10.8	9.49	978.49	1143.29	1097.62	1228	971.75	1035.31	1115.93	996.35	10.02	10.89	9.63	10.145	1060.89	1162.81	1003.53	1056.14
G9606_2146	6164	RPL34	632.47	729.42	577.71	713.59	757.47	853.65	777.3	755.63	6312	7293	5855	7121	7443	8633	7673	7654	680.945	645.65	805.56	766.465	6802.5	6488	8038	7663.5
G9606_14724	339366	ADAMTSL5	1.67	1.88	1.86	1.89	2.08	1.98	2.21	2	79.29	91.86	91.17	89.43	96.82	93.93	105.83	96.31	1.775	1.875	2.03	2.105	85.575	90.3	95.375	101.07
G9606_10988	23492	CBX7	12.8	10.96	10.77	11.68	14.1	12.37	10.96	11.88	902	790	779	843	1000	892	777	860	11.88	11.225	13.235	11.42	846	811	946	818.5
G9606_11949	10989	IMMT	78.4	62.1	72.41	58.81	78.62	62.18	68.76	64.25	3847	3045	3598	2896	3818	3075	3339	3175	70.25	65.61	70.4	66.505	3446	3247	3446.5	3257
G9606_8683	441250	TYW1B	7.62	5.23	8.21	5.16	5.61	3.52	7.24	4.31	312.73	215.24	363.09	212	236.98	153.59	297.62	189.64	6.425	6.685	4.565	5.775	263.985	287.545	195.285	243.63
G9606_21531	26539	OR10H1	0.16	0.22	0.19	0.16	0.31	0.28	0.05	0.15	3.16	4.39	3.89	3.19	6.26	5.76	1.05	3.05	0.19	0.175	0.295	0.1	3.775	3.54	6.01	2.05
G9606_14874	646174	C16orf90	0.05	0	0.1	0	0	0	0	0	1	0	2	0	0	0	0	0	0.025	0.05	0	0	0.5	1	0	0
G9606_23844	56893	UBQLN4	53.71	43.31	51.91	43.65	45.57	59.57	41.26	58.48	3393	2713	3320	2804	2831	3778	2590	3703	48.51	47.78	52.57	49.87	3053	3062	3304.5	3146.5
G9606_14216	54953	ODR4	26.44	30.66	31.03	30.27	29.09	26.09	34.96	25.07	1658	1995.84	2078.99	1917.93	1880.64	1726.01	2223.49	1650	28.55	30.65	27.59	30.015	1826.92	1998.46	1803.325	1936.745
G9606_27	55471	NDUFAF7	14.59	10.01	11.83	10.14	14.08	14.03	9.94	11.22	596.66	409.82	477.27	428.64	574.04	568.86	396.6	476.46	12.3	10.985	14.055	10.58	503.24	452.955	571.45	436.53
G9606_35688	105374103	LOC105374103	0.95	1.02	0.84	1.11	0.56	1.23	0.67	1.23	86.87	92.95	77.77	101.35	50.55	112.38	60.71	112.56	0.985	0.975	0.895	0.95	89.91	89.56	81.465	86.635
G9606_22830	340547	VSIG1	1.57	1.63	1.19	1.55	1.71	1.43	1.39	1.28	90.31	95.16	70.74	90.35	98.49	83.44	79.81	74.9	1.6	1.37	1.57	1.335	92.735	80.545	90.965	77.355
G9606_9257	4007	PRICKLE3	2.57	2.2	3.16	2.48	2.83	2.66	2.35	2.75	132.58	111.86	166.01	125.17	140.21	135.26	118.74	140.91	2.385	2.82	2.745	2.55	122.22	145.59	137.735	129.825
G9606_30800	4246	SCGB2A1	0	0	0	1.23	0	0	0.22	0	0	0	0	11	0	0	2	0	0	0.615	0	0.11	0	5.5	0	1
G9606_9938	118426	BORCS5	4.1	5.43	3.86	3.78	4.76	4.13	4.09	3.64	276.06	355.26	262.78	326.83	290.87	299.08	288.41	264.6	4.765	3.82	4.445	3.865	315.66	294.805	294.975	276.505
G9606_24050	333929	SNAI3	0.29	0.45	0.32	0.55	0.26	0.51	0.13	0.61	9	14	10	17	8	16	4	19	0.37	0.435	0.385	0.37	11.5	13.5	12	11.5
G9606_12728	197021	LCTL	1.39	0.96	0.6	0.99	1.17	0.8	1.05	0.79	62.91	42.33	25.59	41.09	46.95	35.5	47.19	34.94	1.175	0.795	0.985	0.92	52.62	33.34	41.225	41.065
G9606_10848	165257	C1QL2	0	0	0.03	0	0	0	0	0	0	0	1	0	0	0	0	0	0	0.015	0	0	0	0.5	0	0
G9606_24556	5872	RAB13	0.14	0.24	0.09	1.65	0.36	0.44	0.3	0.31	3	4	2	33	7	10	6	7	0.19	0.87	0.4	0.305	3.5	17.5	8.5	6.5
G9606_4266	26005	C2CD3	4.52	5.67	6.2	6.52	4.48	3.19	5.86	3.29	646	811.03	904	905	629	463	835	447	5.095	6.36	3.835	4.575	728.515	904.5	546	641
G9606_258	221079	ARL5B	8.46	8.17	11.3	8.24	8.99	8.21	9.93	8.5	1133	1095	1536	1100	1190	1103	1320	1136	8.315	9.77	8.6	9.215	1114	1318	1146.5	1228
G9606_9714	10657	KHDRBS1	82.53	74.7	71.58	75.26	77.66	81.25	72.08	80.45	4356	3942	3839	3974	4040	4312	3781	4257	78.615	73.42	79.455	76.265	4149	3906.5	4176	4019
G9606_7853	59348	ZNF350	3.1	3.46	3.38	3.68	2.34	2.92	2.43	1.99	138.02	162.91	160.24	166.54	104.46	127.41	111.45	93.45	3.28	3.53	2.63	2.21	150.465	163.39	115.935	102.45
G9606_27848	23710	GABARAPL1	1	1.94	2.05	2.42	0.86	1.5	1.63	1.53	34	66	66	78	27	50	55	50	1.47	2.235	1.18	1.58	50	72	38.5	52.5
G9606_31362	128864	C20orf144	0.3	0.2	0.5	0.1	0.41	0.81	0.41	1.21	3	2	5	1	4	8	4	12	0.25	0.3	0.61	0.81	2.5	3	6	8
G9606_751	92715	DPH7	9.68	8.8	7.42	9.19	11.42	11.32	8.39	11.75	417.17	399.11	362.36	392.76	463.89	482.91	386.01	501.23	9.24	8.305	11.37	10.07	408.14	377.56	473.4	443.62
G9606_13938	503835	DUXA	2.29	2.62	2.16	2.39	2.19	2.41	2.48	2.33	140.26	160.82	135.04	146.48	132.7	148.23	150.76	142.83	2.455	2.275	2.3	2.405	150.54	140.76	140.465	146.795
G9606_35317	6156	RPL30	1894.65	1876.92	1883.78	1793.87	1957.08	2017.58	1904.51	1948.52	18172	18018	18394	17166	18535	19405	18119	18709	1885.785	1838.825	1987.33	1926.515	18095	17780	18970	18414
G9606_32268	3111	HLA-DOA	16.03	12.3	13.47	14.54	13.2	13.52	11.43	13.03	1024.84	786.86	876.23	927.41	833.14	866.32	724.83	833.9	14.165	14.005	13.36	12.23	905.85	901.82	849.73	779.365
G9606_14768	125893	ZNF816	5.2	5.87	5.87	6.21	5.55	4.67	5.35	4.64	247.29	281.19	285.9	295.97	261.13	224.26	255.76	222.59	5.535	6.04	5.11	4.995	264.24	290.935	242.695	239.175
G9606_27991	10845	CLPX	26.19	25.42	27.27	25.65	24.73	26.62	23.26	27.45	1697.87	1662.64	1726.6	1674.79	1567.62	1700.74	1530.75	1718.36	25.805	26.46	25.675	25.355	1680.255	1700.695	1634.18	1624.555
G9606_9423	440387	CTRB2	0	0	0	0	0	0	0.06	0	0	0	0	0	0	0	1	0	0	0	0	0.03	0	0	0	0.5
G9606_3424	913	CD1E	0.08	0	0.04	0	0.04	0	0.06	0	2	0	1	0	1	0	2	0	0.04	0.02	0.02	0.03	1	0.5	0.5	1
G9606_13172	23347	SMCHD1	27.25	25.51	27.45	23.68	28.14	28.46	31.6	24.76	4147.15	3894	4298	3679.06	4258.83	4296	4753	3803	26.38	25.565	28.3	28.18	4020.575	3988.53	4277.415	4278
G9606_143	100506084	ARL17B	13.64	8.13	5.2	12.03	8.54	9.59	8.83	7.31	457.47	278.44	182.24	388.96	263.2	298.79	282.89	248.98	10.885	8.615	9.065	8.07	367.955	285.6	280.995	265.935
G9606_6761	10721	POLQ	15.4	10.78	12.63	9.81	12.88	10.82	12.3	10.23	2191	1497	1851	1363	1807	1569	1731	1452	13.09	11.22	11.85	11.265	1844	1607	1688	1591.5
G9606_17462	163351	GBP6	0.39	0.55	0.36	0.41	0.59	0.54	0.3	0.51	28.34	38.92	28.14	32.37	44.99	34.48	21.15	41.36	0.47	0.385	0.565	0.405	33.63	30.255	39.735	31.255
G9606_20752	949	SCARB1	11.09	8.49	10.06	8.82	12.72	10.62	11.4	11.77	556	426	509	441	630	534	567	591	9.79	9.44	11.67	11.585	491	475	582	579
G9606_446	9779	TBC1D5	10.65	15.08	15.07	15.69	10.58	14.29	13.95	14.6	1320.78	1842.69	1882.76	1908.98	1283.78	1763.75	1694.48	1800.07	12.865	15.38	12.435	14.275	1581.735	1895.87	1523.765	1747.275
G9606_17421	112267857	LOC112267857	0.14	0.91	0.62	0.77	0.71	0.67	0.42	0.21	2	13	9	11	10	10	6	3	0.525	0.695	0.69	0.315	7.5	10	10	4.5
G9606_33345	30836	DNTTIP2	18.48	19.95	19.44	19.33	19.13	18.69	17.34	17.44	920	994	985	960	940	933	856	869	19.215	19.385	18.91	17.39	957	972.5	936.5	862.5
G9606_22115	2264	FGFR4	0.95	0.74	0.92	0.64	0.52	0.6	0.63	0.6	52	40	53	36	29	32	34	32	0.845	0.78	0.56	0.615	46	44.5	30.5	33
G9606_14962	26205	GMEB2	7.47	10.1	9.69	10.7	7.86	8.97	10.55	8.94	576	779	755	830	602	696	805	688	8.785	10.195	8.415	9.745	677.5	792.5	649	746.5
G9606_11996	2326	FMO1	0.08	0.09	0.06	0.11	0.08	0.09	0.15	0	3	3	2	4	3	3	5	0	0.085	0.085	0.085	0.075	3	3	3	2.5
G9606_22061	100129543	ZNF730	0.14	0.33	0.27	0.28	0.21	0.35	0.28	0.24	4.97	12.4	10.63	8.58	6.89	12.86	7.67	8.23	0.235	0.275	0.28	0.26	8.685	9.605	9.875	7.95
G9606_15065	729597	SPDYE6	1.13	1.63	0.52	1.21	1.44	1.2	1.16	1.73	65.45	94.16	30.53	69.88	81.83	69.63	66.43	100.07	1.38	0.865	1.32	1.445	79.805	50.205	75.73	83.25
G9606_2685	9759	HDAC4	4.26	5.73	5.47	6.08	3.16	3.85	3.7	4.34	654.88	899.91	862.18	939.42	504.79	627.77	587.16	698.75	4.995	5.775	3.505	4.02	777.395	900.8	566.28	642.955
G9606_6643	29979	UBQLN1	33.21	28.65	32.5	28.89	35.36	45.49	32.98	41.64	2514	2167	2506	2186	2630	3448	2475	3155	30.93	30.695	40.425	37.31	2340.5	2346	3039	2815
G9606_969	55486	PARL	40.11	48.4	40.67	50.23	37.83	31.39	41.13	30.42	970.4	1198.14	1010.49	1215.53	904.05	765.55	990.49	756.63	44.255	45.45	34.61	35.775	1084.27	1113.01	834.8	873.56
G9606_15312	2590	GALNT2	61.15	45.23	44.94	45.95	49.23	62.59	45.7	62.17	5006.42	3717	3755.06	3769	3979.79	5148.31	3709.72	5108.12	53.19	45.445	55.91	53.935	4361.71	3762.03	4564.05	4408.92
G9606_8327	84080	ENKD1	13.25	16.74	13.41	18.93	15.05	15.7	16.33	17.43	394.77	488.25	409.9	561.8	441.11	466.99	480.18	509.86	14.995	16.17	15.375	16.88	441.51	485.85	454.05	495.02
G9606_23653	7092	TLL1	0.02	0.01	0.02	0.07	0.02	0.01	0	0	2	1	1	3	1	1	0	0	0.015	0.045	0.015	0	1.5	2	1	0
G9606_7236	5930	RBBP6	24.97	24.09	29.84	24.65	27.23	20.5	23.11	21.5	2321	2567	3285	2716	2363	2007	2315	2101	24.53	27.245	23.865	22.305	2444	3000.5	2185	2208
G9606_20924	4342	MOS	0.05	0	0	0	0	0	0	0	1	0	0	0	0	0	0	0	0.025	0	0	0	0.5	0	0	0
G9606_353	27245	AHDC1	1.08	1.18	1.15	1.19	1.07	0.99	1.03	1.08	126	141	136	139	124	119	121	126	1.13	1.17	1.03	1.055	133.5	137.5	121.5	123.5
G9606_9725	8785	MATN4	0.21	0.19	0.12	0.06	0.21	0.19	0.14	0.19	9	7	5	2	9	8	5	8	0.2	0.09	0.2	0.165	8	3.5	8.5	6.5
G9606_20732	26958	COPG2	2.01	2.01	2.08	2.11	2.39	3.1	2.33	2.6	116	116	122	121	135.9	179	133	150.13	2.01	2.095	2.745	2.465	116	121.5	157.45	141.565
G9606_14273	26033	ATRNL1	4.91	6.23	3.57	6.36	4.29	5.67	4.25	5.33	344.6	430.66	301.34	423.79	329.35	375.27	326.31	361.77	5.57	4.965	4.98	4.79	387.63	362.565	352.31	344.04
G9606_22993	107987096	LOC107987096	0.41	0.7	0.55	0.69	0.47	0.54	0.63	0.56	28	48	38.16	47	32	37	42.59	38.56	0.555	0.62	0.505	0.595	38	42.58	34.5	40.575
G9606_6003	22911	WDR47	2.1	2.19	2.78	2.27	2.14	2.07	2.58	2.05	151	170	212	165	150	151	190	147	2.145	2.525	2.105	2.315	160.5	188.5	150.5	168.5
G9606_9173	10908	PNPLA6	14.04	13.36	13.65	13.45	12.77	13.23	11.67	15.7	1141	1086	1133	1092	1025	1082	941	1279	13.7	13.55	13	13.685	1113.5	1112.5	1053.5	1110
G9606_12015	79875	THSD4	0.01	0.08	0.04	0.08	0.07	0.06	0.02	0.06	2	13.17	7	13	10	9.69	3	10.19	0.045	0.06	0.065	0.04	7.585	10	9.845	6.595
G9606_25459	4713	NDUFB7	67.64	78.95	71.74	76.34	74.7	53.14	69.85	51.75	712.79	814.03	742.35	790.76	764.28	570.02	714.52	550.46	73.295	74.04	63.92	60.8	763.41	766.555	667.15	632.49
G9606_32762	10536	P3H3	0	0	0	0.23	0	0	0	0	0	0	0	11	0	0	0	0	0	0.115	0	0	0	5.5	0	0
G9606_463	23012	STK38L	4.17	5.11	5.38	4.62	3.49	3.95	5.61	3.89	354	430	463	386	292	337	467	326	4.64	5	3.72	4.75	392	424.5	314.5	396.5
G9606_5273	55285	RBM41	2.49	3.93	2.83	3.71	3.12	4.18	3.58	3.18	268.75	429.48	306.09	396.93	313.88	440.58	378.4	342.2	3.21	3.27	3.65	3.38	349.115	351.51	377.23	360.3
G9606_32779	1586	CYP17A1	0.03	0.12	0.12	0.09	0.06	0.06	0.06	0.15	1	4	4	3	2	2	2	5	0.075	0.105	0.06	0.105	2.5	3.5	2	3.5
G9606_26032	100130302	SUPT20HL1	0.07	0.04	0.05	0.01	0.02	0.09	0.05	0.06	7	3.79	4.41	0.94	2.23	8.85	5.02	5.95	0.055	0.03	0.055	0.055	5.395	2.675	5.54	5.485
G9606_13338	101927345	LOC101927345	2.57	3.2	2.38	2.87	2.3	2.73	2.39	2.61	89.91	110.37	88.5	104.94	77.15	98.94	86.65	90.76	2.885	2.625	2.515	2.5	100.14	96.72	88.045	88.705
G9606_16799	1823	DSC1	0.39	0.34	0.25	0.56	0.38	0.39	0.38	0.41	30.56	26.35	20.22	43.67	29.6	30.76	29.39	31.94	0.365	0.405	0.385	0.395	28.455	31.945	30.18	30.665
G9606_33207	4496	MT1H	0	0	0	1.8	0	0	0	0	0	0	0	12	0	0	0	0	0	0.9	0	0	0	6	0	0
G9606_5043	10438	C1D	40.14	44.05	45.27	46.09	35.97	35.61	46.79	34.64	873	958	1005	999	774	785	1013	758	42.095	45.68	35.79	40.715	915.5	1002	779.5	885.5
G9606_27817	222642	TSPO2	0.41	0.27	0.14	0.19	0.5	0.6	0.33	0.41	8	6	3	4	11	12	7.01	9	0.34	0.165	0.55	0.37	7	3.5	11.5	8.005
G9606_3482	1893	ECM1	1.35	2.06	1.26	3.19	1.15	1.76	1.51	1.74	49	81	50	126	44	69	59	69	1.705	2.225	1.455	1.625	65	88	56.5	64
G9606_18596	144132	DNHD1	2.72	4.08	4.17	4.47	2.72	5.51	3.23	5.79	677	1058.9	1116.71	1199	604	1395.55	797	1497	3.4	4.32	4.115	4.51	867.95	1157.855	999.775	1147
G9606_15770	7586	ZKSCAN1	20.38	18.1	17.79	19.38	18.53	19.28	17.22	17.78	3579.47	3153.44	3085.19	3371.83	3194.87	3346.1	2945.36	3097.76	19.24	18.585	18.905	17.5	3366.455	3228.51	3270.485	3021.56
G9606_15397	51573	GDE1	23.19	27.21	28.75	27.17	26.86	24.59	28.89	25.55	1246.42	1464.44	1574.42	1458.57	1425.29	1324.56	1541.42	1374.97	25.2	27.96	25.725	27.22	1355.43	1516.495	1374.925	1458.195
G9606_32713	25802	LMOD1	1.08	2.64	1.7	3.36	0.69	2.14	1.13	2.32	79	192.41	125.85	244.01	49.46	156.46	81.4	169.18	1.86	2.53	1.415	1.725	135.705	184.93	102.96	125.29
G9606_24699	100507003	GFY	0	0	0.03	0	0	0	0	0	0	0	1	0	0	0	0	0	0	0.015	0	0	0	0.5	0	0
G9606_1935	23553	HYAL4	0.35	0.19	0.18	0.14	0.15	0.26	0.34	0.25	15.35	8.38	8.12	6.03	6.58	11.34	15.16	11.24	0.27	0.16	0.205	0.295	11.865	7.075	8.96	13.2
G9606_6638	54795	TRPM4	0.12	0.3	0.19	0.57	0.29	0.21	0.33	0.24	8	20	12	40	18	15	21	17	0.21	0.38	0.25	0.285	14	26	16.5	19
G9606_14748	85452	CFAP74	0	0.02	0.01	0	0.02	0.02	0.02	0.04	0	2	1	0	1	1	1	2	0.01	0.005	0.02	0.03	1	0.5	1	1.5
G9606_5771	63925	ZNF335	9.33	8.73	9.99	8.66	9.33	7.31	8.54	7.23	839.59	774.22	896.85	772.1	807.06	658.18	760.51	641.66	9.03	9.325	8.32	7.885	806.905	834.475	732.62	701.085
G9606_22889	221830	TWISTNB	20.57	22.79	20.08	23.09	17.89	19.91	19.17	18.86	1470	1630	1461	1646	1262	1427	1359	1349	21.68	21.585	18.9	19.015	1550	1553.5	1344.5	1354
G9606_191	7082	TJP1	11.28	23.54	18.98	22.38	15.96	23.69	25.29	22.89	1448	3014	2488	2874	2033	3053	3235	2961	17.41	20.68	19.825	24.09	2231	2681	2543	3098
G9606_4457	844	CASQ1	0.03	0.22	0.06	0.17	0.11	0.08	0.06	0.08	1	8	2	6	4	3	2	3	0.125	0.115	0.095	0.07	4.5	4	3.5	2.5
G9606_28860	6142	RPL18A	721.11	705.94	713.67	716.03	812.52	859.02	732.38	900.15	8480	8309	8544	8401	9435	10130	8543	10597	713.525	714.85	835.77	816.265	8394.5	8472.5	9782.5	9570
G9606_7823	84224	NBPF3	0.31	0.35	0.32	0.34	0.2	0.25	0.39	0.17	28.23	33.16	28.78	31.07	18.91	23.74	35.75	16.34	0.33	0.33	0.225	0.28	30.695	29.925	21.325	26.045
G9606_13179	4094	MAF	57.13	55.13	67.82	58	37.51	51.54	37.07	60.76	5977.27	5687.86	6975.09	6010.5	3910.22	5325.13	3962.97	6013.54	56.13	62.91	44.525	48.915	5832.565	6492.795	4617.675	4988.255
G9606_4002	55540	IL17RB	0.51	0.16	0.33	0.3	0.61	0.21	0.45	0.39	31.45	6.57	23.07	16.62	34.93	11.7	29.88	25.45	0.335	0.315	0.41	0.42	19.01	19.845	23.315	27.665
G9606_8780	1827	RCAN1	13.29	16.79	14.86	16.93	13.92	8.07	14.99	9.03	593	725.68	666.2	737.45	610.28	363.63	649.69	410.15	15.04	15.895	10.995	12.01	659.34	701.825	486.955	529.92
G9606_24136	63036	CELA2A	0	0	0.06	0	0.19	0	0	0.06	0	0	1	0	3	0	0	1	0	0.03	0.095	0.03	0	0.5	1.5	0.5
G9606_7079	101927506	LOC101927506	10.02	11.87	8.81	12.23	10.01	9.44	8.5	9.94	358.06	430.74	318.8	442.03	362.54	345.63	312.78	361.64	10.945	10.52	9.725	9.22	394.4	380.415	354.085	337.21
G9606_1604	5893	RAD52	3.66	3.58	4.49	3.06	3.11	3.44	3.51	3.01	200.43	205.58	241.38	183.69	169.58	182.91	199.05	183.59	3.62	3.775	3.275	3.26	203.005	212.535	176.245	191.32
G9606_18549	7812	CSDE1	137.33	121.46	143.69	115.88	145.72	152.54	145.25	148.6	10268.97	8990	10827.99	8577.98	10666.99	11390	10694	11041	129.395	129.785	149.13	146.925	9629.485	9702.985	11028.495	10867.5
G9606_19907	112942	CFAP36	0.29	0.12	0.1	0.49	0.08	0.29	0.14	0.22	8	3	3	13	2	8	4	6	0.205	0.295	0.185	0.18	5.5	8	5	5
G9606_20577	126637	TCHHL1	0	0	0	0	0	0.02	0	0	0	0	0	0	0	1	0	0	0	0	0.01	0	0	0	0.5	0
G9606_19299	49860	CRNN	0	0.03	0	0	0	0	0	0	0	1	0	0	0	0	0	0	0.015	0	0	0	0.5	0	0	0
G9606_13127	115557	ARHGEF25	2.71	2.74	2.88	3.61	2.89	2.5	2.96	2.53	123	128	137	160	130	117	137	118	2.725	3.245	2.695	2.745	125.5	148.5	123.5	127.5
G9606_29571	56967	C14orf132	2.64	3.71	1.76	3.54	2.29	3.09	2.02	2.73	373.96	513.81	254.03	500.51	322.68	443.67	274.34	387.21	3.175	2.65	2.69	2.375	443.885	377.27	383.175	330.775
G9606_26558	283617	OR4K3	0	0	0.04	0	0	0	0.04	0.04	0	0	1	0	0	0	1	1	0	0.02	0	0.04	0	0.5	0	1
G9606_128	163486	DENND1B	3.12	4.62	5.04	4.59	4.62	4.81	6.9	4.49	438.59	675	736.85	670.98	669.51	676.88	955.72	640.96	3.87	4.815	4.715	5.695	556.795	703.915	673.195	798.34
G9606_10522	23742	NPAP1	0.35	0.37	0.3	0.34	0.32	0.3	0.29	0.39	52.52	54.38	45.24	50.18	47.2	44.62	43.03	58.02	0.36	0.32	0.31	0.34	53.45	47.71	45.91	50.525
G9606_31661	5730	PTGDS	0	0.07	0	6	0	0	0	0	0	1	0	86	0	0	0	0	0.035	3	0	0	0.5	43	0	0
G9606_5054	93343	MVB12A	10.05	12.76	11.69	10.96	11.5	8.71	11.85	9.63	260	330	309	283	294	223	304	249	11.405	11.325	10.105	10.74	295	296	258.5	276.5
G9606_17951	387103	CENPW	14.94	17.15	13.79	15.21	11.64	6.19	14.72	7.19	306	350	289	311	237	128	299	149	16.045	14.5	8.915	10.955	328	300	182.5	224
G9606_13561	10634	GAS2L1	3.43	4.24	4.61	5.18	4.3	3.3	3.79	3.71	158	204	221	240	194	154	175	179	3.835	4.895	3.8	3.75	181	230.5	174	177
G9606_22777	645432	ARRDC5	0	0.03	0	0.1	0.11	0.2	0.14	0.03	0	1	0	2.72	3.09	4.06	3.87	1	0.015	0.05	0.155	0.085	0.5	1.36	3.575	2.435
G9606_7121	8728	ADAM19	0.97	2.01	1.35	2.29	0.69	1.21	1.35	1.38	112	242	160	260	78	146	161	155	1.49	1.82	0.95	1.365	177	210	112	158
G9606_1251	100289187	TMEM225B	1.44	0.97	2.07	1.2	1.4	1.49	1.39	1.05	172.53	111.6	178.32	145.89	170.14	183.31	182.41	125.92	1.205	1.635	1.445	1.22	142.065	162.105	176.725	154.165
G9606_30348	388327	C17orf100	4.11	3.89	3.2	3.73	4.41	4.91	3.96	4.67	115.97	110	92	104.97	123	139	110.93	131.96	4	3.465	4.66	4.315	112.985	98.485	131	121.445
G9606_3200	1173	AP2M1	223.65	165.2	195.55	163.9	208.29	200.31	170.1	197	7878	5825	7014	5761	7244	7075	5944	6947	194.425	179.725	204.3	183.55	6851.5	6387.5	7159.5	6445.5
G9606_10544	23369	PUM2	53.35	55.94	59.69	57.71	44.68	47.86	47.96	47.04	5947.34	6130.77	6589.56	6328.13	4898.04	5350.27	5243.16	5186.63	54.645	58.7	46.27	47.5	6039.055	6458.845	5124.155	5214.895
G9606_9539	148789	B3GALNT2	9.23	9.09	8.35	10.44	7.22	11.52	7.52	11.09	760.31	771.77	692.48	865.11	583.41	954.49	623.66	888.11	9.16	9.395	9.37	9.305	766.04	778.795	768.95	755.885
G9606_568	220965	FAM13C	0	0.02	0.07	0.09	0.02	0	0.04	0.03	0	1	3	5.02	1	0	2	1	0.01	0.08	0.01	0.035	0.5	4.01	0.5	1.5
G9606_16096	57482	KIAA1211	3.43	5.27	5.15	5.59	3.35	2.95	4.06	3.74	429	660	663	708	413	377	508	480	4.35	5.37	3.15	3.9	544.5	685.5	395	494
G9606_251	220992	ZNF485	2.75	2.56	2.19	2.69	2.35	3	2.45	3.07	131.81	119.57	101.1	131.12	112.91	150.83	112.11	143.41	2.655	2.44	2.675	2.76	125.69	116.11	131.87	127.76
G9606_6412	51207	DUSP13	0	0.04	0	0	0	0	0	0.06	0	1	0	0	0	0	0	1	0.02	0	0	0.03	0.5	0	0	0.5
G9606_12389	10905	MAN1A2	15.79	11.95	14.31	12.52	17.01	12.31	13.27	10.92	1506.09	1009.26	1180.95	1010.11	1618.74	1044.42	1175.37	1035.06	13.87	13.415	14.66	12.095	1257.675	1095.53	1331.58	1105.215
G9606_7234	2693	GHSR	0	0.12	0	0	0	0.02	0	0.06	0	2	0	0	0	1	0	1	0.06	0	0.01	0.03	1	0	0.5	0.5
G9606_21307	51206	GP6	1.37	1.71	1.41	2.27	1.89	1.49	1.44	1.46	56.43	70.47	58.36	92.75	76.23	60.97	58.44	59.84	1.54	1.84	1.69	1.45	63.45	75.555	68.6	59.14
G9606_13961	7265	TTC1	55.06	72.2	54.6	69.11	59.89	30.34	65.94	33.15	1475	1936	1489	1847	1584	815	1752	889	63.63	61.855	45.115	49.545	1705.5	1668	1199.5	1320.5
G9606_563	253982	ASPHD1	2.9	1.31	2.74	1.63	1.96	3.58	1.59	2.98	107.84	64.87	93.9	67.37	72.86	131.81	62.11	96.32	2.105	2.185	2.77	2.285	86.355	80.635	102.335	79.215
G9606_147	126282	TNFAIP8L1	3.54	2.87	3.9	2.97	2.8	3.22	2.77	3.33	257.31	203.14	281.96	212.3	198.6	226.99	192.17	241.61	3.205	3.435	3.01	3.05	230.225	247.13	212.795	216.89
G9606_13199	29920	PYCR2	60.95	63.17	57.23	64.54	54.52	43.09	54.7	44.56	1941	2012	1873	2052	1720	1373	1735	1427	62.06	60.885	48.805	49.63	1976.5	1962.5	1546.5	1581
G9606_25400	3992	FADS1	42.18	46.94	51.5	43.54	49.59	57.35	53.42	58.25	3334.22	3737.92	4172.88	3510.99	3888.52	4573.73	4239.01	4620.5	44.56	47.52	53.47	55.835	3536.07	3841.935	4231.125	4429.755
G9606_12399	728661	SLC35E2B	18.62	24.14	17.77	21.8	18.21	17.2	19.1	20.44	1881.33	2403.85	1886.05	2262.11	1906.9	1826.48	1934.88	2101.93	21.38	19.785	17.705	19.77	2142.59	2074.08	1866.69	2018.405
G9606_17815	105379545	LOC105379545	0.03	0.03	0.02	0.03	0	0	0.05	0.02	0.48	0.5	0.25	0.5	0	0	0.75	0.25	0.03	0.025	0	0.035	0.49	0.375	0	0.5
G9606_9298	90701	SEC11C	226.91	268.45	197.4	252.59	354.08	341.09	317.77	292.44	3127	3710	2768	3472	4790	4764	4262	4144	247.68	224.995	347.585	305.105	3418.5	3120	4777	4203
G9606_16056	2647	BLOC1S1	46.13	72.47	53.54	70.61	53.99	47.6	57.76	46.48	463	728	547	707	535	479	575	467	59.3	62.075	50.795	52.12	595.5	627	507	521
G9606_28930	80231	CXorf21	10.65	13.44	17.25	11.55	10.83	8.55	14.85	9.52	373.27	471.47	615.37	403.62	374.83	300.32	516.13	333.88	12.045	14.4	9.69	12.185	422.37	509.495	337.575	425.005
G9606_12373	55964	3-Sep	1.73	3.25	2	4.14	1.38	2.34	1.9	2.5	126.04	227.72	141.27	293.32	116.28	195.54	128.64	198.68	2.49	3.07	1.86	2.2	176.88	217.295	155.91	163.66
G9606_1947	4629	MYH11	0.3	0.24	0.39	0.42	0.11	0.11	0.2	0.23	32.82	26.46	43.77	52.34	13.75	13.07	24.13	28.85	0.27	0.405	0.11	0.215	29.64	48.055	13.41	26.49
G9606_25596	1351	COX8A	480.61	352.09	463.08	359.88	429.01	249.19	414	274.58	4191	3073	4111	3131	3694	2179	3581	2397	416.35	411.48	339.1	344.29	3632	3621	2936.5	2989
G9606_34967	3552	IL1A	0.02	0.04	0	0.02	0.06	0.04	0.02	0.02	1	2	0	1	3	2	1	1	0.03	0.01	0.05	0.02	1.5	0.5	2.5	1
G9606_5335	114788	CSMD3	0.01	0	0	0.02	0	0	0	0.01	2	0	0	3	0	0	0	2	0.005	0.01	0	0.005	1	1.5	0	1
G9606_2166	4929	NR4A2	0.29	0.44	0.15	0.41	0.32	0.24	0.52	0.21	17.05	26	8	25	19	13	30	12	0.365	0.28	0.28	0.365	21.525	16.5	16	21
G9606_2414	51639	SF3B6	132.65	151.75	131.37	163.8	127.06	176.82	131.44	156.73	1805.81	2067.65	1820.6	2224.74	1707.89	2413.77	1774.78	2135.91	142.2	147.585	151.94	144.085	1936.73	2022.67	2060.83	1955.345
G9606_11894	3299	HSF4	11.24	11.57	10.57	10.77	15.38	15.56	11.76	15.87	521.49	541	501.97	500.6	705.24	728.14	545.24	742.92	11.405	10.67	15.47	13.815	531.245	501.285	716.69	644.08
G9606_34652	163115	ZNF781	0.03	0.03	0	0.02	0.04	0.09	0.04	0.05	2	2	0	1	2	5	2	3	0.03	0.01	0.065	0.045	2	0.5	3.5	2.5
G9606_34960	84735	CNDP1	0	0.15	0.07	0.05	0	0.12	0.1	0.12	0	6	3	2	0	5	4	5	0.075	0.06	0.06	0.11	3	2.5	2.5	4.5
G9606_17023	92840	REEP6	1.48	1.73	1.73	1.37	1.71	0.86	1.23	1.37	41	48	49	38	47	24	34	38	1.605	1.55	1.285	1.3	44.5	43.5	35.5	36
G9606_8936	347252	IGFBPL1	0.19	0.18	0.2	0.28	0.16	0.1	0.23	0.24	12.18	11.95	13.13	18.43	10.22	6.85	14.89	15.83	0.185	0.24	0.13	0.235	12.065	15.78	8.535	15.36
G9606_19044	79640	C22orf46	8.23	10.09	7.79	9.88	8.56	9.35	8.72	8.63	758.84	926.99	730.55	905.43	778.65	863.85	797.66	796.56	9.16	8.835	8.955	8.675	842.915	817.99	821.25	797.11
G9606_13658	493856	CISD2	13.5	15.49	13.71	14.77	16.18	13.9	17.28	14.69	1464.87	1682.92	1515.16	1599.01	1734.32	1512.5	1859.91	1596.22	14.495	14.24	15.04	15.985	1573.895	1557.085	1623.41	1728.065
G9606_124	8428	STK24	37.13	38.82	37.93	36.16	35.26	42.32	35.43	41.43	1809	1871	1903	1770	1723	2085	1718	2034	37.975	37.045	38.79	38.43	1840	1836.5	1904	1876
G9606_15278	4826	NNAT	0.34	0.41	0.25	0.47	0.37	0.5	0.37	0.09	8	9	6	11	8	11	8.55	2	0.375	0.36	0.435	0.23	8.5	8.5	9.5	5.275
G9606_2513	2570	GABRR2	1.66	1.87	3.41	1.9	1.4	1.93	1.79	2.6	131.31	145.1	273.98	148.47	106.94	152.26	144.5	207.92	1.765	2.655	1.665	2.195	138.205	211.225	129.6	176.21
G9606_7342	6473	SHOX	2.11	2.56	1.82	2.35	2.65	3.13	2.5	2.8	75.21	93.16	66.77	84.51	96.75	114.95	90.07	101.26	2.335	2.085	2.89	2.65	84.185	75.64	105.85	95.665
G9606_12025	10810	WASF3	1.28	1.7	1.45	1.46	1.52	2.46	1.3	2.01	114	150	131	129	133	219	114	179	1.49	1.455	1.99	1.655	132	130	176	146.5
G9606_16130	27079	RPUSD2	9.5	8.43	6.94	8.13	8.73	7.16	7.15	8.32	367	327.11	272.03	312.84	331.99	278.18	275	323	8.965	7.535	7.945	7.735	347.055	292.435	305.085	299
G9606_11788	1131	CHRM3	5.54	6.61	6.07	6.29	5.21	5.43	6.28	5.26	911.36	1087.21	1018.79	1029.46	838.23	897.01	1024.32	864.69	6.075	6.18	5.32	5.77	999.285	1024.125	867.62	944.505
G9606_2838	323	APBB2	6.3	5.42	5.93	4.48	6.2	6.49	6.29	6.01	728.84	605.83	685.12	518.53	721.38	714.21	720.37	684.88	5.86	5.205	6.345	6.15	667.335	601.825	717.795	702.625
G9606_15630	340596	LHFPL1	0.04	0.06	0	0.04	0.04	0	0.04	0.09	1	2	0	1	1	0	1	2	0.05	0.02	0.02	0.065	1.5	0.5	0.5	1.5
G9606_27935	6641	SNTB1	86.3	81.58	92.44	78.85	85.3	131.31	99.77	126.26	7839	7398	8543	7136	7577	11898	9025	11371	83.94	85.645	108.305	113.015	7618.5	7839.5	9737.5	10198
G9606_1504	91523	PCED1B	0.03	0	0.05	0.15	0	0	0	0.05	1	0	2	5.61	0	0	0	1.74	0.015	0.1	0	0.025	0.5	3.805	0	0.87
G9606_10453	107985556	LOC107985556	0.27	0.2	0.35	0.29	0.14	0.2	0.2	0.04	12	9	16	13	6	9	9	2	0.235	0.32	0.17	0.12	10.5	14.5	7.5	5.5
G9606_4283	5700	PSMC1	85.85	106.81	88.69	110.71	85.81	49.24	93.28	53.57	2475.4	3076.88	2596.07	3178.74	2443.53	1429.22	2661.35	1549.55	96.33	99.7	67.525	73.425	2776.14	2887.405	1936.375	2105.45
G9606_29368	56936	CCDC177	0	0	0.03	0	0	0	0	0	0	0	2	0	0	0	0	0	0	0.015	0	0	0	1	0	0
G9606_28576	10120	ACTR1B	31.03	33.67	29.44	36.36	31.78	25.87	34.81	26.31	1255.47	1341.02	1197.13	1457.42	1258.23	1039.65	1370.76	1063.74	32.35	32.9	28.825	30.56	1298.245	1327.275	1148.94	1217.25
G9606_2730	29127	RACGAP1	56.08	46.7	56.61	46.64	43.72	39.97	42.41	39.34	3162	2622	3236	2592	2426	2249	2348	2212	51.39	51.625	41.845	40.875	2892	2914	2337.5	2280
G9606_24593	280658	SSX7	0	0	0	0.1	0	0	0	0	0	0	0	1	0	0	0	0	0	0.05	0	0	0	0.5	0	0
G9606_3690	11273	ATXN2L	198.02	160.19	193.89	166.12	176.83	260.73	170.91	242.03	14725	11786	14610	12210	12964	19368	12533	17968	179.105	180.005	218.78	206.47	13255.5	13410	16166	15250.5
G9606_8319	10003	NAALAD2	0.4	0.36	0.56	0.48	0.55	0.4	0.31	0.35	30.08	27.11	43.05	36.17	41.03	30.3	23.12	26.13	0.38	0.52	0.475	0.33	28.595	39.61	35.665	24.625
G9606_35118	107987433	LOC107987433	0.14	0.06	0.14	0.18	0.18	0	0.2	0.07	8.63	3.44	8.91	10.9	11.08	0	11.86	4.05	0.1	0.16	0.09	0.135	6.035	9.905	5.54	7.955
G9606_3520	219931	TPCN2	7.63	7.49	5.78	7.27	8.13	5.97	7.16	6.57	526	510	405	492	568	408	530	461	7.56	6.525	7.05	6.865	518	448.5	488	495.5
G9606_11600	10978	CLP1	13.81	12.63	11.66	13.93	12.65	11.48	10.82	9.59	463	424	398	466	419	386	360	322	13.22	12.795	12.065	10.205	443.5	432	402.5	341
G9606_3502	135293	PM20D2	34.71	36.02	34.78	37.12	34.28	30.87	34.77	30.2	2960.26	3035.84	2936.25	3117.3	2867.35	2615.92	2906.29	2581.18	35.365	35.95	32.575	32.485	2998.05	3026.775	2741.635	2743.735
G9606_2518	64393	ZMAT3	2.48	3.13	2.04	3.25	2.68	3.19	2.32	2.95	412.57	522.94	344.56	540.24	440.58	532.27	382.01	490.97	2.805	2.645	2.935	2.635	467.755	442.4	486.425	436.49
G9606_169	400746	NCMAP	0.9	1.23	0.78	1.25	1.14	1.18	1.33	1.15	65.67	89.77	58.52	91.49	82.5	86.61	96.7	84.27	1.065	1.015	1.16	1.24	77.72	75.005	84.555	90.485
G9606_2821	11339	OIP5	26.39	45.89	33.27	51.72	25.67	22.83	36.68	22.96	585	1020	751	1146	562	507	807	511	36.14	42.495	24.25	29.82	802.5	948.5	534.5	659
G9606_6110	10044	SH2D3C	20.07	14.62	23.63	13.72	26.25	30.66	24.28	30.54	1146.37	830.41	1364.92	775.52	1466.67	1736.2	1364.49	1726.17	17.345	18.675	28.455	27.41	988.39	1070.22	1601.435	1545.33
G9606_1559	60488	MRPS35	29.57	21.02	25.41	22.59	27.02	26.03	23.61	24.48	1018	724	892	777	911	900	807	845	25.295	24	26.525	24.045	871	834.5	905.5	826
G9606_31075	107987489	107987489	0.04	0.04	0.06	0.05	0.03	0.05	0.05	0.11	1.52	1.35	2.05	1.69	1.18	1.8	1.9	3.75	0.04	0.055	0.04	0.08	1.435	1.87	1.49	2.825
G9606_24833	80742	PRR3	17.24	15.04	15.84	12.44	18.32	12.56	14.88	12.77	1070.9	937	1001.52	772.92	1123.31	784.05	919.27	793.88	16.14	14.14	15.44	13.825	1003.95	887.22	953.68	856.575
G9606_17457	2016	EMX1	0.55	0.65	0.41	0.93	0.64	0.76	0.58	0.48	62.22	84.37	47.29	110.18	74.23	88.14	79.51	65.88	0.6	0.67	0.7	0.53	73.295	78.735	81.185	72.695
G9606_11883	4217	MAP3K5	7.95	8.79	7.7	8.67	10.19	9.9	10.93	9.75	730.91	803.8	712.46	788.51	926.33	926.82	995.28	884.29	8.37	8.185	10.045	10.34	767.355	750.485	926.575	939.785
G9606_10228	6708	SPTA1	0	0.01	0	0	0.01	0	0.02	0.01	0	1	0	0	1	0	2	1	0.005	0	0.005	0.015	0.5	0	0.5	1.5
G9606_23274	84901	NFATC2IP	37.67	45.63	34.22	46.02	34	36.85	34.21	33.61	2565.32	3027.96	2247.28	3014.19	2250.91	2554.16	2271.53	2303.89	41.65	40.12	35.425	33.91	2796.64	2630.735	2402.535	2287.71
G9606_1483	10203	CALCRL	0	0	0	0.21	0.01	0	0	0	0	0	0	20	1	0	0	0	0	0.105	0.005	0	0	10	0.5	0
G9606_622	10725	NFAT5	4.62	4.84	7.47	4.84	4.82	7.61	5.74	6.54	1121.68	1172.78	1838.44	1161.68	1137.78	1816.39	1381	1570.65	4.73	6.155	6.215	6.14	1147.23	1500.06	1477.085	1475.825
G9606_12607	64506	CPEB1	2.26	3.93	2.88	3.67	2.46	3.59	3.18	4.39	134	233	173	218	139	216	187	263	3.095	3.275	3.025	3.785	183.5	195.5	177.5	225
G9606_19078	150209	AIFM3	0.05	0.02	0	0	0	0	0.02	0.05	2	1	0	0	0	0	1	2	0.035	0	0	0.035	1.5	0	0	1.5
G9606_30937	9789	SPCS2	129.78	113.49	117.34	108.33	150.23	135.69	131.29	126.7	6426	5624.01	5914.99	5351.42	7345	6737	6448.24	6280	121.635	112.835	142.96	128.995	6025.005	5633.205	7041	6364.12
G9606_22650	171177	RHOV	0.16	0.19	0.06	0.16	0.2	0.06	0.1	0.19	5	6	2	5	6	2	3	6	0.175	0.11	0.13	0.145	5.5	3.5	4	4.5
G9606_2	54476	RNF216	12.03	12.09	13.02	12.35	10.71	12.46	10.95	11.97	1078.56	1095.88	1221.09	1135.96	1012	1186.31	1049.21	1207.97	12.06	12.685	11.585	11.46	1087.22	1178.525	1099.155	1128.59
G9606_13130	5286	PIK3C2A	14.83	18.18	18.27	19.03	16.21	13.99	20.89	13.88	2117.39	2687.02	2692.27	2769.6	2351.66	2028.88	3034.98	2058.41	16.505	18.65	15.1	17.385	2402.205	2730.935	2190.27	2546.695
G9606_6881	9120	SLC16A6	2.74	2.81	1.92	3.18	2.38	3.31	2.12	2.97	196.12	200.49	140.58	226.83	168.03	233.85	149.33	209.14	2.775	2.55	2.845	2.545	198.305	183.705	200.94	179.235
G9606_9338	80198	MUS81	54.62	38.22	43.66	39.56	52.1	64.15	43.67	63.06	2295	1628	1883	1683	2158	2686	1820	2618	46.42	41.61	58.125	53.365	1961.5	1783	2422	2219
G9606_12266	49	ACR	0	0	0.16	0	0.04	0.12	0	0.12	0	0	4	0	1	3	0	3	0	0.08	0.08	0.06	0	2	2	1.5
G9606_7963	166824	RASSF6	0.17	0.08	0.05	0.12	0.15	0.19	0.09	0.1	18.46	8.81	5.52	13.21	15.4	19.81	10.33	10.55	0.125	0.085	0.17	0.095	13.635	9.365	17.605	10.44
G9606_820	27445	PCLO	0.19	0.66	0.2	0.61	0.21	0.21	0.34	0.18	59	210	64	195	65	67	104	57	0.425	0.405	0.21	0.26	134.5	129.5	66	80.5
G9606_6253	10009	ZBTB33	8.86	9.07	9.63	9.29	8.09	11.94	11.01	11.53	850	870	941	889	766	1148	1047	1108	8.965	9.46	10.015	11.27	860	915	957	1077.5
G9606_8999	64759	TNS3	42.3	50.56	40.14	48.47	38.64	35.29	41.04	40.25	5793	6937	5601	6628	5232	4850	5578	5522	46.43	44.305	36.965	40.645	6365	6114.5	5041	5550
G9606_3465	401409	RAB19	0.03	0.01	0	0	0.03	0.04	0.03	0	1	0.32	0	0	1	1.4	1	0	0.02	0	0.035	0.015	0.66	0	1.2	0.5
G9606_16777	64343	AZI2	18.36	16.13	18.73	16.98	23.71	20.25	23.21	19.46	805	651	859	688	1029	896	970	870.04	17.245	17.855	21.98	21.335	728	773.5	962.5	920.02
G9606_11572	100652833	LOC100652833	0.11	0.19	0.14	0.15	0.18	0.08	0.14	0.27	7.61	13.91	10.41	10.4	12.58	5.94	9.67	19.05	0.15	0.145	0.13	0.205	10.76	10.405	9.26	14.36
G9606_7985	2202	EFEMP1	0.02	0	0.02	0.12	0.04	0.06	0.05	0.04	1	0	1	6	2	3	3	2	0.01	0.07	0.05	0.045	0.5	3.5	2.5	2.5
G9606_5154	57568	SIPA1L2	1.13	1.34	1.21	1.47	1.05	1.9	0.94	1.96	141	168	154	181	127	241	116	243	1.235	1.34	1.475	1.45	154.5	167.5	184	179.5
G9606_6739	23544	SEZ6L	0.01	0	0	0	0.01	0.01	0.01	0	1	0	0	0	1	1	1	0	0.005	0	0.01	0.005	0.5	0	1	0.5
G9606_11156	91694	LONRF1	9.72	11.26	11.7	11.77	8.77	12.87	10.05	13.56	619	724	769	750	561	831	640	879	10.49	11.735	10.82	11.805	671.5	759.5	696	759.5
G9606_103	55809	TRERF1	1.31	1.8	2.27	1.92	1.17	1.57	1.69	1.79	195	266	341	276	168	233	245	266	1.555	2.095	1.37	1.74	230.5	308.5	200.5	255.5
G9606_10388	8501	SLC43A1	27	22.89	18.19	20.86	34.24	51.96	30.14	44.76	1206.61	1026.02	835	930.04	1533.85	2317.03	1348.88	2002.8	24.945	19.525	43.1	37.45	1116.315	882.52	1925.44	1675.84
G9606_11054	23101	MCF2L2	1.12	1.2	1.08	1.38	1.73	1.36	1.18	1.52	119.25	126.76	116.02	138.47	175.27	143.8	125.25	152.86	1.16	1.23	1.545	1.35	123.005	127.245	159.535	139.055
G9606_35186	9464	HAND2	0.81	1.36	0.7	2.85	0.84	0.42	0.33	0.69	35	59	31	123	36	18	14	30	1.085	1.775	0.63	0.51	47	77	27	22
G9606_11282	57414	RHBDD2	12.31	14.61	12.26	14.95	14.76	13.54	14.39	14.04	404	484	410	493	489	458	475	470	13.46	13.605	14.15	14.215	444	451.5	473.5	472.5
G9606_7613	50856	CLEC4A	0.31	0.19	0.26	0.85	0.44	0.43	0.26	0.46	7	6	6	19	11	13	8	12	0.25	0.555	0.435	0.36	6.5	12.5	12	10
G9606_16463	57562	CEP126	1.09	1.39	1.01	1.56	1.3	1.73	1.64	1.72	139.62	177.07	131.79	195.42	163.8	223.75	208.01	216.73	1.24	1.285	1.515	1.68	158.345	163.605	193.775	212.37
G9606_6259	5583	PRKCH	0.02	0.06	0.01	0.13	0.02	0.02	0.05	0.01	2	2	1	8	2	1	2	1	0.04	0.07	0.02	0.03	2	4.5	1.5	1.5
G9606_1836	868	CBLB	2.3	2.67	3.53	2.46	3.8	2.76	3.88	2.66	265	313	411	284	431	322	445	308	2.485	2.995	3.28	3.27	289	347.5	376.5	376.5
G9606_23394	120586	OR8I2	0	0	0	0	0.06	0	0.18	0	0	0	0	0	1	0	3	0	0	0	0.03	0.09	0	0	0.5	1.5
G9606_18292	123624	AGBL1	0.07	0.08	0.11	0.07	0.1	0.04	0.07	0.05	13.87	13.14	21.2	15.55	9.59	10.26	14.1	7.74	0.075	0.09	0.07	0.06	13.505	18.375	9.925	10.92
G9606_1842	10861	SLC26A1	0	0	0	0.1	0	0	0	0	0	0	0	4	0	0	0	0	0	0.05	0	0	0	2	0	0
G9606_17332	145258	GSC	0	0.05	0.09	0	0	0	0	0	0	1	2	0	0	0	0	0	0.025	0.045	0	0	0.5	1	0	0
G9606_19813	9796	PHYHIP	0.05	0.13	0.04	0.09	0.16	0.11	0.14	0.16	3.03	8.16	2.34	5.85	10.13	7.3	8.6	10.07	0.09	0.065	0.135	0.15	5.595	4.095	8.715	9.335
G9606_20149	3717	JAK2	0.95	2.14	1.45	2.17	1.04	1.46	1.93	1.6	88	203.02	137.14	200.98	94.48	132.03	174.03	151.2	1.545	1.81	1.25	1.765	145.51	169.06	113.255	162.615
G9606_24727	55251	PCMTD2	18.71	17.75	17.18	18.03	17.67	15.61	18.04	15.05	1340	1273	1256	1292	1253	1124	1283	1082	18.23	17.605	16.64	16.545	1306.5	1274	1188.5	1182.5
G9606_30424	26013	L3MBTL1	3.06	2.73	2.85	2.38	2.8	2.83	2.89	2.46	179	160	170	139	162	166	168	144	2.895	2.615	2.815	2.675	169.5	154.5	164	156
G9606_22170	352909	DNAAF3	0.07	0.05	0.02	0	0.1	0.07	0.07	0.02	3	2	1	0	4	3	3	1	0.06	0.01	0.085	0.045	2.5	0.5	3.5	2
G9606_12304	122509	IFI27L1	19.02	17.56	16.45	17.86	21.03	21.28	18.67	21.16	369	331	304	345	392	381	344	382	18.29	17.155	21.155	19.915	350	324.5	386.5	363
G9606_9701	92293	TMEM132C	0	0.01	0.01	0.17	0	0	0	0	0	1	1	15.1	0	0	0	0	0.005	0.09	0	0	0.5	8.05	0	0
G9606_11014	9399	STOML1	3.75	9.59	4.83	9.2	5.84	5.12	6.83	4.98	140.93	351.05	178.28	327.91	210.19	185.11	244.12	190.36	6.67	7.015	5.48	5.905	245.99	253.095	197.65	217.24
G9606_6951	5154	PDGFA	0.41	0.55	0.41	0.65	0.53	1.11	0.44	1.18	17	28	19	28	26	49	20	59	0.48	0.53	0.82	0.81	22.5	23.5	37.5	39.5
G9606_8814	6711	SPTBN1	96.18	92.56	101.18	87.99	77	80.88	88.7	73.77	15986	15560	17265	14796	12770	13478	14827	12387	94.37	94.585	78.94	81.235	15773	16030.5	13124	13607
G9606_28084	25790	CFAP45	0.15	0.31	0.24	0.15	0.12	0.18	0.09	0.12	5	10	8	5	4	6	3	4	0.23	0.195	0.15	0.105	7.5	6.5	5	3.5
G9606_17790	101060211	CT45A7	0.07	0	0	0	0	0	0	0.07	1	0	0	0	0	0	0	1	0.035	0	0	0.035	0.5	0	0	0.5
G9606_2359	151556	GPR155	3.37	3.73	4.11	3.64	4.07	3.39	4.1	3.21	397.48	427.57	477.4	438.86	462.6	407.45	500.72	380.33	3.55	3.875	3.73	3.655	412.525	458.13	435.025	440.525
G9606_14584	29057	FAM156A	1.65	3.45	2.47	1.23	1.89	2.94	1.81	1.39	73.98	143.25	98.65	58.17	84.82	126.19	84.62	53.12	2.55	1.85	2.415	1.6	108.615	78.41	105.505	68.87
G9606_12140	10484	SEC23A	12.06	10.04	14.5	9.09	14.19	11.96	13.05	12.12	806	701	1002	642	940	803	900	846	11.05	11.795	13.075	12.585	753.5	822	871.5	873
G9606_9227	79888	LPCAT1	36.92	29.66	33.97	30.88	36.19	36.58	31.79	41.2	2583	2070	2429	2138	2509	2581	2203	2891	33.29	32.425	36.385	36.495	2326.5	2283.5	2545	2547
G9606_8443	4670	HNRNPM	120.16	99.98	95.18	94.49	108.46	113.53	89.31	115.72	5466.33	4534.77	4362.17	4243.38	4854.77	5153.81	3989.85	5210.29	110.07	94.835	110.995	102.515	5000.55	4302.775	5004.29	4600.07
G9606_29933	1559	CYP2C9	0.03	0.06	0.09	0.09	0.06	0.12	0	0.06	1	2	3	3.2	2	4	0	2.11	0.045	0.09	0.09	0.03	1.5	3.1	3	1.055
G9606_14385	9262	STK17B	40.14	41.91	65.5	39.9	35.72	36.9	43.37	38.61	3835.34	4010.96	6373.88	3800.47	3383.22	3531.39	4106.24	3688.36	41.025	52.7	36.31	40.99	3923.15	5087.175	3457.305	3897.3
G9606_768	10863	ADAM28	0.07	0.02	0.02	0.05	0.06	0.04	0.03	0.05	5.45	2.15	2.49	5.61	8.01	4	3.24	7	0.045	0.035	0.05	0.04	3.8	4.05	6.005	5.12
G9606_23948	51764	GNG13	0.17	0.23	0.56	0.17	0.35	0.11	0.17	0.28	3	4	10	3	6	2	3	5	0.2	0.365	0.23	0.225	3.5	6.5	4	4
G9606_19379	10957	PNRC1	34.03	30.82	64.89	30.29	33.18	37.93	41.73	38.02	1323	1189	2518	1166	1262	1434	1582	1417	32.425	47.59	35.555	39.875	1256	1842	1348	1499.5
G9606_24191	10061	ABCF2	43	34.68	35.78	34.35	35.98	42.26	30.83	40.1	2273.51	1893.61	1940.34	1848.51	1902.73	2264.38	1631.14	2169.6	38.84	35.065	39.12	35.465	2083.56	1894.425	2083.555	1900.37
G9606_4698	342184	FMN1	0.2	0.15	0.26	0.2	0.25	0.25	0.34	0.18	46.55	33.36	58.06	44.69	59.02	55.48	77.08	40.57	0.175	0.23	0.25	0.26	39.955	51.375	57.25	58.825
G9606_1857	283953	TMEM114	0	0	0	0	0	0	0	0.1	0	0	0	0	0	0	0	1	0	0	0	0.05	0	0	0	0.5
G9606_22526	84808	PERM1	0.05	0.05	0.04	0.04	0.02	0.11	0.07	0.09	3	3	2	2	1	6	4	5	0.05	0.04	0.065	0.08	3	2	3.5	4.5
G9606_12455	5451	POU2F1	5.64	5.13	7.06	4.85	5.36	3.18	5.98	3.05	1441.64	1312.83	1833.08	1242.01	1356.78	815.31	1518.82	780.81	5.385	5.955	4.27	4.515	1377.235	1537.545	1086.045	1149.815
G9606_6613	54531	MIER2	7.03	6.92	6.68	7.29	6.17	6.54	6.07	6.65	398.85	390.08	380.81	394.74	339.88	378.71	344.04	386.68	6.975	6.985	6.355	6.36	394.465	387.775	359.295	365.36
G9606_6973	3705	ITPK1	14.95	18.32	18.64	17.9	14.5	19.55	15.87	20.55	870.66	1056.47	1121.02	1051.74	833.2	1144.42	903.35	1185.72	16.635	18.27	17.025	18.21	963.565	1086.38	988.81	1044.535
G9606_6516	1491	CTH	2.18	1.48	1.77	1.15	1.64	1.74	1.87	1.63	112.24	60.37	90.03	51.08	87.41	84.76	82.89	68.84	1.83	1.46	1.69	1.75	86.305	70.555	86.085	75.865
G9606_26464	9040	UBE2M	36.74	36.39	39.9	39.34	34.42	29.62	36.49	34.49	1013	1004	1120	1082	937	819	998	952	36.565	39.62	32.02	35.49	1008.5	1101	878	975
G9606_6459	130399	ACVR1C	0.21	0.36	0.3	0.23	0.19	0.23	0.3	0.26	35	59	49	38	30	37	48	42	0.285	0.265	0.21	0.28	47	43.5	33.5	45
G9606_17087	950	SCARB2	28.69	35.28	36.79	34.47	36.57	45.01	48.43	48.04	2508.77	3082.37	3279.41	3011.86	3164.25	3949.57	4211.67	4212.86	31.985	35.63	40.79	48.235	2795.57	3145.635	3556.91	4212.265
G9606_12953	3476	IGBP1	24	17.55	21.63	16.96	26.74	31.44	22.26	33.48	725	532	667	514	802	954	668	1020	20.775	19.295	29.09	27.87	628.5	590.5	878	844
G9606_6417	25896	INTS7	11.27	9.8	11.76	10.17	10.25	9.85	10.35	9.48	916.55	785.17	974.03	811.89	818.1	820.3	826.3	772.55	10.535	10.965	10.05	9.915	850.86	892.96	819.2	799.425
G9606_6720	1830	DSG3	0.47	0.53	0.37	0.46	0.66	0.52	0.52	0.45	47.64	53.76	38.96	46.74	66.25	53.79	53.15	46.1	0.5	0.415	0.59	0.485	50.7	42.85	60.02	49.625
G9606_24185	100131094	DPP9-AS1	0.52	0.35	0.32	0.36	0.29	0.32	0.28	0.38	29.51	19.59	18.39	20.47	15.97	17.94	15.6	21.5	0.435	0.34	0.305	0.33	24.55	19.43	16.955	18.55
G9606_15848	26263	FBXO22	16.85	24.37	16.06	22.29	16.34	15.32	20.15	14.5	767.4	1111.07	736.76	993.61	761.02	707.82	905.3	667.66	20.61	19.175	15.83	17.325	939.235	865.185	734.42	786.48
G9606_3230	102724957	LOC102724957	0.12	0.12	0.12	0.12	0.13	0	0.07	0.12	1	1	0.99	1	1	0	1	1	0.12	0.12	0.065	0.095	1	0.995	0.5	1
G9606_29606	27006	FGF22	0.11	0.11	0	0.11	0	0	0	0	1	1	0	1	0	0	0	0	0.11	0.055	0	0	1	0.5	0	0
G9606_22238	728841	NBPF8	5.08	4.8	3.88	4.53	5.27	6.14	4.26	5.31	679.38	642.62	528.44	604.71	697.02	824.19	565.92	711.78	4.94	4.205	5.705	4.785	661	566.575	760.605	638.85
G9606_1685	4864	NPC1	10.92	16.82	17.24	16.52	12.98	14.49	19.78	16.04	968.43	1488.75	1547.35	1464.31	1140.54	1291.44	1735.11	1412.25	13.87	16.88	13.735	17.91	1228.59	1505.83	1215.99	1573.68
G9606_7053	699	BUB1	137.92	117.07	179.98	107.66	114.66	78.43	135.02	89.19	9006	7658	12047	7022	7414	5149	8786	5813	127.495	143.82	96.545	112.105	8332	9534.5	6281.5	7299.5
G9606_22186	9361	LONP1	113.42	68.45	77.47	71.03	109.48	100.62	81.78	104.79	6142.99	3689	4278	3708.99	5812.86	5416	4310.82	5650	90.935	74.25	105.05	93.285	4915.995	3993.495	5614.43	4980.41
G9606_7897	25828	TXN2	55.6	62.51	51.33	62.5	58.94	40.69	58.09	44.02	1382.93	1533.59	1297.1	1543.53	1462.42	1017.43	1424.18	1087.41	59.055	56.915	49.815	51.055	1458.26	1420.315	1239.925	1255.795
G9606_2091	114882	OSBPL8	24.62	27.59	25.38	26.97	22.98	25	24.88	23.61	3189	3560	3344	3475	2939	3250	3186	3054	26.105	26.175	23.99	24.245	3374.5	3409.5	3094.5	3120
G9606_3345	8120	AP3B2	1.56	2.52	1.37	2.61	1.86	2.34	1.92	1.97	96.48	145.39	74.71	161.36	106.43	127.51	106.41	128.51	2.04	1.99	2.1	1.945	120.935	118.035	116.97	117.46
G9606_2719	255394	TCP11L2	0.81	0.96	1.18	0.94	0.99	1.07	1.12	1.17	39	44	60	46	53	61	52	65	0.885	1.06	1.03	1.145	41.5	53	57	58.5
G9606_28004	54148	MRPL39	21.7	30.52	26.77	33.53	23.01	18.83	28.94	19.42	444	613	558	679	475	391	584	394	26.11	30.15	20.92	24.18	528.5	618.5	433	489
G9606_11220	79637	ARMC7	5.1	4.07	5.32	4.76	5.27	4.3	5.62	4.23	185	139	191	161	174	154	188	146	4.585	5.04	4.785	4.925	162	176	164	167
G9606_13859	3833	KIFC1	59.85	78.24	65.76	76.21	57.77	38.89	61.85	45.53	2380.57	3112.01	2640.08	3037.23	2271.28	1539.33	2418.84	1846.53	69.045	70.985	48.33	53.69	2746.29	2838.655	1905.305	2132.685
G9606_4109	56155	TEX14	0.32	0.27	0.31	0.36	0.12	0.09	0.21	0.15	29	24	28	32	11	8	18	13	0.295	0.335	0.105	0.18	26.5	30	9.5	15.5
G9606_9825	56993	TOMM22	51.55	54.78	52.71	57.16	50.36	53.52	50.46	53.31	1281.66	1363.24	1334.25	1417.93	1236.3	1334.39	1244.52	1326.88	53.165	54.935	51.94	51.885	1322.45	1376.09	1285.345	1285.7
G9606_28465	55203	LGI2	0.08	0.06	0.08	0.09	0.06	0.06	0.08	0.09	9	7	8.26	7.01	7	4	9	9	0.07	0.085	0.06	0.085	8	7.635	5.5	9
G9606_5557	56938	ARNTL2	0.64	0.67	0.64	0.81	0.74	0.75	0.77	0.7	78.85	84.38	83.83	103.22	91.99	97.34	94.62	88.84	0.655	0.725	0.745	0.735	81.615	93.525	94.665	91.73
G9606_15355	23217	ZFR2	0.12	0.19	0.08	0.07	0.07	0.02	0.14	0.03	5.92	12.08	7.09	6.39	6.42	1.44	12.25	2.21	0.155	0.075	0.045	0.085	9	6.74	3.93	7.23
G9606_15359	54776	PPP1R12C	20.07	18.54	20.84	18.76	17.61	17.46	16.87	19.79	1087	1004	1149	1013	942	949	906	1074	19.305	19.8	17.535	18.33	1045.5	1081	945.5	990
G9606_26746	107986352	LOC107986352	0.4	0	0.38	0.28	0	0.3	0.36	0.28	30.76	0	29.86	21.06	0	22.79	27.49	21.85	0.2	0.33	0.15	0.32	15.38	25.46	11.395	24.67
G9606_371	51542	VPS54	11.25	12.77	15.49	13.13	10.79	8.55	13.07	9.35	831	960	1135	957	765	625	949	689	12.01	14.31	9.67	11.21	895.5	1046	695	819
G9606_27779	9238	TBRG4	55.72	40.89	46.05	41.39	39.45	41.52	34.1	42.02	2253	1685	1923	1680	1617	1680	1361	1722	48.305	43.72	40.485	38.06	1969	1801.5	1648.5	1541.5
G9606_12889	64760	FAM160B2	3.38	5.01	4.15	4.76	4.29	5.02	4.38	4.87	235	324	281	332	281	340	284	338	4.195	4.455	4.655	4.625	279.5	306.5	310.5	311
G9606_30067	285672	SREK1IP1	5.18	6.33	5	6.64	5.05	5.44	6.39	5.1	656.06	801.4	644.54	838.9	630.77	690.89	801.83	646.05	5.755	5.82	5.245	5.745	728.73	741.72	660.83	723.94
G9606_12059	222658	KCTD20	34.85	41.82	37.2	41.94	33.06	33.86	36.33	34.09	3473.55	4180.9	3769.4	4189.08	3240.04	3386.63	3590.72	3392.57	38.335	39.57	33.46	35.21	3827.225	3979.24	3313.335	3491.645
G9606_8144	202051	SPATA24	11.6	11.02	8.86	9.55	14.03	9.81	9.42	11.76	323	257	246	264	360	291	240	288	11.31	9.205	11.92	10.59	290	255	325.5	264
G9606_16951	302	ANXA2	216.81	323.71	190.52	316.27	233.6	227.8	229.56	230.52	5826.24	8568.5	5146.92	8522.39	6063.69	6125.92	6088.22	6166.02	270.26	253.395	230.7	230.04	7197.37	6834.655	6094.805	6127.12
G9606_16073	6821	SUOX	3.3	2.44	2.82	2.69	3.96	3.27	2.31	2.89	245.92	187.17	236.53	231.54	264.28	286.69	197.57	271.47	2.87	2.755	3.615	2.6	216.545	234.035	275.485	234.52
G9606_33450	5810	RAD1	12.11	12.46	11.88	12.93	11.77	13.8	12.71	12.48	1042.49	1074.29	1041.34	1110.67	1001.18	1191.97	1085.92	1075.95	12.285	12.405	12.785	12.595	1058.39	1076.005	1096.575	1080.935
G9606_23659	645426	TMEM191C	0.25	0.11	0.28	0.18	0.21	0.15	0	0.17	5.99	2.56	6.75	4.26	4.78	3.52	0	3.91	0.18	0.23	0.18	0.085	4.275	5.505	4.15	1.955
G9606_19875	9804	TOMM20	89.01	68.43	75.18	68.08	91.41	90.48	82.96	87.4	5527	4253	4753	4218	5605	5634	5110	5433	78.72	71.63	90.945	85.18	4890	4485.5	5619.5	5271.5
G9606_25946	221002	RASGEF1A	0.72	1.08	1.12	0.7	0.97	1.04	1.05	1	34	44	44	38	51	42	47	48	0.9	0.91	1.005	1.025	39	41	46.5	47.5
G9606_30724	3837	KPNB1	168.85	158.68	178.69	154.52	159.72	155.61	164.12	153.7	12902.11	12052.68	13901.21	11722.77	12035.61	11901.1	12362	11743.92	163.765	166.605	157.665	158.91	12477.395	12811.99	11968.355	12052.96
G9606_6933	4735	2-Sep	137.59	139.73	130.35	138.18	138.46	108.31	139.55	111.35	8617.66	8704.08	8281.94	8602.5	8528.36	6793.64	8611.63	6966.44	138.66	134.265	123.385	125.45	8660.87	8442.22	7661	7789.035
G9606_11634	51070	NOSIP	46.31	36.19	44.19	38.33	48.92	30.2	38.92	30.8	886.27	675.44	844.51	722.23	902.22	565.21	724.06	586.04	41.25	41.26	39.56	34.86	780.855	783.37	733.715	655.05
G9606_24981	121504	HIST4H4	0.29	0.14	0.42	0.29	1.02	0.57	0.58	0.14	2	1	3	2	7	4	4	1	0.215	0.355	0.795	0.36	1.5	2.5	5.5	2.5
G9606_12686	134510	UBLCP1	20.61	40.41	27.85	40.67	24.62	20.78	35.79	22.5	905.14	1776.08	1245.33	1781.93	1067.71	915.07	1559.03	989	30.51	34.26	22.7	29.145	1340.61	1513.63	991.39	1274.015
G9606_9944	10428	CFDP1	22.64	17.91	23.57	17.5	18.34	16.49	21.16	17.16	523	415	553	387	406	367	463	385	20.275	20.535	17.415	19.16	469	470	386.5	424
G9606_17799	1289	COL5A1	0.01	0.01	0	0.63	0	0	0	0.01	1	1	0	98	0	0	0	1	0.01	0.315	0	0.005	1	49	0	0.5
G9606_15203	991	CDC20	48.57	28.99	72.81	28.98	41.32	34.02	38.28	38.12	1475	881	2251	878	1239	1036	1153	1159	38.78	50.895	37.67	38.2	1178	1564.5	1137.5	1156
G9606_13515	23197	FAF2	26.88	27.98	31.39	28.12	27.34	27.03	30.44	26.66	2221	2306	2640	2329	2224	2250	2506	2204	27.43	29.755	27.185	28.55	2263.5	2484.5	2237	2355
G9606_21556	10560	SLC19A2	13.23	12.32	14.29	12.44	9.77	9.98	13.77	11.21	871	823	959	827	635	668	876	719	12.775	13.365	9.875	12.49	847	893	651.5	797.5
G9606_3897	2668	GDNF	0.19	0.17	0.11	0.21	0.28	0.19	0.23	0.17	13	12.11	7.37	12.29	18.53	13.32	14.95	11.6	0.18	0.16	0.235	0.2	12.555	9.83	15.925	13.275
G9606_837	29904	EEF2K	5.54	5.4	3.54	5.35	5.41	6.21	3.31	5.71	630.99	593.2	398.78	593.29	586.61	699.59	372.54	631.7	5.47	4.445	5.81	4.51	612.095	496.035	643.1	502.12
G9606_10349	23299	BICD2	8.7	6.23	6.96	6.49	8.39	7.55	6.24	7.38	835	583	677	606	791	730	592	716	7.465	6.725	7.97	6.81	709	641.5	760.5	654
G9606_16664	440567	UQCRHL	1.31	2.01	1.46	1.69	0.54	1.46	1.78	1.73	12.16	18.68	13.82	15.66	4.92	13.64	16.43	16.06	1.66	1.575	1	1.755	15.42	14.74	9.28	16.245
G9606_19084	10067	SCAMP3	181.91	201.77	194.45	208.31	194.83	170.39	187.77	186.83	5111	5653	5555	5822	5405	4793	5207	5255	191.84	201.38	182.61	187.3	5382	5688.5	5099	5231
G9606_7107	51179	HAO2	0	0	0.12	0	0	0	0	0	0	0	3	0	0	0	0	0	0	0.06	0	0	0	1.5	0	0
G9606_23098	196383	RILPL2	3.1	2.34	3.06	2.12	3.43	5.02	3.04	3.9	96.02	72.5	98.22	62.44	107.17	154.02	94.85	121.57	2.72	2.59	4.225	3.47	84.26	80.33	130.595	108.21
G9606_8314	9881	TRANK1	0.05	0.09	0.14	0.16	0.03	0.13	0.11	0.11	8.01	16	26.01	28.01	4.37	20.38	19.31	18.02	0.07	0.15	0.08	0.11	12.005	27.01	12.375	18.665
G9606_3539	151648	SGO1	17.84	16.5	21.39	16.85	15.3	14.8	18.94	13.67	799.62	746.68	1035.79	809.35	709.32	689.77	883.35	657.87	17.17	19.12	15.05	16.305	773.15	922.57	699.545	770.61
G9606_7397	79623	GALNT14	2.43	1.55	2.12	1.64	1.75	1.87	1.59	1.77	111	81	109	89	80	86	72	90	1.99	1.88	1.81	1.68	96	99	83	81
G9606_18447	2780	GNAT2	0.18	0.28	0.4	0.41	0.21	0.28	0.43	0.32	5	7	10	11	5	8	11	8	0.23	0.405	0.245	0.375	6	10.5	6.5	9.5
G9606_24098	56172	ANKH	10.93	15.47	9.81	15.83	10.76	9.62	11.21	12.89	810.38	1108.43	725.32	1121	809.07	752.86	867.71	884.49	13.2	12.82	10.19	12.05	959.405	923.16	780.965	876.1
G9606_858	1576	CYP3A4	0.24	0.19	0.25	0.22	0.3	0.1	0.21	0.26	12.4	9.7	13.23	11.32	15.13	5.04	10.59	13.39	0.215	0.235	0.2	0.235	11.05	12.275	10.085	11.99
G9606_2237	439921	MXRA7	1.28	1.33	1.25	2.43	1.52	1.37	1.34	1.33	95.27	92.42	82.99	147.26	115.81	107.59	101.17	108.66	1.305	1.84	1.445	1.335	93.845	115.125	111.7	104.915
G9606_15805	79729	SH3D21	2.89	2.37	1.77	2.14	2.79	3.41	1.96	3.91	160.86	136.38	104.58	122.33	158.16	190.62	112.79	210.96	2.63	1.955	3.1	2.935	148.62	113.455	174.39	161.875
G9606_34531	10885	WDR3	16.28	18.07	14.39	17.43	12.53	12.51	13.38	12.04	1158.77	1287.02	1042.58	1238.02	880.52	892.82	944.43	857.83	17.175	15.91	12.52	12.71	1222.895	1140.3	886.67	901.13
G9606_21732	25775	C22orf24	0.09	0.22	0.09	0.09	0.13	0.21	0.09	0.04	2	5	2	2	3	5	2	1	0.155	0.09	0.17	0.065	3.5	2	4	1.5
G9606_12695	140469	MYO3B	0.15	0.09	0.1	0.16	0.16	0.16	0.17	0.16	16.24	10.28	12.01	18.02	17.36	17.92	19.14	17.95	0.12	0.13	0.16	0.165	13.26	15.015	17.64	18.545
G9606_21538	85285	KRTAP4-1	1.61	2.92	3.55	3.08	3.27	2.6	3.1	2.69	21	38	47	40	42	34	40	35	2.265	3.315	2.935	2.895	29.5	43.5	38	37.5
G9606_17777	10981	RAB32	0	0	0	0.09	0	0	0	0	0	0	0	2	0	0	0	0	0	0.045	0	0	0	1	0	0
G9606_28712	8941	CDK5R2	0.02	0	0	0.02	0	0	0	0	1	0	0	1	0	0	0	0	0.01	0.01	0	0	0.5	0.5	0	0
G9606_9691	7366	UGT2B15	0.22	0.08	0.07	0	0.28	0.16	0.16	0.1	9.09	3.15	3.11	0	11.39	6.81	6.63	4.1	0.15	0.035	0.22	0.13	6.12	1.555	9.1	5.365
G9606_687	79800	CARF	2.99	3.6	3.13	3.54	4.51	4.12	3.94	3.08	303.62	362.14	310.44	364.84	371	381.54	390.9	328.29	3.295	3.335	4.315	3.51	332.88	337.64	376.27	359.595
G9606_18756	84142	ABRAXAS1	17.19	17.3	16.52	16.33	19.04	17.52	19.46	17.36	859	890.78	848.51	838.75	951.84	899.94	978.56	898.11	17.245	16.425	18.28	18.41	874.89	843.63	925.89	938.335
G9606_5987	646	BNC1	0.01	0.02	0.02	0	0.01	0.01	0.04	0.01	1	2	2	0	1	1	3	1	0.015	0.01	0.01	0.025	1.5	1	1	2
G9606_1321	57794	SUGP1	14.01	12.92	13.57	11.88	13.24	12.39	10.39	12.72	557	508	550	477	520	498	415	508	13.465	12.725	12.815	11.555	532.5	513.5	509	461.5
G9606_1192	8165	AKAP1	17.77	17.83	12.36	17.86	15.63	19.51	11.61	17.61	1272	1277	899	1268	1100	1392	822	1256	17.8	15.11	17.57	14.61	1274.5	1083.5	1246	1039
G9606_600	26043	UBXN7	12.73	14.03	14.02	14.09	11.25	13.28	13.97	12.36	2379.38	2645.24	2680.07	2684.53	2040.54	2500.4	2614.76	2325.99	13.38	14.055	12.265	13.165	2512.31	2682.3	2270.47	2470.375
G9606_2021	105377777	LOC105377777	0.03	0	0	0	0	0	0	0	1	0	0	0	0	0	0	0	0.015	0	0	0	0.5	0	0	0
G9606_18669	54206	ERRFI1	0.31	0.48	0.43	0.83	0.36	0.31	0.23	0.38	38.62	51.06	43.45	77.15	43.3	38.09	27.52	46.16	0.395	0.63	0.335	0.305	44.84	60.3	40.695	36.84
G9606_1835	10924	SMPDL3A	1.57	1.64	1.11	1.89	2.36	1.95	2.02	1.95	53	55	41	63	76	71	67	72	1.605	1.5	2.155	1.985	54	52	73.5	69.5
G9606_10177	23060	ZNF609	15.73	16.11	23.7	16.22	14.39	14.3	17.41	13.25	2467	2493	3756	2501	2224	2233	2686	2079	15.92	19.96	14.345	15.33	2480	3128.5	2228.5	2382.5
G9606_22397	10399	RACK1	945.34	956.46	861.37	933.09	1104.05	1188.34	1001.68	1226.44	18791	19029	17431	18505	21670	23687	19750	24405	950.9	897.23	1146.195	1114.06	18910	17968	22678.5	22077.5
G9606_1585	57465	TBC1D24	6.71	5.76	5.26	6.26	5.54	8.29	4.63	7.24	824.69	720.47	669.41	787.61	694.7	1052.64	574.33	923.8	6.235	5.76	6.915	5.935	772.58	728.51	873.67	749.065
G9606_12713	7086	TKT	160.67	110.44	175.05	106.71	178.75	190.32	158.63	219.37	6398.39	4403.95	7099.57	4241.95	7035.55	7608.07	6275.19	8758.9	135.555	140.88	184.535	189	5401.17	5670.76	7321.81	7517.045
G9606_30642	5879	RAC1	91.94	114.17	88.59	115.5	96.47	102.43	105.78	106.06	3927	4881	3852	4922	4069	4387	4482	4535	103.055	102.045	99.45	105.92	4404	4387	4228	4508.5
G9606_4079	5910	RAP1GDS1	16.57	18.48	19.8	19.23	16.81	20.49	18.05	20.8	926	1040	1123	1074	927	1143	988	1138	17.525	19.515	18.65	19.425	983	1098.5	1035	1063
G9606_3553	57509	MTUS1	6.89	9.1	8.27	8.53	7.71	7.91	9.8	7.42	620.22	872.29	779.81	859.94	767.62	703.27	970.93	687.94	7.995	8.4	7.81	8.61	746.255	819.875	735.445	829.435
G9606_13246	114659	LRRC37B	4.7	6.19	5.81	6.37	4.99	4.19	6.13	5.46	272.24	354.18	342.18	365.46	283.9	244.37	355.28	309.22	5.445	6.09	4.59	5.795	313.21	353.82	264.135	332.25
G9606_2422	5297	PI4KA	21.96	22.21	22.4	20.94	20.98	22.96	20.89	23.79	2256	2298	2350	2172	2217	2401	2246	2463	22.085	21.67	21.97	22.34	2277	2261	2309	2354.5
G9606_85	84722	PSRC1	3.14	2.46	4.9	2.54	2.97	2.99	3.17	3.3	100	77	159	83	95	98	102	103	2.8	3.72	2.98	3.235	88.5	121	96.5	102.5
G9606_10323	9994	CASP8AP2	7.41	9.72	8.73	10.24	6.77	6.58	8.52	6.63	903	1186	1089	1248	816	804	1034	812	8.565	9.485	6.675	7.575	1044.5	1168.5	810	923
G9606_16200	57481	KIAA1210	0.12	0.14	0.11	0.13	0.07	0.09	0.11	0.06	16.63	18.96	15.57	18.01	9.63	11.83	14.15	7.7	0.13	0.12	0.08	0.085	17.795	16.79	10.73	10.925
G9606_10087	7582	ZNF33B	8.56	6.74	4.98	5.91	8.44	9.47	5.96	8.1	993.2	784.45	587.05	686.06	967.46	1101.89	687.61	942.24	7.65	5.445	8.955	7.03	888.825	636.555	1034.675	814.925
G9606_16755	29085	PHPT1	29.42	29.82	25.68	29.42	35.84	39.9	32.38	37.86	632	639	561	630	759	859	690	815	29.62	27.55	37.87	35.12	635.5	595.5	809	752.5
G9606_1448	51232	CRIM1	6.18	6.43	5.62	7.01	7.19	7.82	6.55	7.37	634.48	639.44	562.47	684.5	705.38	791.34	644.79	739.56	6.305	6.315	7.505	6.96	636.96	623.485	748.36	692.175
G9606_25667	8216	LZTR1	14.87	16.88	14.44	17.37	16.93	16.03	15.54	17.09	1179	1340	1166	1374	1326	1275	1222	1357	15.875	15.905	16.48	16.315	1259.5	1270	1300.5	1289.5
G9606_26853	5544	PRB3	0	0	0.05	0	0	0	0.1	0	0	0	1	0	0	0	2	0	0	0.025	0	0.05	0	0.5	0	1
G9606_17750	339175	METTL2A	13.32	13.48	12.42	12.8	13.76	10.61	12.39	11.35	602.04	618.12	581.86	587.68	622.84	489.75	558.8	522.64	13.4	12.61	12.185	11.87	610.08	584.77	556.295	540.72
G9606_10681	107985332	LOC107985332	0	0.02	0	0	0	0	0	0	0	1	0	0	0	0	0	0	0.01	0	0	0	0.5	0	0	0
G9606_3731	57646	USP28	7.75	14.58	11.58	15.08	8.76	10.21	14.52	10.31	646.25	1216.83	965.06	1218.95	715.16	846.33	1195.62	853.3	11.165	13.33	9.485	12.415	931.54	1092.005	780.745	1024.46
G9606_49	55591	VEZT	6.52	6.27	5.71	6.12	7.7	6.93	6.14	7.23	558.97	534.03	499	527.08	651.09	604.18	522	624.11	6.395	5.915	7.315	6.685	546.5	513.04	627.635	573.055
G9606_1205	5639	PRRG2	0.08	0.32	0.24	0.12	0.16	0.12	0.16	0.08	2	8	6	3	4	3	4	2	0.2	0.18	0.14	0.12	5	4.5	3.5	3
G9606_8267	341350	OVCH1	0	0.01	0.01	0	0.02	0	0.02	0.01	0	1	1	0	3	0	2	1	0.005	0.005	0.01	0.015	0.5	0.5	1.5	1.5
G9606_17392	55559	HAUS7	7.68	8.77	7.86	8.88	8.85	7.62	6.97	8.4	189	216	197	218	215	188	170	207	8.225	8.37	8.235	7.685	202.5	207.5	201.5	188.5
G9606_32165	127391	TMCO2	0	0.08	0	0	0	0.08	0	0.15	0	1	0	0	0	1	0	2	0.04	0	0.04	0.075	0.5	0	0.5	1
G9606_7033	146177	VWA3A	0.37	0.43	0.58	0.56	0.29	0.36	0.37	0.56	27.89	29.94	44.34	40.99	20.2	27.95	24.66	39.27	0.4	0.57	0.325	0.465	28.915	42.665	24.075	31.965
G9606_4276	8703	B4GALT3	166.79	133.53	181.03	130.4	203.7	251.35	182.97	241.56	5946.14	4785.32	6530.84	4640.13	7170.32	9020.32	6459.11	8623.27	150.16	155.715	227.525	212.265	5365.73	5585.485	8095.32	7541.19
G9606_15376	7027	TFDP1	45.2	42.05	36.49	45.21	36.83	37.11	36.68	37.09	2141	1991	1766	2143	1716	1760	1720	1763	43.625	40.85	36.97	36.885	2066	1954.5	1738	1741.5
G9606_3651	98	ACYP2	15.37	17.39	15.05	16.8	14.57	15.86	15.37	14.76	385.3	428.79	373.8	419.63	351.27	396.01	372.28	356.34	16.38	15.925	15.215	15.065	407.045	396.715	373.64	364.31
G9606_1339	10286	BCAS2	34.44	21.01	23.71	21.55	30.35	24.11	23.3	20.33	809	494	567	505	704	568	543	478	27.725	22.63	27.23	21.815	651.5	536	636	510.5
G9606_26122	7262	PHLDA2	0.12	0.06	0.36	0.12	0.12	0.24	0.12	0.06	2	1	6	2	2	4	2	1	0.09	0.24	0.18	0.09	1.5	4	3	1.5
G9606_7365	340980	OR52B6	0	0	0.11	0	0.11	0	0.06	0.06	0	0	2	0	2	0	1	1	0	0.055	0.055	0.06	0	1	1	1
G9606_17571	1415	CRYBB2	5.72	7.2	4.38	8.04	6.39	4.96	5.69	3.71	77	99	61	108	85	68	76	50	6.46	6.21	5.675	4.7	88	84.5	76.5	63
G9606_23496	9749	PHACTR2	0.57	0.63	0.69	0.56	0.56	0.73	0.62	0.67	98.26	108.94	120.58	95.87	95.59	128.43	105.49	115.9	0.6	0.625	0.645	0.645	103.6	108.225	112.01	110.695
G9606_21628	107986351	LOC107986351	0.06	0.08	0.13	0	0.06	0.1	0.08	0	2.61	3.91	5.93	0	2.61	4.5	3.59	0	0.07	0.065	0.08	0.04	3.26	2.965	3.555	1.795
G9606_26380	720	C4A	0.38	0	0	0	0.55	0	0	0	38.44	0	0	0	53.49	0	0	0	0.19	0	0.275	0	19.22	0	26.745	0
G9606_24539	152573	SHISA3	0.07	0.04	0.09	0.07	0.04	0	0.04	0.04	3	2	4	3	2	0	2	2	0.055	0.08	0.02	0.04	2.5	3.5	1	2
G9606_23371	644974	ALG1L2	1.26	1.83	1.2	1.5	1.44	1.02	1.01	1.55	16.57	26.7	18.55	22.99	20.55	15.59	14.11	22.13	1.545	1.35	1.23	1.28	21.635	20.77	18.07	18.12
G9606_7161	23474	ETHE1	13.08	10.16	11.45	10.33	14.94	14.51	11.23	16.07	227	174	201	178	253	253	190	274	11.62	10.89	14.725	13.65	200.5	189.5	253	232
G9606_4318	7434	VIPR2	0.25	0.42	0.27	0.3	0.35	0.21	0.39	0.32	18.39	30.43	16.82	21.45	24.99	15.26	26.99	21.11	0.335	0.285	0.28	0.355	24.41	19.135	20.125	24.05
G9606_960	114827	FHAD1	0.14	0.18	0.07	0.18	0.17	0.1	0.11	0.13	12.03	16.33	5.89	16.82	16.07	9.52	10.17	11.91	0.16	0.125	0.135	0.12	14.18	11.355	12.795	11.04
G9606_1643	79836	LONRF3	3.95	4.49	5.07	4.49	3.79	6.54	5.12	5.82	583.34	673.33	748.74	650.41	541.25	939.96	724.8	843.69	4.22	4.78	5.165	5.47	628.335	699.575	740.605	784.245
G9606_18984	65003	MRPL11	38.11	33.5	35.15	35.13	39.65	40.56	37.59	37.78	1084	957	1020	1002	1118	1157	1069	1081	35.805	35.14	40.105	37.685	1020.5	1011	1137.5	1075
G9606_6734	5494	PPM1A	9.4	11.17	12.44	12.36	9.28	9.08	12.21	9.18	1223	1498	1624	1620	1217	1224	1580	1228	10.285	12.4	9.18	10.695	1360.5	1622	1220.5	1404
G9606_10666	197407	ZNF48	9.6	7.68	8.51	7.57	8.8	11.39	6.58	10.46	529.18	420.64	484.77	414.08	481.36	625.88	356.25	581.72	8.64	8.04	10.095	8.52	474.91	449.425	553.62	468.985
G9606_9884	124936	CYB5D2	10.34	13.39	9.56	13.66	12.44	13.88	12.38	13.78	345.77	418.04	313.56	460.01	377.92	450.18	400.83	432.97	11.865	11.61	13.16	13.08	381.905	386.785	414.05	416.9
G9606_30774	11014	KDELR2	66.79	50.27	60.12	50.23	91.36	68.55	63.74	67.99	3494	2633	3203	2622	4720	3597	3308	3561	58.53	55.175	79.955	65.865	3063.5	2912.5	4158.5	3434.5
G9606_26630	7024	TFCP2	0.01	0.02	0.02	0.09	0	0	0	0	1	1	1	6	0	0	0	0	0.015	0.055	0	0	1	3.5	0	0
G9606_17139	9690	UBE3C	20.03	19.37	19.19	19.68	16.91	13.94	15.83	14.87	1848	1797	1793	1816	1543	1280	1445	1362	19.7	19.435	15.425	15.35	1822.5	1804.5	1411.5	1403.5
G9606_2130	26206	SPAG8	0.33	0.48	0.31	0.4	0.34	0.52	0.39	0.83	11.22	16	10	13	11	16	13.03	29.61	0.405	0.355	0.43	0.61	13.61	11.5	13.5	21.32
G9606_7188	22866	CNKSR2	0.84	1.05	0.93	1.28	0.78	1.2	1.06	0.87	94.12	117.16	103.56	141.17	88.67	136.05	118.86	99.34	0.945	1.105	0.99	0.965	105.64	122.365	112.36	109.1
G9606_34573	51003	MED31	4.55	5.53	4.42	4.65	5.66	4.94	4.39	5.26	136.48	166.2	135.21	139.27	167.66	148.61	130.76	158.16	5.04	4.535	5.3	4.825	151.34	137.24	158.135	144.46
G9606_23294	84865	CCDC142	7.46	7.92	7.03	8.64	7.46	9.14	7.61	8.61	595.03	632.19	570.73	687.03	587.48	730.65	602.25	687.36	7.69	7.835	8.3	8.11	613.61	628.88	659.065	644.805
G9606_30885	8992	ATP6V0E1	75.05	88.18	78.17	93.26	76.39	80.69	84.41	86.82	1176	1383	1247	1458	1182	1268	1312	1362	81.615	85.715	78.54	85.615	1279.5	1352.5	1225	1337
G9606_20711	5756	TWF1	9.77	8.6	12.37	9.1	10.03	9.45	10.11	8.46	545	480	702	506	552	529	559	472	9.185	10.735	9.74	9.285	512.5	604	540.5	515.5
G9606_27639	408263	FNDC9	0	0	0	0	0	0.03	0.03	0	0	0	0	0	0	1	1	0	0	0	0.015	0.015	0	0	0.5	0.5
G9606_3280	222696	ZSCAN23	1.02	1.19	1.01	1.02	1.51	1.26	1.37	1.07	64.22	81.32	59.78	72.46	95.77	85.22	84.04	69.63	1.105	1.015	1.385	1.22	72.77	66.12	90.495	76.835
G9606_1547	176	ACAN	0.01	0.01	0	0.01	0.01	0	0.01	0	2	1	0	1	1	0	1	0	0.01	0.005	0.005	0.005	1.5	0.5	0.5	0.5
G9606_26289	84962	AJUBA	0.73	1.01	1.51	1.21	0.63	0.61	1	0.78	53.98	77.06	111.38	94.7	43.73	48.02	74.54	59.44	0.87	1.36	0.62	0.89	65.52	103.04	45.875	66.99
G9606_10064	9848	MFAP3L	0.5	0.77	0.61	0.74	0.71	0.68	0.76	0.68	65	96	72	86	89	84	93	90	0.635	0.675	0.695	0.72	80.5	79	86.5	91.5
G9606_3092	285498	RNF212	0.05	0.1	0.08	0.19	0.1	0.13	0.13	0.14	2.02	4.02	3	5.03	4	5.03	5	4	0.075	0.135	0.115	0.135	3.02	4.015	4.515	4.5
G9606_34639	768239	PSAPL1	0	0	0.01	0	0	0	0	0	0	0	1	0	0	0	0	0	0	0.005	0	0	0	0.5	0	0
G9606_18829	1459	CSNK2A2	54.37	43.04	54.35	42.28	58.24	68.71	54.9	73.82	1634	1318	1683.1	1263.1	1740	2072	1647.4	2231	48.705	48.315	63.475	64.36	1476	1473.1	1906	1939.2
G9606_25823	9027	NAT8	0.16	0.05	0.1	0.47	0.11	0.31	0.21	0.47	3	1	2	9	2	6	4	9	0.105	0.285	0.21	0.34	2	5.5	4	6.5
G9606_30207	84520	GON7	21.4	27.44	21.91	27.81	23.02	22.33	28.4	21	452	580	471	586	480	473	595	444	24.42	24.86	22.675	24.7	516	528.5	476.5	519.5
G9606_4421	10788	IQGAP2	15.71	20.78	17.75	20.67	12.99	13.11	16.18	14.22	1574	2052	1851	2004	1282	1334	1592	1449	18.245	19.21	13.05	15.2	1813	1927.5	1308	1520.5
G9606_7669	254013	ETFBKMT	2.62	2.41	1.88	2.09	2.33	1.95	2.15	1.71	171.78	150.85	119.79	143.87	176.37	152.54	156.87	119.25	2.515	1.985	2.14	1.93	161.315	131.83	164.455	138.06
G9606_23636	81626	SHCBP1L	0	0.02	0	0	0.02	0	0.02	0.02	0	1	0	0	1	0	1	1	0.01	0	0.01	0.02	0.5	0	0.5	1
G9606_17500	11094	CACFD1	3.56	3.35	3.22	3.34	3.98	4.5	4.62	4.79	186.56	184.99	175.73	178.92	207.8	240.55	249.01	254.89	3.455	3.28	4.24	4.705	185.775	177.325	224.175	251.95
G9606_14860	127700	OSCP1	1.05	1.77	1.07	1.84	1.91	0.49	2.07	1.2	25	38	28	44	42	11	49	26	1.41	1.455	1.2	1.635	31.5	36	26.5	37.5
G9606_6869	152330	CNTN4	0.51	0.57	0.36	0.43	0.54	0.5	0.6	0.42	55.81	61.33	42.08	47.06	60.37	55.22	67.15	45.61	0.54	0.395	0.52	0.51	58.57	44.57	57.795	56.38
G9606_23955	100507290	ZNF865	5.33	5.87	5.63	6.15	5.84	6.35	5.59	7.15	486.04	535.33	522.23	558.84	525.2	579.87	505.05	652.13	5.6	5.89	6.095	6.37	510.685	540.535	552.535	578.59
G9606_25743	4661	MYT1	0	0.01	0	0.02	0	0.03	0	0.01	0	1	0	1.59	0	3	0.49	1	0.005	0.01	0.015	0.005	0.5	0.795	1.5	0.745
G9606_14138	56941	HMCES	106.88	87.02	104.72	80.03	96.93	105.57	96.69	106.24	3195	2589	3196	2375	2858	3190	2857	3209	96.95	92.375	101.25	101.465	2892	2785.5	3024	3033
G9606_30720	525	ATP6V1B1	0	0	0.03	0	0	0.06	0	0	0	0	1	0	0	2	0	0	0	0.015	0.03	0	0	0.5	1	0
G9606_20637	30849	PIK3R4	10.2	11.31	8.79	11.74	10.26	9.29	9.17	9.41	946	1050	830	1086	939	864	843	873	10.755	10.265	9.775	9.29	998	958	901.5	858
G9606_17171	57153	SLC44A2	1.94	1.73	2.55	2.1	1.62	1.05	2.36	1.61	114	107	158	126	99	64	145	89	1.835	2.325	1.335	1.985	110.5	142	81.5	117
G9606_21765	9068	ANGPTL1	0	0.05	0	0.19	0.05	0	0.09	0.02	0	3	0	8	2	0	4	1	0.025	0.095	0.025	0.055	1.5	4	1	2.5
G9606_314	353345	GPR141	0.58	0.69	0.5	0.52	0.59	0.55	0.7	0.52	38.91	46.1	33.41	35.33	39.42	36.76	46.46	35.17	0.635	0.51	0.57	0.61	42.505	34.37	38.09	40.815
G9606_21160	79753	SNIP1	7.28	7.52	7.81	8.22	7.47	5.94	7.55	6.61	616.22	636.98	673.26	694.32	624.38	504.29	634.11	560.06	7.4	8.015	6.705	7.08	626.6	683.79	564.335	597.085
G9606_12128	6195	RPS6KA1	1.08	0.84	0.91	1.04	0.95	1.85	0.9	2.3	60	49	54	61	55	108	52	135	0.96	0.975	1.4	1.6	54.5	57.5	81.5	93.5
G9606_14537	4437	MSH3	8.35	8.31	8.45	7.55	7.78	7.59	8.34	7.35	682.73	680.18	702.82	615.83	628.25	621.84	676.48	601.18	8.33	8	7.685	7.845	681.455	659.325	625.045	638.83
G9606_27496	7379	UPK2	0	0.06	0.06	0	0.06	0	0.06	0.06	0	1	1	0	1	0	1	1	0.03	0.03	0.03	0.06	0.5	0.5	0.5	1
G9606_8728	51337	THEM6	18.39	17.85	18.22	22.89	19.08	22.93	17.3	25.36	780.03	767.39	786.5	951.99	791.25	966.88	720.46	1070.56	18.12	20.555	21.005	21.33	773.71	869.245	879.065	895.51
G9606_29305	105376684	LOC105376684	0.42	0.34	0.3	0.52	0.42	0.54	0.51	0.2	22.06	17.49	16.16	27.16	21.57	28.16	26.28	10.55	0.38	0.41	0.48	0.355	19.775	21.66	24.865	18.415
G9606_25287	7706	TRIM25	65.19	32.14	36.13	33.66	55.99	51.93	35.17	50.86	6896	3403	3891	3552	5848	5509	3690	5386	48.665	34.895	53.96	43.015	5149.5	3721.5	5678.5	4538
G9606_32897	3108	HLA-DMA	42.2	38.29	52.88	46.98	39.11	39.85	43.3	43.54	849	771	1083	943	777	804	864	877	40.245	49.93	39.48	43.42	810	1013	790.5	870.5
G9606_12967	11258	DCTN3	47.5	29.66	39.05	31.54	39.06	40.85	33.47	38.87	781.14	517.66	658.45	550.94	662.12	660.69	569.67	641.03	38.58	35.295	39.955	36.17	649.4	604.695	661.405	605.35
G9606_20792	2814	GP5	0.12	0.07	0.02	0.18	0.12	0.08	0.07	0.16	7.62	4.3	1.56	11.61	7.61	4.93	4.43	10.47	0.095	0.1	0.1	0.115	5.96	6.585	6.27	7.45
G9606_25390	5216	PFN1	416.22	448.86	396.79	454.77	393.44	292.26	367.84	306.36	10300	11132	9989	11238	9642	7290	9038	7624	432.54	425.78	342.85	337.1	10716	10613.5	8466	8331
G9606_24248	7494	XBP1	498.62	399.97	525.64	366.03	552.89	596.04	466.7	568.09	16435	13217	17637	12060	18013	19711.99	15273	18769.99	449.295	445.835	574.465	517.395	14826	14848.5	18862.495	17021.495
G9606_27679	7306	TYRP1	0.02	0	0	0	0.02	0	0	0	1	0	0	0	1	0	0	0	0.01	0	0.01	0	0.5	0	0.5	0
G9606_515	972	CD74	1114.55	936.38	1015.28	1036.24	1070.18	615.98	974.05	654.29	30307	25535	28061	28173	28745	16843	26264	17858	1025.465	1025.76	843.08	814.17	27921	28117	22794	22061
G9606_6452	79719	AAGAB	23.29	26.78	26.21	28.79	24.87	22.41	24.74	22.25	1278	1359	1370	1376	1236	1166	1380	1097	25.035	27.5	23.64	23.495	1318.5	1373	1201	1238.5
G9606_4353	114926	SMIM19	61.24	59.65	52.19	64.19	58.19	48.87	64.49	51.45	1141.15	1202.97	997.21	1328.09	1075.32	959.68	1176.45	1044.07	60.445	58.19	53.53	57.97	1172.06	1162.65	1017.5	1110.26
G9606_27169	150353	DNAJB7	0.35	0.27	0.39	0.35	0.56	0.39	0.21	0.43	16.25	12.95	18.91	16.28	25.97	18.34	9.88	20.06	0.31	0.37	0.475	0.32	14.6	17.595	22.155	14.97
G9606_17351	11031	RAB31	2.71	1.66	1.49	1.57	3.12	6.25	1.65	4.91	199	122	111	115	226	460	120	361	2.185	1.53	4.685	3.28	160.5	113	343	240.5
G9606_10234	25774	GSTT4	0.04	0.04	0	0	0	0	0.04	0	1	1	0	0	0	0	1	0	0.04	0	0	0.02	1	0	0	0.5
G9606_25652	4082	MARCKS	25.7	30.82	31.69	32.62	29.6	35.08	32.53	33.95	2034	2441	2553	2575	2313	2784	2553	2689	28.26	32.155	32.34	33.24	2237.5	2564	2548.5	2621
G9606_18343	254263	CNIH2	0.86	0.49	0.48	0.37	0.5	0.2	0.62	0.69	21	12	12	9	12	5	15	17	0.675	0.425	0.35	0.655	16.5	10.5	8.5	16
G9606_13396	84886	C1orf198	3.53	5.92	3.01	5.52	3.36	7.27	4.25	6.44	244	409	205	380	229	503	290	445	4.725	4.265	5.315	5.345	326.5	292.5	366	367.5
G9606_33549	729254	LOC729254	0	0	0	0	0	0	0	0.11	0	0	0	0	0	0	0	1	0	0	0	0.055	0	0	0	0.5
G9606_6860	5867	RAB4A	0	0	0	0.13	0	0	0.02	0	0	0	0	7	0	0	1	0	0	0.065	0	0.01	0	3.5	0	0.5
G9606_8595	284	ANGPT1	0.07	0.06	0.15	0.07	0.09	0.16	0.11	0.07	4.68	3.92	10.18	4.46	6.07	10.14	6.78	4.48	0.065	0.11	0.125	0.09	4.3	7.32	8.105	5.63
G9606_17603	8148	TAF15	128.15	99.41	91.55	97.76	99.44	117.67	87.35	91.73	5113	3970	3713	3890	3916	4709	3457	3665	113.78	94.655	108.555	89.54	4541.5	3801.5	4312.5	3561
G9606_26996	26063	DECR2	3.31	5.33	4.39	5.6	4.13	3.34	4.64	3.87	95	153	128	160	117	96	132	111	4.32	4.995	3.735	4.255	124	144	106.5	121.5
G9606_2271	65982	ZSCAN18	10.96	9.99	10.36	10.47	9.34	11.28	10.07	11.97	522	475	495	491	436.01	536	471	564	10.475	10.415	10.31	11.02	498.5	493	486.005	517.5
G9606_17517	4606	MYBPC2	2.23	3.75	2.29	3.2	7.33	11.93	5.97	10.96	147	248	154	211	478	790	391	724	2.99	2.745	9.63	8.465	197.5	182.5	634	557.5
G9606_33501	3217	HOXB7	0	0	0	0.12	0	0	0	0	0	0	0	3	0	0	0	0	0	0.06	0	0	0	1.5	0	0
G9606_25213	3030	HADHA	137.13	127.49	135.18	125.21	130.17	134.22	127.93	132.1	7626	7096	7653	6947	7148	7485	7057	7354	132.31	130.195	132.195	130.015	7361	7300	7316.5	7205.5
G9606_34982	6286	S100P	0.11	0.23	0.11	1.71	0	0.11	0.11	0	1	2	1	15	0	1	1	0	0.17	0.91	0.055	0.055	1.5	8	0.5	0.5
G9606_813	728194	RSPH10B2	0	0.17	0.29	0.19	0.03	0.07	0.03	0.05	0	7.26	13.87	11.79	1.73	4	1.71	2.75	0.085	0.24	0.05	0.04	3.63	12.83	2.865	2.23
G9606_32896	84752	B3GNT9	2.97	2.55	3.15	3.64	3.46	3.66	2.43	4.14	146.8	126.24	158.8	179.71	169.12	181.6	119.36	204.79	2.76	3.395	3.56	3.285	136.52	169.255	175.36	162.075
G9606_25748	1983	EIF5	29.24	28.36	28.89	28.97	30.7	33.39	26.26	29.64	3187.46	3089.6	3209.37	3151.51	3296.72	3640.22	2841.33	3231.16	28.8	28.93	32.045	27.95	3138.53	3180.44	3468.47	3036.245
G9606_3876	55269	PSPC1	1.38	8.54	5.62	9	1.47	1.36	6.6	2.27	89.06	328.21	226.63	327.34	103.69	84.15	255.04	117.24	4.96	7.31	1.415	4.435	208.635	276.985	93.92	186.14
G9606_6888	374569	ASPG	0.02	0	0	0	0.03	0	0	0.02	1	0	0	0	1	0	0	1	0.01	0	0.015	0.01	0.5	0	0.5	0.5
G9606_19618	8804	CREG1	712.26	370.1	549.33	325.21	615.66	554.85	554.94	551.73	26263	13659	20621	11964	22416	20516	20297	20366	541.18	437.27	585.255	553.335	19961	16292.5	21466	20331.5
G9606_436	51134	CEP83	4.33	4.51	3.94	4.43	4.69	4.86	3.91	3.91	400.86	434.86	347.76	416.53	415.41	442.76	356.94	378.84	4.42	4.185	4.775	3.91	417.86	382.145	429.085	367.89
G9606_14123	64798	DEPTOR	605.5	502.62	682.53	509.17	515.89	419.2	631.88	451.48	35238.3	28823.33	39063.6	29189.43	29312.01	23937.97	35170.72	25662.36	554.06	595.85	467.545	541.68	32030.815	34126.515	26624.99	30416.54
G9606_33737	56906	THAP10	4.56	7.35	5.98	8.55	6.6	7.81	8.31	6.19	170	274	227	318	243	292	307	231	5.955	7.265	7.205	7.25	222	272.5	267.5	269
G9606_28476	729587	729587	0	0.1	0	0	0.09	0	0	0	0	1.16	0	0	1.04	0	0	0	0.05	0	0.045	0	0.58	0	0.52	0
G9606_14821	286530	P2RY8	18.05	11.55	15.1	10.92	14.48	12.89	9.66	14.09	1419	911	1205	864	1117	1020	756	1116.05	14.8	13.01	13.685	11.875	1165	1034.5	1068.5	936.025
G9606_6886	51754	TMEM8B	1.78	2.05	1.45	1.95	2.06	2.15	2.37	1.73	182.34	223.07	139.76	225.19	216.38	217.86	229.33	193.93	1.915	1.7	2.105	2.05	202.705	182.475	217.12	211.63
G9606_21920	64978	MRPL38	47.77	27.89	36	29.07	42.16	33.19	28.32	36.68	1362	796	1045	827	1187	949	801	1047	37.83	32.535	37.675	32.5	1079	936	1068	924
G9606_28330	5296	PIK3R2	4.2	4.09	3.29	4.13	4.29	5.5	3.3	5.45	305.67	298.08	243.68	299.99	308.5	401.91	238.69	397.11	4.145	3.71	4.895	4.375	301.875	271.835	355.205	317.9
G9606_9177	105378949	LOC105378949	0.24	0.72	0.29	0.44	0.5	0.43	0.69	0.48	5.01	13	6	8	9	9	13	10	0.48	0.365	0.465	0.585	9.005	7	9	11.5
G9606_22522	79007	DBNDD1	2.51	3.85	3.52	3.97	2.72	2.8	3.16	2.94	96.42	148.65	137.47	151.66	102.1	108.22	121.01	113.18	3.18	3.745	2.76	3.05	122.535	144.565	105.16	117.095
G9606_5440	22873	DZIP1	0.19	0.18	0.23	0.29	0.22	0.14	0.15	0.24	26.29	25.18	31.59	39.08	29.91	19.37	20.52	33.68	0.185	0.26	0.18	0.195	25.735	35.335	24.64	27.1
G9606_15508	23491	CES3	1.94	2.77	1.83	1.93	2.14	2.33	1.86	2.88	113.89	166.97	109.82	119.45	129.16	139.98	113.35	170.99	2.355	1.88	2.235	2.37	140.43	114.635	134.57	142.17
G9606_8500	26531	OR11A1	0.37	0.39	0.31	0.42	0.37	0.5	0.71	0.48	15.17	15.69	12.97	16.89	14.89	20.49	28.75	19.44	0.38	0.365	0.435	0.595	15.43	14.93	17.69	24.095
G9606_5352	7965	AIMP2	42.56	45.8	40.38	51.7	39.93	51.39	40.31	52	923.89	1009.26	893.49	1132.49	863.56	1122.55	871.54	1141.68	44.18	46.04	45.66	46.155	966.575	1012.99	993.055	1006.61
G9606_16824	501	ALDH7A1	0.05	0.04	0.03	0.14	0.15	0.09	0.1	0.07	4.17	3.87	1.98	10.62	9.57	6.74	6.74	3.88	0.045	0.085	0.12	0.085	4.02	6.3	8.155	5.31
G9606_14282	51454	GULP1	0.08	0.12	0.09	0.15	0.1	0.16	0.13	0.07	4.43	6.91	5.53	8.78	5.68	9.1	7.52	4.24	0.1	0.12	0.13	0.1	5.67	7.155	7.39	5.88
G9606_19855	391	RHOG	20.73	40.28	33.94	41.57	26.95	34.57	31.85	41.49	495.86	959.06	823.01	988.09	633	826.23	753.09	988	30.505	37.755	30.76	36.67	727.46	905.55	729.615	870.545
G9606_906	27252	KLHL20	15.92	19.23	20.87	18.99	15.23	11.65	20.4	13.49	977	1235	1331	1193	953	727	1267	865	17.575	19.93	13.44	16.945	1106	1262	840	1066
G9606_22256	93621	MRFAP1	72.14	83.82	80.56	84.05	76.8	85.22	78.66	84.13	2839.75	3274.61	3230.42	3311.93	2994.67	3368.05	3091.28	3322.88	77.98	82.305	81.01	81.395	3057.18	3271.175	3181.36	3207.08
G9606_25639	89839	ARHGAP11B	7.84	7.97	9.78	7.55	6.44	6.21	9.15	5.54	219.3	222.98	278.31	210.53	177.8	174.03	253.89	155.18	7.905	8.665	6.325	7.345	221.14	244.42	175.915	204.535
G9606_15058	24150	TP53TG3	0	0	0	0	0.07	0	0	0	0	0	0	0	2.21	0	0	0	0	0	0.035	0	0	0	1.105	0
G9606_19721	100529215	ZNF559-ZNF177	0	0.84	1.06	0.13	0.18	0.4	0	0.67	0	41.94	52.41	5.92	9.28	19.34	0	33	0.42	0.595	0.29	0.335	20.97	29.165	14.31	16.5
G9606_26169	56949	XAB2	31.38	27.77	33.05	27.96	31.74	28.75	29.23	31.66	1523	1349	1633	1354	1521	1399	1407	1538	29.575	30.505	30.245	30.445	1436	1493.5	1460	1472.5
G9606_47	54558	SPATA6	0.93	1.61	1.34	1.17	1.12	1.41	1.6	0.99	79.24	111.04	95.26	85	87.04	98	113	71.01	1.27	1.255	1.265	1.295	95.14	90.13	92.52	92.005
G9606_18625	136227	COL26A1	0.02	0.02	0.02	0.02	0.04	0.02	0	0	1	1	1	1	2	1	0	0	0.02	0.02	0.03	0	1	1	1.5	0
G9606_4297	64284	RAB17	0	0	0	0.03	0	0	0	0	0	0	0	1	0	0	0	0	0	0.015	0	0	0	0.5	0	0
G9606_24049	728577	CNTNAP3B	0.09	0.12	0.08	0.08	0.12	0.3	0.1	0.16	10.97	14.04	9.74	9.38	14.08	35.34	11.77	18.34	0.105	0.08	0.21	0.13	12.505	9.56	24.71	15.055
G9606_7881	7942	TFEB	5.68	13.98	10.93	13.5	8.03	10.09	11.71	12.2	238	578	463	555	330	418	477	511	9.83	12.215	9.06	11.955	408	509	374	494
G9606_24378	6182	MRPL12	66.06	50.35	49.88	48.75	56.96	49.16	42.97	47.7	1198	914	921	882	1020	894	773	866	58.205	49.315	53.06	45.335	1056	901.5	957	819.5
G9606_4843	1267	CNP	18.08	13.33	13.28	13.38	16.29	18.19	12.61	16.41	943.71	692.28	711.51	674.84	840.03	953.71	641.86	879.7	15.705	13.33	17.24	14.51	817.995	693.175	896.87	760.78
G9606_31039	26112	CCDC69	3.23	3.42	3.78	3.55	4.47	3.27	5.61	3.39	201.21	213.13	239.63	220.46	275.19	204.2	346.59	211.8	3.325	3.665	3.87	4.5	207.17	230.045	239.695	279.195
G9606_4295	9077	DIRAS3	0.08	0.03	0.03	0.06	0.03	0.03	0.06	0.08	3	1	1	2	1	1	2	3	0.055	0.045	0.03	0.07	2	1.5	1	2.5
G9606_1237	60626	RIC8A	32.18	29.93	27.99	30.94	32.8	32.54	28.62	32.64	2115.21	1961.09	1874.75	2023.22	2133.27	2146.78	1866.01	2150.96	31.055	29.465	32.67	30.63	2038.15	1948.985	2140.025	2008.485
G9606_19001	5283	PIGH	6.2	6.67	7.62	7.11	6	7.16	10.12	7.08	162.92	177.93	204.24	187.15	156.62	188.38	264.65	187.15	6.435	7.365	6.58	8.6	170.425	195.695	172.5	225.9
G9606_1517	11093	ADAMTS13	1.83	2.02	1.54	2.93	2.13	3.04	2.04	3.05	159.4	167.67	126.63	225.97	147.18	246.91	171.91	253.17	1.925	2.235	2.585	2.545	163.535	176.3	197.045	212.54
G9606_20586	6715	SRD5A1	12.94	13.9	10.67	13.04	14.69	9.75	12.47	10.29	554	600	466	565	624	422	534	444	13.42	11.855	12.22	11.38	577	515.5	523	489
G9606_22619	126520	PLK5	0	0.03	0.03	0.09	0	0.03	0	0	0	1	1	3	0	1	0	0	0.015	0.06	0.015	0	0.5	2	0.5	0
G9606_4769	374470	C12orf42	0	0	0.03	0	0	0	0.11	0	0	0	0.85	0	0	0	2	0	0	0.015	0	0.055	0	0.425	0	1
G9606_9732	3099	HK2	19.45	11.5	11.84	12.03	16.92	21.19	10.76	19.36	2044.72	1224.23	1269.72	1295.1	1777.99	2262.17	1137.25	2054.8	15.475	11.935	19.055	15.06	1634.475	1282.41	2020.08	1596.025
G9606_16481	646915	ZNF806	0.13	0.2	0.08	0.09	0.14	0.04	0.04	0.07	6.63	10.52	4.26	3.62	7.44	2.24	2.04	3.97	0.165	0.085	0.09	0.055	8.575	3.94	4.84	3.005
G9606_20296	160	AP2A1	29.35	21.42	26.9	23.3	27.11	23.76	22.91	25.08	1852.17	1352.32	1728	1472.03	1691.31	1504.21	1432.09	1585.48	25.385	25.1	25.435	23.995	1602.245	1600.015	1597.76	1508.785
G9606_9931	154313	CFAP206	0.02	0	0.05	0.15	0.05	0	0	0	1	0	2	6	2	0	0	0	0.01	0.1	0.025	0	0.5	4	1	0
G9606_14344	57821	CCDC181	0.09	0.12	0.08	0.06	0.09	0.07	0.06	0.14	4	7	6	3	3	4	2	6	0.105	0.07	0.08	0.1	5.5	4.5	3.5	4
G9606_29486	4904	YBX1	304.17	221.51	272.92	213.03	270.56	232.08	225.54	232.93	17608.22	12834.98	16084.54	12304.17	15466.23	13472.59	12951.21	13498.93	262.84	242.975	251.32	229.235	15221.6	14194.355	14469.41	13225.07
G9606_7803	284067	CFAP97D1	0	0.02	0	0.07	0	0	0	0	0	1	0	1	0	0	0	0	0.01	0.035	0	0	0.5	0.5	0	0
G9606_22261	112970	KTI12	13.36	9.97	12.14	11.08	11.62	9.76	10.82	8.83	411	307	380	340	353	301	330	272	11.665	11.61	10.69	9.825	359	360	327	301
G9606_9014	8175	SF3A2	111.49	97.56	94.5	109.33	115.72	118.62	90.15	126.87	3334	2920	2877	3262	3417	3557	2674	3798	104.525	101.915	117.17	108.51	3127	3069.5	3487	3236
G9606_14489	7490	WT1	0.02	0.02	0	0.47	0	0	0	0	1	1	0	24	0	0	0	0	0.02	0.235	0	0	1	12	0	0
G9606_15127	3910	LAMA4	0.01	0.01	0.02	0.08	0	0.04	0.03	0.01	2	2	2.53	10.55	0	4.87	4.47	1.28	0.01	0.05	0.02	0.02	2	6.54	2.435	2.875
G9606_16646	84274	COQ5	18.87	19.84	21.28	21.26	18.96	17.01	21.56	17.55	518	547	594	585.96	515	469	588	483	19.355	21.27	17.985	19.555	532.5	589.98	492	535.5
G9606_2893	5188	GATB	11.81	15.1	13.23	17.27	13.56	10.06	15.33	10.43	480	613	546	700	543	408	611	425	13.455	15.25	11.81	12.88	546.5	623	475.5	518
G9606_12003	80818	ZNF436	1.98	2.08	2.62	2.61	1.92	2.29	2.31	2.19	161	166	213	211	152	187	185	177	2.03	2.615	2.105	2.25	163.5	212	169.5	181
G9606_16282	79020	C7orf25	7.24	9.09	8	8.74	8.21	7.88	8.68	7.36	243	304	273	295	278	267	290	254	8.165	8.37	8.045	8.02	273.5	284	272.5	272
G9606_24383	5957	RCVRN	0	0	0	0	0	0.05	0	0	0	0	0	0	0	1	0	0	0	0	0.025	0	0	0	0.5	0
G9606_14420	154807	VKORC1L1	21.53	15.18	13.86	15.49	19.42	21.92	12.17	19.22	2343.2	1639.18	1531.43	1677.66	2085.16	2378.69	1306.17	2104.63	18.355	14.675	20.67	15.695	1991.19	1604.545	2231.925	1705.4
G9606_11139	3693	ITGB5	35.36	32.53	34.12	32.36	29.21	45.59	28.74	50.86	2126.99	1925.04	2096.42	1935.01	1728.22	2762.02	1734.43	3076.88	33.945	33.24	37.4	39.8	2026.015	2015.715	2245.12	2405.655
G9606_13724	974	CD79B	0	0	0.06	0	0	0	0.06	0.06	0	0	1	0	0	0	1	1	0	0.03	0	0.06	0	0.5	0	1
G9606_16370	105373242	LOC105373242	0	0	0	0	0	0	0.02	0	0	0	0	0	0	0	1	0	0	0	0	0.01	0	0	0	0.5
G9606_13022	100533496	TVP23C-CDRT4	4.22	2.56	3.97	2.92	8.54	4.98	3.55	3.84	224.47	136.36	215.28	155	448.69	265.93	187.71	204.78	3.39	3.445	6.76	3.695	180.415	185.14	357.31	196.245
G9606_14035	10699	CORIN	0.24	0.12	1.07	0.19	0.19	0.17	0.48	0.48	22.03	10.66	87.1	16.21	17.33	14.69	29.1	34.13	0.18	0.63	0.18	0.48	16.345	51.655	16.01	31.615
G9606_6408	10761	PLAC1	0	0.05	0	0	0.05	0.11	0.05	0.05	0	1	0	0	1	2	1	1	0.025	0	0.08	0.05	0.5	0	1.5	1
G9606_3078	767558	LUZP6	44.4	50.86	45.8	50.65	47.28	46.79	52.1	45.53	3166	3630	3325	3603.5	3329	3345.5	3685	3250.5	47.63	48.225	47.035	48.815	3398	3464.25	3337.25	3467.75
G9606_13439	83891	SNX25	11.62	14.69	15.37	14.03	12.53	10.08	13.92	10.2	745.14	897.14	966.55	873.94	782.34	625.86	869.2	642.69	13.155	14.7	11.305	12.06	821.14	920.245	704.1	755.945
G9606_7278	57333	RCN3	16.49	12.45	13.64	13.32	16.4	9.57	13.88	10.73	556	422	470	449	547	325	465	362	14.47	13.48	12.985	12.305	489	459.5	436	413.5
G9606_865	375775	PNPLA7	0.13	0.19	0.11	0.26	0.24	0.45	0.35	0.56	10	18	11	25	22	39	31	50	0.16	0.185	0.345	0.455	14	18	30.5	40.5
G9606_22535	169693	TMEM252	0	0	0	0.22	0	0	0	0	0	0	0	5	0	0	0	0	0	0.11	0	0	0	2.5	0	0
G9606_18232	1238	ACKR2	1.21	1.02	1.04	1.24	1.06	1.32	0.99	1.62	65.69	55.25	57.28	66.79	56.98	71.73	53.39	87.73	1.115	1.14	1.19	1.305	60.47	62.035	64.355	70.56
G9606_3961	56884	FSTL5	0	0	0	0	0.01	0	0.01	0.01	0	0	0	0	1	0	1	1	0	0	0.005	0.01	0	0	0.5	1
G9606_11672	283971	CLEC18C	0.12	0.06	0	0.12	0.52	0.14	0	0.13	4.52	2.32	0	4.09	17.15	4.61	0	4.87	0.09	0.06	0.33	0.065	3.42	2.045	10.88	2.435
G9606_18951	54823	SWT1	3.46	4.8	5.46	4.89	5.44	7.64	5.9	7.23	246	344	397	353	384	548	430	526	4.13	5.175	6.54	6.565	295	375	466	478
G9606_33635	23466	CBX6	35.71	29.05	24.03	32.4	27.85	33.28	22.96	36.96	4055	3302	2778	3670	3124	3789	2587	4198	32.38	28.215	30.565	29.96	3678.5	3224	3456.5	3392.5
G9606_21175	284406	ZFP82	2.49	2.4	2.43	2.41	2.38	2.47	2.22	2.16	263.53	251.74	257.78	239.95	245.49	261.47	223.98	229.07	2.445	2.42	2.425	2.19	257.635	248.865	253.48	226.525
G9606_1060	5108	PCM1	38.1	40.18	45.55	36.77	40.11	40.27	44.78	37.54	5605.31	6102.42	6819.36	5639.11	5917.06	6065.81	6608.27	5739.68	39.14	41.16	40.19	41.16	5853.865	6229.235	5991.435	6173.975
G9606_7015	5858	PZP	0.13	0.2	0.18	0.29	0.21	0.23	0.21	0.17	14.05	21	19.07	30.28	24	26	23	17	0.165	0.235	0.22	0.19	17.525	24.675	25	20
G9606_11233	9853	RUSC2	0.6	0.67	0.42	0.48	0.42	0.38	0.51	0.59	52	60	43.87	46	40	36	46	52	0.635	0.45	0.4	0.55	56	44.935	38	49
G9606_1771	8644	AKR1C3	0	0	0	0.11	0	0	0	0	0	0	0	2.42	0	0	0	0	0	0.055	0	0	0	1.21	0	0
G9606_20859	11264	PXMP4	4.79	5.57	4.55	5.94	4.49	3.35	4.73	3.24	500.22	581.39	481.86	620.19	462.43	349.56	489.84	337.12	5.18	5.245	3.92	3.985	540.805	551.025	405.995	413.48
G9606_22218	50616	IL22	0	0	0.05	0	0	0.05	0	0	0	0	1	0	0	1	0	0	0	0.025	0.025	0	0	0.5	0.5	0
G9606_1273	84076	TKTL2	0	0	0.04	0	0	0	0	0	0	0	2	0	0	0	0	0	0	0.02	0	0	0	1	0	0
G9606_12681	5396	PRRX1	0.01	0.03	0	0.16	0	0	0	0	1	2	0	12	0	0	0	0	0.02	0.08	0	0	1.5	6	0	0
G9606_4349	339766	MROH2A	0	0.01	0.02	0.03	0.04	0.01	0.02	0.01	0	1	2	2	3	1	2	1	0.005	0.025	0.025	0.015	0.5	2	2	1.5
G9606_6077	256646	NUTM1	0.03	0.03	0	0.01	0	0.01	0.01	0.03	2	2	0	1	0	1	1	2	0.03	0.005	0.005	0.02	2	0.5	0.5	1.5
G9606_17048	255061	TAC4	0.51	0.92	0.2	0.74	0.21	0.61	0.62	0.56	5.42	9	2	8	2	6	6	6	0.715	0.47	0.41	0.59	7.21	5	4	6
G9606_32801	107987394	LOC107987394	0.3	0.36	0.52	0.58	0.23	0.37	0.36	0.26	9.55	11.36	16.78	18.25	7.34	11.63	11.2	8.25	0.33	0.55	0.3	0.31	10.455	17.515	9.485	9.725
G9606_1488	285989	ZNF789	12.01	15.1	11.43	17.17	11.77	10.68	14.41	11.34	563.11	689.8	530.82	779.52	536.64	500.1	677.33	517.42	13.555	14.3	11.225	12.875	626.455	655.17	518.37	597.375
G9606_13356	85004	RERG	0	0.05	0.02	0	0	0	0	0	0	2	1	0	0	0	0	0	0.025	0.01	0	0	1	0.5	0	0
G9606_31599	29078	NDUFAF4	8.27	10.6	12.19	10.8	7.94	9.47	11.8	9.19	364	467	546	474	345	418	515	405	9.435	11.495	8.705	10.495	415.5	510	381.5	460
G9606_11789	55324	ABCF3	33.88	24.97	28.5	24.17	31.75	25.29	22.99	25.99	1612	1186	1376	1141	1488	1205	1087	1239	29.425	26.335	28.52	24.49	1399	1258.5	1346.5	1163
G9606_3277	102723722	LOC102723722	0.67	0.48	0.23	0.8	0	0.42	0.8	0.35	10.3	7.21	3.64	12.19	0	6.79	11.47	5.27	0.575	0.515	0.21	0.575	8.755	7.915	3.395	8.37
G9606_12810	7675	ZNF121	11.41	10.47	10.72	10.92	10.48	11.48	12.22	9.88	342	312	330	327	307	343	365	295.17	10.94	10.82	10.98	11.05	327	328.5	325	330.085
G9606_25710	79728	PALB2	9.8	11.61	8.75	12.11	9.48	9.87	10.05	9.07	760.6	885.84	679.52	925.35	729.82	764.64	775.88	700	10.705	10.43	9.675	9.56	823.22	802.435	747.23	737.94
G9606_6564	146894	CD300LG	0.82	0.65	0.6	1.18	0.66	1.08	0.87	0.82	40.11	32.44	30.99	57.98	31.32	52.92	43.22	40.52	0.735	0.89	0.87	0.845	36.275	44.485	42.12	41.87
G9606_3199	26057	ANKRD17	17.71	16.88	20.57	17.87	15.01	16.8	16.47	15.94	2571.95	2484.55	3091.64	2582.94	2156.29	2518.99	2391.82	2394.69	17.295	19.22	15.905	16.205	2528.25	2837.29	2337.64	2393.255
G9606_17185	8514	KCNAB2	61.4	57.1	65.05	58.83	58.35	50.96	57.93	57.21	3993.58	3598	4521	3750	3712	3294	3743	3684.99	59.25	61.94	54.655	57.57	3795.79	4135.5	3503	3713.995
G9606_2030	27039	PKD2L2	0.12	0.14	0.11	0.27	0.13	0.15	0.17	0.06	5.09	5.94	4.63	11.26	5.33	6.53	6.14	3.01	0.13	0.19	0.14	0.115	5.515	7.945	5.93	4.575
G9606_19505	9495	AKAP5	0.96	1.35	1.04	1.3	0.77	1.14	1.01	1.07	115.34	162.04	126.49	154.91	90.89	136.53	119.34	127.92	1.155	1.17	0.955	1.04	138.69	140.7	113.71	123.63
G9606_12210	223117	SEMA3D	0.03	0.08	0.06	0.05	0.05	0.03	0.19	0.03	4	9	7	6	6	4	23	3	0.055	0.055	0.04	0.11	6.5	6.5	5	13
G9606_4920	7076	TIMP1	0.12	0.12	0.06	2.34	0.06	0.12	0.25	0.12	2	2	1	38	1	2	4	2	0.12	1.2	0.09	0.185	2	19.5	1.5	3
G9606_22127	85364	ZCCHC3	24.67	24.35	25.03	26.86	23.28	23.1	25.29	24.88	1245	1230	1286	1352	1160	1169	1266	1257	24.51	25.945	23.19	25.085	1237.5	1319	1164.5	1261.5
G9606_6191	4238	MFAP3	15.04	13.24	17.18	13.79	16.08	16.05	15.85	14.44	1389.68	1217.91	1598.19	1250.74	1441.25	1481.34	1441.12	1326.07	14.14	15.485	16.065	15.145	1303.795	1424.465	1461.295	1383.595
G9606_30314	107984876	LOC107984876	0.37	0.56	0.59	0.79	0.74	0.75	0.68	0.78	21.96	32.86	35.39	46.26	42.93	44.11	39.69	46.02	0.465	0.69	0.745	0.73	27.41	40.825	43.52	42.855
G9606_6949	1312	COMT	30.34	30.73	31.91	29.23	27.61	30.04	29.56	32.17	1004.15	1024.76	1068.93	1008.8	948.26	1017.94	985.39	1063.74	30.535	30.57	28.825	30.865	1014.455	1038.865	983.1	1024.565
G9606_1407	9595	CYTIP	28.82	36.7	45.82	33.14	26.36	17.18	40.52	19.03	1287	1666.07	2086	1497.01	1161	781.01	1825	876.02	32.76	39.48	21.77	29.775	1476.535	1791.505	971.005	1350.51
G9606_5063	286256	LCN12	0.17	0.3	0.16	0.17	0.12	0.12	0.09	0.21	3	7	2	4	4	5	3	7	0.235	0.165	0.12	0.15	5	3	4.5	5
G9606_33887	3883	KRT33A	0	0.04	0	0	0.04	0	0	0	0	1	0	0	1	0	0	0	0.02	0	0.02	0	0.5	0	0.5	0
G9606_20614	10980	COPS6	95.49	86.44	80.25	81.42	88.6	79.27	77.86	84.52	2459	2228	2104	2092	2253	2047	1989	2179	90.965	80.835	83.935	81.19	2343.5	2098	2150	2084
G9606_19190	9543	IGDCC3	0.01	0.11	0.01	0.09	0.08	0.16	0	0.04	1	8	1	7	6	12	0	3	0.06	0.05	0.12	0.02	4.5	4	9	1.5
G9606_9115	7287	TULP1	0	0.03	0.05	0.03	0.03	0.03	0	0.03	0	1	2	1	1	1	0	1	0.015	0.04	0.03	0.015	0.5	1.5	1	0.5
G9606_11834	7319	UBE2A	37.65	52.34	39.91	50.67	36.32	39.91	42.06	38.19	1284	1787	1386	1722	1224	1366	1424	1305	44.995	45.29	38.115	40.125	1535.5	1554	1295	1364.5
G9606_12782	6860	SYT4	0	0	0	0	0.01	0	0	0	0	0	0	0	1	0	0	0	0	0	0.005	0	0	0	0.5	0
G9606_9695	23263	MCF2L	3.41	5	3.12	4.53	3.64	4.05	3.56	3.93	336	495	321	457	366	410	344	397	4.205	3.825	3.845	3.745	415.5	389	388	370.5
G9606_1742	29957	SLC25A24	18.26	20.87	22.11	23.34	16.81	18.04	23.3	20.16	1138	1303	1407	1420	1057	1139	1424	1251	19.565	22.725	17.425	21.73	1220.5	1413.5	1098	1337.5
G9606_12294	4756	NEO1	7.53	12.15	9.29	11.5	7.58	11.73	9.67	12.54	866	1424	1092	1375	867	1390	1145	1458	9.84	10.395	9.655	11.105	1145	1233.5	1128.5	1301.5
G9606_7406	11007	CCDC85B	31.28	23.63	27.49	26.01	29.25	32.99	24.3	36.34	693	524	620	575	640	733	534	806	27.455	26.75	31.12	30.32	608.5	597.5	686.5	670
G9606_26492	4745	NELL1	0	0	0	0	0	0	0.04	0	0	0	0	0	0	0	2	0	0	0	0	0.02	0	0	0	1
G9606_8102	3787	KCNS1	0.1	0.12	0.18	0.14	0.07	0.06	0.25	0.04	11	13	21	14	7	7	27	5	0.11	0.16	0.065	0.145	12	17.5	7	16
G9606_22916	283008	NUTM2E	0.78	0.85	0.72	1.17	0.72	0.71	1.01	0.91	71.28	83.4	71.73	115.16	72.96	68.9	95.06	83.67	0.815	0.945	0.715	0.96	77.34	93.445	70.93	89.365
G9606_17011	29107	NXT1	18.85	28.78	18.93	28.15	18.12	14.98	22.26	16.03	358	519	386	489	333	278	407	308	23.815	23.54	16.55	19.145	438.5	437.5	305.5	357.5
G9606_5969	5468	PPARG	0.24	0.15	0.32	0.41	0.33	0.24	0.38	0.36	22.98	14.54	31.92	35.99	32.11	23.48	35.34	35.21	0.195	0.365	0.285	0.37	18.76	33.955	27.795	35.275
G9606_7764	6563	SLC14A1	0.21	0.3	0.28	0.26	0.45	0.17	0.24	0.24	16.05	21.68	20.53	20.5	30.08	11.68	17.7	18.35	0.255	0.27	0.31	0.24	18.865	20.515	20.88	18.025
G9606_6550	55359	STYK1	0	0	0	0.12	0	0	0	0	0	0	0	6	0	0	0	0	0	0.06	0	0	0	3	0	0
G9606_20594	51143	DYNC1LI1	17.06	20.71	22.42	19.82	17.63	21.06	21.66	21.03	780	948	1044	903	796	966	981	963	18.885	21.12	19.345	21.345	864	973.5	881	972
G9606_6594	55959	SULF2	0.57	0.86	0.87	2.08	1.69	1.88	1.48	2.03	64.26	94.7	84.05	228.52	142.59	158.65	148.17	194.63	0.715	1.475	1.785	1.755	79.48	156.285	150.62	171.4
G9606_11235	3119	HLA-DQB1	130.42	115.34	119.88	120.43	126.23	138.36	119.16	152.61	3878.29	3432.78	3629.23	3573	3706.61	4125.76	3514.85	4543.11	122.88	120.155	132.295	135.885	3655.535	3601.115	3916.185	4028.98
G9606_2658	11332	ACOT7	13.04	6.46	11.73	8.01	8.96	6.29	8.61	7.98	369	188	326	221	254	175	239	217	9.75	9.87	7.625	8.295	278.5	273.5	214.5	228
G9606_10311	1412	CRYBA2	0	0.08	0	0	0	0	0	0	0	1	0	0	0	0	0	0	0.04	0	0	0	0.5	0	0	0
G9606_5242	27152	INTU	0.18	0.03	0.2	0.14	0.03	0.03	0.06	0	8	1	8	5	1	1	3	0	0.105	0.17	0.03	0.03	4.5	6.5	1	1.5
G9606_2973	23371	TNS2	0.1	0.12	0.16	0.56	0.29	0.31	0.21	0.36	11	11.01	15.01	51	25	29	19	33	0.11	0.36	0.3	0.285	11.005	33.005	27	26
G9606_1454	54785	BORCS6	9.89	8.21	11.23	7.52	12.08	11.69	9.1	11.77	344	286	398	261	415	408	314	410	9.05	9.375	11.885	10.435	315	329.5	411.5	362
G9606_2737	162962	ZNF836	3.06	3.01	2.84	3.37	3.26	3.67	3.39	3.59	229.01	225.08	215.82	249.6	239.84	271.9	250.34	266.75	3.035	3.105	3.465	3.49	227.045	232.71	255.87	258.545
G9606_10880	168090	C6orf118	0.03	0.03	0	0.06	0.09	0.03	0.1	0.03	0.98	1.07	0	2.09	3.05	1.07	3.56	1	0.03	0.03	0.06	0.065	1.025	1.045	2.06	2.28
G9606_19548	387990	TOMM20L	0.13	0.56	0.12	0	0.34	0.33	0.12	0.25	1.1	5	1.05	0	3	3	1.05	2.16	0.345	0.06	0.335	0.185	3.05	0.525	3	1.605
G9606_2782	51513	ETV7	0.41	0.3	0.63	0.26	0.5	0.3	0.3	0.53	11	8	17	7	13	8	8	14	0.355	0.445	0.4	0.415	9.5	12	10.5	11
G9606_3380	90557	CCDC74A	1.4	1.2	0.81	1.12	1.76	0.79	1.32	0.78	44.18	42.14	24.94	36.5	55.79	25.03	41.29	25.38	1.3	0.965	1.275	1.05	43.16	30.72	40.41	33.335
G9606_1200	92346	C1orf105	0.04	0.04	0.13	0.02	0	0.1	0.26	0.08	2	2	3.9	1	0	4.46	5.07	2.02	0.04	0.075	0.05	0.17	2	2.45	2.23	3.545
G9606_3518	1026	CDKN1A	14.33	17.55	17.46	16.87	36.05	37.04	28.6	36.95	564	696	697	659	1403	1463	1117	1457	15.94	17.165	36.545	32.775	630	678	1433	1287
G9606_7979	120114	FAT3	0.08	0.05	0.07	0.05	0.08	0.08	0.07	0.06	26.63	18.06	23.81	14.96	28.71	27.33	24.87	20.36	0.065	0.06	0.08	0.065	22.345	19.385	28.02	22.615
G9606_18153	10160	FARP1	4.74	7.24	4.16	6.99	4.99	5.05	5.27	5.52	432	642	380	621	428	452	469	492	5.99	5.575	5.02	5.395	537	500.5	440	480.5
G9606_13402	1690	COCH	0.98	0.73	0.65	0.54	0.98	0.62	0.63	0.64	47	37	31	27	46	31	31	31	0.855	0.595	0.8	0.635	42	29	38.5	31
G9606_5581	25871	NEPRO	16.97	14.36	14.91	14.69	16.68	17.61	15.28	16.45	992.91	880.38	879.51	833.77	962.2	988.99	885.64	952.36	15.665	14.8	17.145	15.865	936.645	856.64	975.595	919
G9606_4584	11314	CD300A	0	0	0	0.07	0	0	0.07	0	0	0	0	1	0	0	1	0	0	0.035	0	0.035	0	0.5	0	0.5
G9606_16429	552891	DNAJC25-GNG10	0	0	0	0	0	0	0.4	0	0	0	0	0	0	0	10.73	0	0	0	0	0.2	0	0	0	5.365
G9606_291	5172	SLC26A4	0.37	0.42	0.32	0.36	0.27	0.31	0.18	0.33	32.84	37.3	28.34	31.69	24.03	28.64	16.53	27.77	0.395	0.34	0.29	0.255	35.07	30.015	26.335	22.15
G9606_21821	22890	ZBTB1	11.63	14.19	14.98	15.21	11.88	15.2	14.29	13.8	812.48	996.84	1083.85	1060.32	822.47	1073.06	1002.57	959.06	12.91	15.095	13.54	14.045	904.66	1072.085	947.765	980.815
G9606_23732	56900	TMEM167B	9.62	9.52	13.53	9.73	9.77	10.27	10.93	10.03	484	479	695	489	485	519	546	505	9.57	11.63	10.02	10.48	481.5	592	502	525.5
G9606_6198	5106	PCK2	102.19	69.73	58.93	63.89	99.21	121.19	75.37	110.87	4449	3025	2616	2774.94	4253	5273	3228	4842	85.96	61.41	110.2	93.12	3737	2695.47	4763	4035
G9606_24403	196513	DCP1B	3.77	5.14	5.64	5.79	4.17	5.03	5.31	3.93	146	199	222	223	159	195	204	152	4.455	5.715	4.6	4.62	172.5	222.5	177	178
G9606_18657	100526771	SMIM35	0.73	0.76	0.54	0.41	0.38	0.52	0.3	0.64	54.26	40.58	60.8	40.5	16.9	46.73	28.99	47.52	0.745	0.475	0.45	0.47	47.42	50.65	31.815	38.255
G9606_6853	145567	TTC7B	3.14	4.37	3.3	3.92	3.14	3.78	4.06	4.06	197	269	212	246	196	239	247	256	3.755	3.61	3.46	4.06	233	229	217.5	251.5
G9606_6153	57664	PLEKHA4	1.14	0.89	1.36	1.43	1.19	1.79	1.26	2.13	38	33	48	56	38	64	41	71	1.015	1.395	1.49	1.695	35.5	52	51	56
G9606_14269	60529	ALX4	0.01	0.02	0.03	0.02	0	0.01	0	0.01	1	2	3	2	0	1	0	1	0.015	0.025	0.005	0.005	1.5	2.5	0.5	0.5
G9606_28295	123263	MTFMT	10	9.75	8.36	8.36	8.93	9.13	9.38	8.88	409.09	391.69	342.36	345	354.77	381.44	386.23	361.07	9.875	8.36	9.03	9.13	400.39	343.68	368.105	373.65
G9606_14741	3354	HTR1E	0.13	0.08	0.14	0.13	0.14	0.21	0.11	0.12	13.96	8.65	15.68	13.66	15.39	22.77	11.49	13.41	0.105	0.135	0.175	0.115	11.305	14.67	19.08	12.45
G9606_2119	55005	RMND1	8.56	7.91	7.55	7.03	9.56	7.57	7.14	6.96	306.02	286.35	276.71	250.03	323.46	271.01	253.4	250.93	8.235	7.29	8.565	7.05	296.185	263.37	297.235	252.165
G9606_11679	260425	MAGI3	1.23	2.17	1.66	1.95	1.45	1.39	1.72	1.51	144.01	264.98	199.87	225.43	168.89	169.12	208.39	175.96	1.7	1.805	1.42	1.615	204.495	212.65	169.005	192.175
G9606_4631	79915	ATAD5	9.68	11.75	12.7	12.71	8.82	9.08	12.02	8.49	1074.37	1267.97	1377.11	1330.88	967.15	1039.74	1291.29	927.03	10.715	12.705	8.95	10.255	1171.17	1353.995	1003.445	1109.16
G9606_32064	10527	IPO7	38.25	28.71	37.15	31	37.88	42.88	34.78	42.59	4364	3278	4315	3528	4267	4906	3936	4864	33.48	34.075	40.38	38.685	3821	3921.5	4586.5	4400
G9606_14214	254240	BPIFC	0	0	0.14	0.03	0.03	0	0.03	0	0	0	5	1	1	0	1	0	0	0.085	0.015	0.015	0	3	0.5	0.5
G9606_7319	9883	POM121	44.69	36.71	37.95	36.41	40.09	35.26	33.61	34.09	5316.96	4380.64	4535.67	4312.4	4701.25	4219.89	3955.49	4083.1	40.7	37.18	37.675	33.85	4848.8	4424.035	4460.57	4019.295
G9606_12767	9398	CD101	0.08	0.43	0.16	0.25	0.13	0.22	0.13	0.17	5	28	12	29.27	8	14	8	12	0.255	0.205	0.175	0.15	16.5	20.635	11	10
G9606_530	104	ADARB1	4.37	6.47	6.08	6.43	3.56	6.13	4.46	6.09	429.16	690.89	648.67	674.12	354.58	640.98	466.52	629.48	5.42	6.255	4.845	5.275	560.025	661.395	497.78	548
G9606_14671	7272	TTK	15.21	11.15	17.97	11.18	14.22	12.86	12.94	12.8	843	619	1011	620	778	720	712	710	13.18	14.575	13.54	12.87	731	815.5	749	711
G9606_30997	819	CAMLG	30.22	17.05	25.64	16.61	29.64	35.04	22.81	31.66	1235.4	697.39	1066.83	677.58	1196.22	1436.42	924.73	1295.48	23.635	21.125	32.34	27.235	966.395	872.205	1316.32	1110.105
G9606_29465	29978	UBQLN2	14.25	13.57	11.66	14.35	13.44	18.86	11.6	17.53	893	851	744	897	832	1185	721	1100	13.91	13.005	16.15	14.565	872	820.5	1008.5	910.5
G9606_12065	347240	KIF24	2.56	3.05	2.58	3.07	2.63	2.25	2.83	2.37	301.77	386.11	320.74	351.17	326.57	287.22	343	291.51	2.805	2.825	2.44	2.6	343.94	335.955	306.895	317.255
G9606_28558	439	ASNA1	58.5	61.4	58.21	66.46	48.76	58.16	57.48	58.05	1385	1455	1403	1570	1140	1381	1350	1376	59.95	62.335	53.46	57.765	1420	1486.5	1260.5	1363
G9606_14258	57486	NLN	4.54	6.55	4.31	6.76	3.94	5.56	4.17	5.59	450.54	591.54	407.5	609.97	386.22	492.67	379.91	515.72	5.545	5.535	4.75	4.88	521.04	508.735	439.445	447.815
G9606_10215	8140	SLC7A5	247.15	112.06	148.01	119.15	189.86	228.65	145.82	226.14	20332.28	9048.36	12268.33	9576.91	15185.3	18704.97	11785.38	18401.83	179.605	133.58	209.255	185.98	14690.32	10922.62	16945.135	15093.605
G9606_3665	29959	NRBP1	34.7	34.56	48.13	36.61	31.49	29.1	33.98	32.73	1433	1425	2022	1505	1291	1201	1390	1351	34.63	42.37	30.295	33.355	1429	1763.5	1246	1370.5
G9606_20880	7205	TRIP6	10.82	11.25	14.8	12.14	9.05	13.64	11.95	12.22	344	358	479	385	284	435	377	389	11.035	13.47	11.345	12.085	351	432	359.5	383
G9606_31176	9716	AQR	21.97	18.47	22.38	19.35	20.26	15.44	20.22	15.09	2054	1728	2130	1805	1870	1447	1875	1412	20.22	20.865	17.85	17.655	1891	1967.5	1658.5	1643.5
G9606_1665	285386	TPRG1	0.16	0.07	0.17	0.21	0.2	0.26	0.18	0.2	8.64	5.48	11.97	15.54	9.46	13.43	11.55	14.56	0.115	0.19	0.23	0.19	7.06	13.755	11.445	13.055
G9606_16536	55824	PAG1	0.79	0.88	1.07	0.75	0.86	0.84	0.94	0.78	118.76	142.99	180.4	133.98	123.94	137.62	137.93	123.71	0.835	0.91	0.85	0.86	130.875	157.19	130.78	130.82
G9606_25611	84914	ZNF587	7.5	6.82	6.7	7.54	7.84	8.08	7.12	7.29	959.05	872.58	872.58	962.33	989.88	1036.42	902.55	932.83	7.16	7.12	7.96	7.205	915.815	917.455	1013.15	917.69
G9606_25618	54552	GNL3L	8.39	7.49	7.01	7.66	7.74	7.03	6.82	6.84	1337.57	1195.08	1138.35	1217.88	1217.06	1122.72	1077.55	1090.96	7.94	7.335	7.385	6.83	1266.325	1178.115	1169.89	1084.255
G9606_11269	10762	NUP50	44.46	42.41	40.78	42.76	39.32	38.84	38.95	36.14	4048.69	3882.03	3821.08	3881.6	3548.65	3562.66	3515.17	3320.06	43.435	41.77	39.08	37.545	3965.36	3851.34	3555.655	3417.615
G9606_17236	23239	PHLPP1	4.73	6.45	4.7	5.7	4.3	4.86	4.79	5.25	522	715	536	645	462	563	514	598	5.59	5.2	4.58	5.02	618.5	590.5	512.5	556
G9606_4163	57553	MICAL3	6.57	8.82	6.85	9.22	6.54	7.04	6.77	7.04	1045.08	1428.36	1111.55	1485.88	994.01	1136.25	1063.84	1097.6	7.695	8.035	6.79	6.905	1236.72	1298.715	1065.13	1080.72
G9606_27540	1144	CHRND	0.21	0.34	0.3	0.41	0.23	0.31	0.26	0.23	15	23	23	30	17	19	19	15	0.275	0.355	0.27	0.245	19	26.5	18	17
G9606_18312	400629	TEX19	0.71	0.28	0.5	0.09	0.72	0.14	0.17	0.31	25	10	18	3	25	5	6	11	0.495	0.295	0.43	0.24	17.5	10.5	15	8.5
G9606_1318	3295	HSD17B4	36.2	31.44	36.77	27.95	44.94	42.42	41.54	38.54	1782	1549	1842	1375	2179	2092	2026	1896	33.82	32.36	43.68	40.04	1665.5	1608.5	2135.5	1961
G9606_665	54957	TXNL4B	24.17	42.22	35.65	45.32	22.82	23.83	36.72	26.55	941.05	1637.34	1544.16	1824.54	1015.61	958.01	1592.61	1046.03	33.195	40.485	23.325	31.635	1289.195	1684.35	986.81	1319.32
G9606_15070	731	C8A	0	0	0.02	0	0	0	0	0	0	0	1	0	0	0	0	0	0	0.01	0	0	0	0.5	0	0
G9606_9513	4494	MT1F	0.55	0.82	0.66	5.25	0.4	0	0.4	0.13	4.11	6.14	5	39.28	2.98	0	2.98	1	0.685	2.955	0.2	0.265	5.125	22.14	1.49	1.99
G9606_11891	93973	ACTR8	13.43	12.41	13.76	11.3	14.06	10.67	12.26	11.39	1326.08	1302.98	1435.08	1231.38	1410.38	1123.5	1288.87	1199.2	12.92	12.53	12.365	11.825	1314.53	1333.23	1266.94	1244.035
G9606_17091	27112	FAM155B	1.34	1.74	0.87	1.92	1.21	1.09	1.08	1.32	92	106	66	127	77	80	80	98	1.54	1.395	1.15	1.2	99	96.5	78.5	89
G9606_8352	5523	PPP2R3A	0.26	0.39	0.34	0.36	0.32	0.31	0.37	0.37	35.79	56.08	44.87	54.63	45.65	47.66	47.03	41.98	0.325	0.35	0.315	0.37	45.935	49.75	46.655	44.505
G9606_18054	653423	SPAG11A	0	0	0	0	0	0	0	0.15	0	0	0	0	0	0	0	2	0	0	0	0.075	0	0	0	1
G9606_15586	9424	KCNK6	0.63	0.54	0.28	0.41	0.37	0.36	0.37	0.5	39.52	32.62	16.48	24.54	23.81	22.59	21.61	31.1	0.585	0.345	0.365	0.435	36.07	20.51	23.2	26.355
G9606_7636	79679	VTCN1	0	0	0	0.04	0	0	0.02	0	0	0	0	2	0	0	1	0	0	0.02	0	0.01	0	1	0	0.5
G9606_10967	401397	SMIM30	20.74	32.98	23.96	32.64	28.16	37.59	36.87	38.78	389	621	460	616	523	709	688	728	26.86	28.3	32.875	37.825	505	538	616	708
G9606_28038	25907	TMEM158	0.47	0.38	0.35	0.45	0.18	0.3	0.21	0.38	16	13	12	15	6	10	7	13	0.425	0.4	0.24	0.295	14.5	13.5	8	10
G9606_5594	26716	OR2H1	0.09	0.03	0.04	0.07	0.04	0.14	0.07	0.06	4.07	1.14	1.89	3.1	1.98	6.13	3.25	2.48	0.06	0.055	0.09	0.065	2.605	2.495	4.055	2.865
G9606_2258	27019	DNAI1	0.02	0.04	0.04	0.06	0.01	0.01	0.09	0.06	1.91	2.52	2.28	2	1.04	1.18	7.87	4.71	0.03	0.05	0.01	0.075	2.215	2.14	1.11	6.29
G9606_27609	11212	PLPBP	25.45	35.15	27.75	36.03	24.3	27.24	28.62	26.97	1085.92	1546.11	1235.58	1586.05	1035.07	1206.09	1241.92	1206.32	30.3	31.89	25.77	27.795	1316.015	1410.815	1120.58	1224.12
G9606_1039	199713	NLRP7	0	0.01	0	0.02	0.03	0	0.02	0.05	0	1	0	1	2	0	1	3	0.005	0.01	0.015	0.035	0.5	0.5	1	2
G9606_393	126969	SLC44A3	0	0	0	0.09	0.03	0.03	0	0.03	0	0	0	3	1	1	0	1	0	0.045	0.03	0.015	0	1.5	1	0.5
G9606_34921	110599583	EEF1AKMT4-ECE2	0	0.02	0.02	0	0	0	0.02	0	0	1.13	1.12	0	0	0	1.12	0	0.01	0.01	0	0.01	0.565	0.56	0	0.56
G9606_13548	5444	PON1	0.19	0.27	0.23	0.02	0.1	0.15	0.26	0.06	8.71	12.89	11.06	1.01	4.7	7.05	12.12	2.65	0.23	0.125	0.125	0.16	10.8	6.035	5.875	7.385
G9606_28512	158046	NXNL2	1.48	1.35	1.35	1.9	1.26	1.46	1.58	1.11	38.94	35.71	36.32	49.93	32.86	38.6	41.14	29.3	1.415	1.625	1.36	1.345	37.325	43.125	35.73	35.22
G9606_21812	23593	HEBP2	13.56	17.59	12.94	15.87	14.92	12.57	16.38	10.21	313	405	304	365	340	285	349	236	15.575	14.405	13.745	13.295	359	334.5	312.5	292.5
G9606_19949	57106	NAT14	14.62	12.85	12.47	13.88	11.98	14.3	12.84	13.25	356	313	309	337	288	349	310	323	13.735	13.175	13.14	13.045	334.5	323	318.5	316.5
G9606_5637	79750	ZNF385D	0.03	0.04	0.02	0.04	0.04	0.04	0.03	0.02	4.7	6.87	2.9	7	6.39	7.01	5.73	3.12	0.035	0.03	0.04	0.025	5.785	4.95	6.7	4.425
G9606_21955	7915	ALDH5A1	6.9	7.54	6.07	8.06	6.52	6.83	6.7	6.78	653.68	715.6	586.12	760.85	609.96	647.93	629.5	643.07	7.22	7.065	6.675	6.74	684.64	673.485	628.945	636.285
G9606_29651	64135	IFIH1	11.78	18.49	17.07	19.58	12.99	14.57	20.32	14.88	778	1222	1148	1290	847	965	1331	984	15.135	18.325	13.78	17.6	1000	1219	906	1157.5
G9606_32157	55505	NOP10	110.4	132.47	109.72	125.19	108.52	104.48	115.99	115.58	1020	1225	1032	1154	990	968	1063	1069	121.435	117.455	106.5	115.785	1122.5	1093	979	1066
G9606_5533	9840	TESPA1	0.58	0.59	0.61	0.66	0.58	0.62	0.63	0.69	74.31	78.4	70.57	82.48	67.91	87.94	78.37	70.47	0.585	0.635	0.6	0.66	76.355	76.525	77.925	74.42
G9606_10403	402682	UFSP1	1.91	1.18	0.72	1.8	1.37	2.58	1.25	2.13	34	21	13	32	24	46	22	38	1.545	1.26	1.975	1.69	27.5	22.5	35	30
G9606_21322	8832	CD84	0.74	0.77	0.75	0.88	0.87	0.71	0.69	0.7	116.6	124.04	121.55	140.69	137.35	116.49	113.3	116	0.755	0.815	0.79	0.695	120.32	131.12	126.92	114.65
G9606_18158	4306	NR3C2	0.2	0.23	0.2	0.17	0.24	0.18	0.21	0.17	20	23.11	19	15.99	23	17	21	15.54	0.215	0.185	0.21	0.19	21.555	17.495	20	18.27
G9606_31510	4993	OR2C1	0.54	0.27	0.42	0.32	0.22	0.27	0.33	0.43	10	5	8	6	4	5	6	8	0.405	0.37	0.245	0.38	7.5	7	4.5	7
G9606_21508	84278	MFSD14C	4.28	4.76	2.73	4.28	4.95	4.75	4.38	4.28	126.24	153.58	95.5	135.63	139	145.69	130.21	134.35	4.52	3.505	4.85	4.33	139.91	115.565	142.345	132.28
G9606_30902	390937	LOC390937	0.02	0.09	0.06	0.09	0	0.17	0.02	0.07	1	4	2.67	4	0	8	1	3	0.055	0.075	0.085	0.045	2.5	3.335	4	2
G9606_29689	1329	COX5B	169.18	180.88	179.19	190.92	168.18	141.61	177.64	131.72	1469	1572	1584	1654	1442	1233	1530	1145	175.03	185.055	154.895	154.68	1520.5	1619	1337.5	1337.5
G9606_12217	55857	KIZ	12.02	8.01	15.67	6.56	14.11	13.93	12.83	13.53	529	358	691	294	604	601	546	584	10.015	11.115	14.02	13.18	443.5	492.5	602.5	565
G9606_8273	201163	FLCN	13.69	17.99	20.36	18.87	15.06	16.6	22.41	19.99	816.21	1097.89	1195.34	1121.87	895.86	995.61	1309.89	1185.63	15.84	19.615	15.83	21.2	957.05	1158.605	945.735	1247.76
G9606_15147	26175	TMEM251	10.89	9.84	8.65	9.87	9.32	10.93	10.5	11.37	203	175	166	175	165	206	179	203	10.365	9.26	10.125	10.935	189	170.5	185.5	191
G9606_9988	2121	EVC	1.28	1.74	1.24	1.68	1.26	1.4	1.18	1.35	206.47	272.9	198.22	259.76	183.78	229.33	194.24	214.52	1.51	1.46	1.33	1.265	239.685	228.99	206.555	204.38
G9606_16116	6650	CAPN15	18.96	15.23	13.55	16.56	13.69	17.83	10.33	19.77	1986.09	1569.72	1376.1	1726.34	1489.57	1789.53	1118.15	1996.11	17.095	15.055	15.76	15.05	1777.905	1551.22	1639.55	1557.13
G9606_18928	7555	CNBP	115.02	149.42	120.88	160.01	111.73	148.79	131.16	144.89	7109.54	9249.95	7608.04	9868.7	6820.23	9223.42	8045.31	8967.72	132.22	140.445	130.26	138.025	8179.745	8738.37	8021.825	8506.515
G9606_13139	23392	ECPAS	23.14	20.02	21.66	18.62	26.65	26.91	26.04	25.58	2631	2261	2477	2102	2982	3035	2930	2913	21.58	20.14	26.78	25.81	2446	2289.5	3008.5	2921.5
G9606_19681	8341	HIST1H2BN	2.06	4.02	2.82	4.55	4.97	3.02	3.98	5.63	15.76	30.74	21.98	34.69	37.49	23.17	30.21	43.05	3.04	3.685	3.995	4.805	23.25	28.335	30.33	36.63
G9606_2547	8555	CDC14B	0.2	0.13	0.14	0.24	0.24	0.25	0.43	0.24	15.19	9.99	13	23	23	23	30.77	22.34	0.165	0.19	0.245	0.335	12.59	18	23	26.555
G9606_18039	2595	GANC	9.05	12.57	9.33	11.35	10.3	9.51	11.19	7.76	519	753	555.99	684	560	493	609.98	416	10.81	10.34	9.905	9.475	636	619.995	526.5	512.99
G9606_18402	64319	FBRS	41.42	44.03	52.45	48.06	41.95	42.93	46.34	44.18	3339	3530	4388	3829	3337.87	3469	3728	3558	42.725	50.255	42.44	45.26	3434.5	4108.5	3403.435	3643
G9606_15114	113277	TMEM106A	1.96	2.03	2.02	2.13	2.44	3.07	2.66	2.46	135.9	140.74	139.19	137.8	168.08	207.09	170.91	171.91	1.995	2.075	2.755	2.56	138.32	138.495	187.585	171.41
G9606_2872	57282	SLC4A10	0.01	0.01	0.01	0	0.08	0.02	0.03	0.02	1	1	1	0	7	2	3	2	0.01	0.005	0.05	0.025	1	0.5	4.5	2.5
G9606_34844	391196	OR2M7	0	0	0	0.06	0	0	0	0	0	0	0	1	0	0	0	0	0	0.03	0	0	0	0.5	0	0
G9606_20509	5728	PTEN	52.72	48	57.47	51.69	44.94	54.71	51.48	56.6	8470	7721.01	9402	8287	7129	8817.12	8207	9104	50.36	54.58	49.825	54.04	8095.505	8844.5	7973.06	8655.5
G9606_22196	9334	B4GALT5	3.64	7.41	4.61	7.81	4.07	5.76	6.73	6.46	316.26	644.91	408.46	677.55	349.09	502.45	580.16	561.9	5.525	6.21	4.915	6.595	480.585	543.005	425.77	571.03
G9606_11818	284217	LAMA1	0	0	0.01	0.01	0	0	0	0	0	0	1	1	0	0	0	0	0	0.01	0	0	0	1	0	0
G9606_4095	200232	FAM209A	0.8	1.61	1.73	2.04	0.47	2.05	1.45	1.83	9.45	23.68	25.86	34.45	6.84	29.91	19.02	25.01	1.205	1.885	1.26	1.64	16.565	30.155	18.375	22.015
G9606_26081	646658	SYNDIG1L	0.06	0.08	0.37	0.06	0.04	0.06	0.07	0.07	4	8	24	6	4	6	6.72	7	0.07	0.215	0.05	0.07	6	15	5	6.86
G9606_17614	112476	PRRT2	1.73	2.14	1.96	2.23	1.89	1.7	2.74	2.26	78	110	98	124	103	97	140	116	1.935	2.095	1.795	2.5	94	111	100	128
G9606_2914	120400	NXPE1	0.03	0.06	0.05	0.03	0.06	0.04	0.05	0.06	3.03	6.42	4.39	3.1	5	4.26	4.26	6.02	0.045	0.04	0.05	0.055	4.725	3.745	4.63	5.14
G9606_6746	387921	NHLRC3	15.03	16.9	13.56	15.18	17.31	14.64	16.64	14.37	972	1096	890	984	1102	950	1072	934	15.965	14.37	15.975	15.505	1034	937	1026	1003
G9606_8507	79903	NAA60	32.32	25.88	38.69	25.66	29.8	40.48	29.68	41.08	1565	1254	1898	1241	1425	1959	1419	1989	29.1	32.175	35.14	35.38	1409.5	1569.5	1692	1704
G9606_7132	6873	TAF2	29.34	37.17	38.01	38.02	29.79	26.7	39.65	27.24	2663	3417	3571	3484	2662	2458	3622	2481	33.255	38.015	28.245	33.445	3040	3527.5	2560	3051.5
G9606_3728	3728	JUP	38.86	41.61	41.34	40.72	41.01	29.27	39.79	32.68	2331	2469	2486	2396	2413	1749	2324	1954	40.235	41.03	35.14	36.235	2400	2441	2081	2139
G9606_16038	83594	NUDT12	0	0	0	0.03	0	0	0	0	0	0	0	2	0	0	0	0	0	0.015	0	0	0	1	0	0
G9606_26006	10163	WASF2	29.11	39.39	35.46	41.64	28.93	35.66	35.25	34.84	3058	4142	3793	4365	3001	3757	3673	3664	34.25	38.55	32.295	35.045	3600	4079	3379	3668.5
G9606_16136	5407	PNLIPRP1	0.04	0	0.04	0.11	0.04	0	0	0.04	1	0	1	3	1	0	0	1	0.02	0.075	0.02	0.02	0.5	2	0.5	0.5
G9606_15954	27257	LSM1	37.31	42.44	40.54	45.81	34.16	30.94	43.23	33.57	777.65	885.37	860.17	952.53	703.04	646.57	893.64	700.31	39.875	43.175	32.55	38.4	831.51	906.35	674.805	796.975
G9606_6359	153222	CREBRF	5.3	6.5	13.69	5.82	5.81	8.1	10.65	7.46	726.26	883.49	1937.49	794.38	797.38	1115.54	1466.7	1014.06	5.9	9.755	6.955	9.055	804.875	1365.935	956.46	1240.38
G9606_8809	80321	CEP70	7.47	4.7	8.08	4.34	7.23	5.73	6.2	5.73	301.91	192.24	326.61	164.22	283.96	237.2	258.22	230.76	6.085	6.21	6.48	5.965	247.075	245.415	260.58	244.49
G9606_5812	55701	ARHGEF40	0.43	0.79	0.58	0.65	0.75	1.21	0.99	1.44	46.51	76.44	49.07	68.77	81	131.58	100.39	147	0.61	0.615	0.98	1.215	61.475	58.92	106.29	123.695
G9606_8844	9985	REC8	0.7	0.55	1.2	0.9	0.79	0.93	0.67	1.23	32.52	25.23	58.45	42.11	37.63	44.42	30.58	57.14	0.625	1.05	0.86	0.95	28.875	50.28	41.025	43.86
G9606_19456	130	ADH6	0.24	0.43	0.16	0.32	0.04	0.55	0.08	0.51	6	11	4	8	1	14	2	13	0.335	0.24	0.295	0.295	8.5	6	7.5	7.5
G9606_13386	140885	SIRPA	0.17	0.31	0.12	0.43	0.24	0.29	0.2	0.3	13	22	9	29.92	17	21	13.83	22.49	0.24	0.275	0.265	0.25	17.5	19.46	19	18.16
G9606_10314	81786	TRIM7	0.88	1.94	0.65	1.15	0.71	1.97	0.9	1.79	51.4	77.36	36.09	62.86	41.93	88.29	49.37	75.66	1.41	0.9	1.34	1.345	64.38	49.475	65.11	62.515
G9606_4860	10998	SLC27A5	0	0.04	0.05	0.08	0	0.04	0.04	0.12	0	1	2	3	0	1	1	4	0.02	0.065	0.02	0.08	0.5	2.5	0.5	2.5
G9606_24454	2738	GLI4	11.77	10.23	12.74	9.4	12.34	8.81	9.37	11.43	285	248	314	227	295	214	225	277	11	11.07	10.575	10.4	266.5	270.5	254.5	251
G9606_15501	7301	TYRO3	3.54	5.21	3.25	4.67	3.58	8.2	3.69	8.18	264.53	390.2	249.48	346.25	265.61	611.75	274.08	607.82	4.375	3.96	5.89	5.935	327.365	297.865	438.68	440.95
G9606_28441	148170	CDC42EP5	0	0	0	0.13	0	0	0	0	0	0	0	2	0	0	0	0	0	0.065	0	0	0	1	0	0
G9606_14898	10518	CIB2	0.28	0.24	0.2	0.5	0.37	0.39	0.31	0.59	7	7	5	14	9	11	9	14	0.26	0.35	0.38	0.45	7	9.5	10	11.5
G9606_13014	219743	TYSND1	4.6	3.92	4.08	3.54	4.61	4.63	3.3	4.53	317.44	270.26	289.23	246.38	317.61	323.84	225.04	313.54	4.26	3.81	4.62	3.915	293.85	267.805	320.725	269.29
G9606_9086	973	CD79A	0.19	0.1	0.22	0	0.15	0.05	0.15	0.04	4	2	5	0	3	1	3	1	0.145	0.11	0.1	0.095	3	2.5	2	2
G9606_1884	11202	KLK8	0	0	0	0.26	0	0	0	0	0	0	0	2	0	0	0	0	0	0.13	0	0	0	1	0	0
G9606_23269	10949	HNRNPA0	73.81	55.24	59.19	57.13	60.51	96.98	49.15	88.59	4009	3003	3273	3096	3245	5282	2648	4817	64.525	58.16	78.745	68.87	3506	3184.5	4263.5	3732.5
G9606_21776	84792	FAM220A	13.98	14.93	16.06	16.76	12.87	11.61	16.76	11.31	564	603	660	675	513	470	671	457	14.455	16.41	12.24	14.035	583.5	667.5	491.5	564
G9606_25548	7681	MKRN3	5.04	4.33	4.67	5.11	4.31	5.06	4.94	4.95	250	215	236	253	211	252	243	246	4.685	4.89	4.685	4.945	232.5	244.5	231.5	244.5
G9606_15686	1836	SLC26A2	5.35	3.97	4.51	4.02	6.23	4.5	4.94	4.49	792.6	589.38	678.88	596.46	912.32	668.02	723.63	663.85	4.66	4.265	5.365	4.715	690.99	637.67	790.17	693.74
G9606_19718	27092	CACNG4	0	0	0.02	0	0	0	0	0.02	0	0	1	0	0	0	0	1	0	0.01	0	0.01	0	0.5	0	0.5
G9606_31575	57103	TIGAR	1.78	2.2	2	1.98	1.8	1.57	2.24	1.75	269.87	333.89	309.1	300.58	269.62	239.05	336.67	266.25	1.99	1.99	1.685	1.995	301.88	304.84	254.335	301.46
G9606_24578	23541	SEC14L2	0.41	0.42	0.32	0.26	0.39	0.25	0.18	0.45	25	18	21	20	23	19	14	28	0.415	0.29	0.32	0.315	21.5	20.5	21	21
G9606_24711	151	ADRA2B	0.06	0.08	0.03	0.08	0.08	0.02	0.03	0.06	4	5	2	5	5	1	2	4	0.07	0.055	0.05	0.045	4.5	3.5	3	3
G9606_276	81624	DIAPH3	11.16	6.76	9.37	6.83	10.09	12.57	9.35	10.53	910.42	574.49	787.64	581.12	846.35	1036.07	790.26	902.47	8.96	8.1	11.33	9.94	742.455	684.38	941.21	846.365
G9606_10161	414325	DEFB103A	0	0	0	0	0	0	0.08	0	0	0	0	0	0	0	0.67	0	0	0	0	0.04	0	0	0	0.335
G9606_10738	653720	GOLGA8M	1.17	1.54	1.24	1.64	1.3	1.29	1.17	1.35	133.75	176.61	135.6	164.15	138.09	129.61	124.43	124.24	1.355	1.44	1.295	1.26	155.18	149.875	133.85	124.335
[truncated: 16,565 more rows]
