# Supplementary material for: Targeting NSD2-mediated SRC-3 liquid–liquid phase separation sensitizes bortezomib treatment in multiple myeloma
Source: Nat Commun. 2021 Feb 15;12:1022. doi: 10.1038/s41467-021-21386-y (PMC7884723; doi:10.1038/s41467-021-21386-y)
Supplement: Supplementary file 7 — Source Data [file 41467_2021_21386_MOESM7_ESM.xlsx]

## Sheet: Fig 1
Fig 1a
plasma cell percentage
	pre-T	post-T		pre-T	post-T
Pt 1	12.5	2.5		20	76.5
Pt 2	54	3		15.5	22
Pt 3	33	1.5		11	15.5
	NCOA3 expression
		pre-T			MEAN	SD	post-T			MEAN	SD	fold change
	Pt 1	0.3542	0.3182	0.3826	0.351667	0.0322747	0.0927	0.1187	0.230104	0.147168	0.0729917	0.418487
	Pt 2	0.5637	0.7345	0.5267	0.6083	0.110847	0.1237	0.1128	0.183227	0.139909	0.0379083	0.23
	Pt 3	0.8736	1.0038	0.9278	0.935067	0.0654035	0.0526	0.0627	0.037116	0.0508053	0.0128861	0.0543334
	NCOA3 expression
		pre-T			MEAN	SD	post-T			MEAN	SD	fold change
	Pt 1	0.5623	0.7243	0.6232	0.6366	0.0818271	4.6536	3.3672	4.46929	4.16336	0.695629	6.54
	Pt 2	0.5627	0.4253	0.4827	0.490233	0.0690091	2.1821	1.9282	2.62551	2.24527	0.352919	4.58
	Pt 3	0.8263	0.6723	0.6782	0.7256	0.0872586	6.3721	7.2783	5.22246	6.29095	1.03032	8.67
Fig 1b
	PC	NDMM	RRMM
	1	16.35	7.69
	9.37	9.65	13.65
	1.32	5.64	18.38
	2.03	12.34	26.37
	1.25	2.37	13.64
	1.65	4.97	6.85
	0.68	7.98	24.36
	6.34	6.31	2.64
	0.97	10.68	1.67
	1.32	4.38	16.37
	3.24	11.38	20.16
	8.67	20.34	18.36
	1.09	1.93	35.17
	1.35	15.46	14.72
	3.25	2.15	13.67
	2.64	9.87	33.65
	3.24	1.14	15.62
	4.06	22.19	9.64
	2.28	3.69	5.35
	4.57	13.67	9.87
	2.03	5.31	22.65
	0.98	9.67	18.97
	5.26	1.09	3.65
	3.84	3.27	7.54
	11.36	9.87	20.19
	6.95	15.87	16.35
	1.23	6.34	14.44
	0.95	7.89	19.64
	1.24	11.34	11.78
	0.34	12.39	4.12
	2.13	2.36	1.15
	0.67	4.28	0.97
	0.86	8.12	0.65
	1.25	3.68	2.01
	3.81	16.69	3.22
	7.01	6.35	9.81
	3.25	0.85	21.36
	2.68	1.47	31.24
	1.28	3.65	12.2
	1.34	4.58	1.98
	0.067	11.23	3.54
	2.22	9.57	1.02
	1.35	6.34	0.65
	3.04	2.05	9.81
	4.16	0.87	6.35
	0.66	4.42	14
	0.17	0.55	8.54
		7.03	21.25
		2.31	3.02
		14.25	6.35
		9.61	18.65
		5.35
		0.13
		5.38
		0.58
		0.78
		1.25
		0.11
		0.89
		2.03
		0.67
		5.17
		4.91
		6.87
		11.36
		6.37
		6.44
		0.68
		1.69
		17.34
		34.25
		3.25
		11.3
		6.37
		1.02
		1.04
		0.68
		0.67
		9.64
		8.34
		2.22
		5.35
Fig 1c
	non-mutaion	others	t(4;14)
	16.35	0.68	7.69
	9.65	1.69	13.65
	5.64	2.64	18.38
	12.34	1.67	26.37
	2.37	5.35	13.64
	4.97	11.3	6.85
	6.37	7.98	24.36
	6.31	1.02	17.34
	10.68	1.04	34.25
	0.68	4.38	16.37
	0.67	11.38	20.16
	9.64	20.34	18.36
	8.34	1.93	3.17
	2.22	15.46	14.72
	5.35	2.15	13.67
	3.65	9.87	33.65
	1.14	7.54	15.62
	22.19	20.19	9.64
	3.69	16.35	31.24
	13.67	14.44	9.87
	5.31	19.64	22.65
	9.67	11.78	18.97
	1.09	4.12
	3.27	1.15
	9.87	0.97
	15.87	0.65
	6.34	2.01
	7.89	3.22
	11.34	9.81
	12.39	21.36
	2.36	18.65
	4.28	12.2
	8.12	1.98
	3.68	3.54
	16.69	1.02
	6.35	0.65
	0.85	9.81
	1.47	6.35
	3.65	14
	4.58	8.54
	11.23	21.25
	9.57	3.02
	6.34	6.35
	2.05
	0.87
	4.42
	0.55
	7.03
	2.31
	14.25
	9.61
	5.35
	0.13
	5.38
	0.58
	0.78
	1.25
	0.11
	0.89
	2.03
	0.67
	5.17
	4.91
	6.87
	11.36
	6.37
	6.44
Fig 1d
	CR			RR
	pre-Treatment	post-Treatment		pre-Treatment	post-Treatment
	9.65	2.4125		16.69	75.6057
	5.64	3.6096		6.35	54.9275
	12.34	6.5402		15.46	50.0904
	9.87	1.1844		2.31	22.3377
	5.31	2.6019		14.25	88.2075
	9.67	0.84129		17.34	49.7658
	3.27	0.0981		9.64	47.9108
	9.87	6.0207		10.68	56.9244
	4.38	1.1388		11.38	36.3022
	2.03	0.09541		12.2	51.85
	0.67	0.4288		1.98	24.4332
	5.17	2.7918		9.81	83.0907
Fig 1e
	CR	RR
	9.65	16.69
	5.64	6.35
	12.34	15.46
	9.87	2.31
	5.31	14.25
	9.67	17.34
	3.27	9.64
	9.87	10.68
	4.38	11.38
	2.03	12.2
	0.67	1.98
	5.17	9.81
Fig 1f
	BL	NCOA3 expression
	1	2.5
	3	6.17
	6	21.09
	2	1.29
	8	34.17
	4	25.43
	3	12.67
	2	8.67
	1	3.45
	7	15.34
	6	26.94
	1	3.54
	5	3.57
	3	7.18
	2	6.49
	3	15.8
	8	31.25
	4	9.654
	6	12.34
	2	2.54
	6	3.24
	7	24.57
	3	4.33
	1	4.65
	6	16.33

## Sheet: Fig 2
Fig 2b
		SRC-3	IC50
	ANBL-6	2.93122	7.86	6.86	8.001
	ARP-1	20.2202	10.23	9.65	9.02
	CAG	22.7782	5.68	4.67	5.24
	H929	21.2293	12.35	15.32	11.45
	LP-1	45.2679	8.97	8.12	8.06
	MM.1S	2.88651	4.61	5.06	4.13
	MM.1R	10.8976	6.54	7.89	8.76
	RPMI8226	5.99734	5.56	5.87	6.42
	U266	18.332	8.15	7.89	7.84
	OPM-2	28.9165	12.43	11.25	12.34
Fig 2c
	IC50 to BTZ(nM)
		MM.1S			average	SD	LP-1			average	SD
	WT	2.6733	3.2736	5.7831	3.91	1.64969	11.6722	9.7838	11.014	10.8233	0.95853
	BR	16.2358	14.7211	16.1931	15.7167	0.86245	31.7822	30.7822	26.6856	29.75	2.70054
Fig 2e
	MM.1S		LP-1
	WT	BR	WT	BR
	43.8	12.5	33.9	9.7
	45.6	17.5	36.8	11.5
	52.3	21.3	41.5	15.3
	53.1	19.8	42.9	9.8

## Sheet: Fig 3
Fig 3b
OPM2	BTZ(nM)-48hr	NC				SRC3-KD#3
	0	100	100	100	100	100	100	100	100
	0.5	100	100	100	100	100	100	100	100
	1	100	100	100	100	100	100	100	100
	1.5	100	100	100	100	99.29	90.15	99.77	99.06
	2	100	100	100	100	64.13	73.59	66.85	79.02
	5	90	94.26	90.67	94.11	29	36.71	41.12	54.92
	10	30.41	32.05	36.51	34.75	19	16.71	11.12	24.92
	15	29.28	45.57	62.31	51.21	1.12	24.29	28.7	25.88
	20	32.2	15.89	6.26	89.06	11.54	16.03	45.3	26.06
	20	37.31	22.33	23	52.92	1	1	0	0
	75	2	4	6.5	10	1	0	0	0
	100	4.5	2	4.68	1	0	0	0	0
LP-1	BTZ(nM)-48hr	NC				SRC3-KD#3
	0	100	100	100	100	100	100	100	100
	0.5	100	100	100	100	100	100	100	100
	1	100	100	100	100	100	100	100	100
	1.5	100	100	100	100	92	94	98	90
	2	100	100	100	100	96.95	52.58	68.32	50.16
	5	90	94.26	90.67	94.11	40.38	39.19	44.61	46.29
	10	50.41	52.05	46.51	54.75	21.32	43.09	19.35	12.27
	15	29.28	45.57	62.31	51.21	5.84	39.08	42.19	0
	20	22.2	45.89	36.26	49.06	12.83	4.33	9.75	20.75
	50	17.31	12.33	13	12.92	1	2	0	0
	75	2	4	6.5	10	0	0	1	0
	100	4.5	2	4.68	1	0	0	0	0
Fig 3c
		NC	SRC3-KD			NC	SRC3-KD
	LP-1	8.65	4.36		OPM2	12.13	4.35
		8.97	3.57			10.58	5.62
		8.06	5.69			11.64	5.24
	MEAN	8.56	4.54			11.45	5.07
	SD	0.461628	1.0714			0.792275	0.651844
Fig 3e
	MM.1S	BTZ(nM)-48hr	Vector			SRC3-OE
		0	100	100	100	100	100	100
		0.5	100	100	100	100	100	100
		1	100	100	100	100	100	100
		1.5	100	100	100	100	100	100
		2	86.54	79.85	80.36	99.78	100	115.01
		5	29.28	45.57	62.31	95.48	89.67	90.24
		10	43.25	50.35	51.26	71.32	69.52	70.24
		15	22.13	23.14	21.25	55.32	49.63	50.32
		20	11.24	6.57	9.87	23.3	25.4	21.2
		50	0.25	0.54	1.03	10.36	9.65	9.01
		75	0.01	0.05	0	0.05	0.03	0.24
		100	0	0	0	0	0	0
	RPMI8226	BTZ(nM)-48hr	Vector				SRC3-OE
		0	100	100	100	100	100	100	100	100
		0.5	100	100	100	100	100	100	100	100
		1	100	100	100	100	100	100	100	100
		1.5	100	100	100	100	100	100	100	100
		2	90	94.26	90.67	94.11	100	100	100	100
		5	50.41	52.05	46.51	54.75	100	99	100	100
		10	29.28	45.57	3.254	51.21	90.32	91.58	90.65	94.33
		15	9.65	11.24	8.67	49.06	70.35	73.65	77.54	71.58
		20	2.35	5.34	4.35	3.54	36.57	45.56	38.58	22.06
		50	0.01	0	0.002	10	2.47	12.35	9.68	10.21
		75	0	0	0	1	4	3.25	3.31	10.2
		100	0	0	0	0	0	0	0	0
Fig 3f
		Vec	SRC3-OE			Vec	SRC3-OE
	MM.1S	5.16	16.35		RPMI8226	5.23	15.34
		4.68	12.53			5.91	10.25
		5.67	18.64			6.74	16.34
	MEAN	5.17	15.84			5.96	13.9767
	SD	0.495076	3.08676			0.756241	3.26589

## Sheet: Fig 5
Fig 5j
		-10	0	5	10	15	20	25	30	35	40	45	50	55	60
	Vec	1	0.21	0.43	0.56	0.62	0.7	0.77	0.78	0.78	0.79	0.8	0.81	0.81	0.81
	NSD2 OE	1	0.23	0.52	0.71	0.77	0.87	0.91	0.95	0.95	0.95	0.95	0.95	0.95	0.95
		0	0.09021	0.104	0.1031	0.0956	0.099867	0.10235	0.102345	0.110369	0.095764	0.0906587	0.100235	0.0913287	0.103658
		0	0.033	0.106	0.1026	0.1047	0.10097	0.102547	0.098452	0.103617	0.103315	0.102548	0.101475	0.102355	0.0964285
		-10	0	5	10	15	20	25	30	35	40	45	50	55	60
	NC	1	0.21	0.43	0.56	0.62	0.7	0.77	0.78	0.78	0.79	0.8	0.81	0.81	0.81
	NSD2 KD	1	0.23	0.32	0.41	0.47	0.49	0.51	0.51	0.52	0.52	0.52	0.52	0.52	0.52
		0	0.09021	0.104	0.1031	0.0956	0.099867	0.10235	0.102345	0.110369	0.095764	0.0906587	0.100235	0.0913287	0.103658
		0	0.033	0.106	0.1026	0.1047	0.10097	0.102547	0.098452	0.103617	0.103315	0.102548	0.101475	0.102355	0.0964285
Fig 5k	OPM-2	KD+SRC-3 FL				KD+SRC-3 ΔIDR
	0	100	100	100		100	100	100
	0.5	100	100	100		100	100	100
	1	100	100	100		98.65	96.38	100
	1.5	100	100	100		93.25	91.29	89.67
	2	97.68	96.37	98.13		57.68	63.57	60.34
	5	93	88	91		33.25	31.23	39.64
	10	45.43	40.15	46.32		16.35	14.06	13.05
	20	33.21	38.67	36.24		9.63	5.68	7.66
	25	22.58	15.89	13.25		3.25	1.07	1.14
	50	7.58	6.35	8.36		0.43	0.68	0.08
	75	1.33	2.01	1.68		1	0	0
	100	0	0	0		0	0	0
	LP-1	KD+SRC-3 FL				KD+SRC-3 ΔIDR
	0	100	100	100		100	100	100
	0.5	100	100	100		100	100	100
	1	100	100	100		98.67	94.35	90.08
	1.5	100	100	100		86.67	90.24	88.09
	2	96.38	97.08	93.58		58.35	51.16	58.27
	5	86.38	80.73	83.67		31.08	26.06	30.17
	10	42.31	40.58	45.39		15.23	16.31	19.64
	20	22.31	26.58	19.67		6.38	8.16	7.15
	25	13.25	16.25	17.41		0.025	0.007	0.035
	50	9.65	8.64	6.38		0	0	0
	75	1.32	0.68	2.35		0	0	1
	100	0	0	0		0	0	0

## Sheet: Fig 6
Fig 6f
	BTZ(nM)-48hr	KD+FL				KD+FL+SI-2				KD+ΔIDR				KD+ΔIDR+SI-2
	0	100	100	100		100	100	100		100	100	100		100	100	100
	0.5	100	100	100		100	100	100		100	100	100		98.65	96.85	97.58
	1	100	100	100		97.36	95.36	94.36		90.31	91.25	90.27		85.86	88.16	87.06
	1.5	100	100	100		81.25	80.25	83.67		76.35	77.85	74.19		68.34	64.35	67.57
	2	99.01	98.35	97.34		43.25	41.68	44.09		36.58	67.91	38.32		31.25	30.65	33.15
	5	76.52	76.38	70.16		22.35	26.31	20.25		14.25	16.35	15.28		18.54	14.32	16.32
	10	35.76	36.58	33.47		14.25	10.35	13.21		8.65	7.16	9.02		5.64	7.85	6.4
	20	16.35	20.35	18.64		5.21	4.95	5.68		2.31	1.35	1.26		2.34	1.36	1.25
	25	11.02	10.25	12.31		0.25	0.35	0.41		0.025	0.007	0.035		0.097	0.021	0.014
	50	6.35	5.26	5.28		0	0	0		0	0	0		0	0	0
	75	0.35	0.42	0.59		0	0	1		0	0	1		0	0	1
	100	0	0	0		0	0	0		0	0	0		0	0	0
Fig 6i
			ABCA2			ABCA3			ABCB1			ABCC1			BCL2			CCL4			EGR1			IGF1R			FAM53A
	BR MM.1S	Veh	0.52	0.72	1.26	0.64	0.55	1.09	1.23	0.88	0.97	0.83	1.31	0.96	0.87	1.31	0.98	0.74	1.28	1.02	0.86	1.23	1.33	1.36	0.79	0.98	1.48	1.71	1.93
		SI-2	0.17	0.31	0.26	0.12	0.07	0.26	0.3	0.37	0.14	0.08	0.22	0.14	0.18	0.12	0.08	0.08	0.16	0.18	0.28	0.17	0.21	0.26	0.37	0.22	0.4	0.36	0.41
	BR LP-1	Veh	1.27	1.24	0.87	1.56	1.33	1.37	1.61	1.46	1.57	1.61	1.76	1.83	1.01	0.97	0.99	1.63	1.97	1.63	1.34	0.96	1.28	0.99	1.48	1.26	1.49	1.63	1.65
		SI-2	0.23	0.17	0.33	0.14	0.16	0.23	0.58	0.38	0.5	0.18	0.07	0.26	0.56	0.44	0.27	0.17	0.24	0.11	0.38	0.43	0.3	0.44	0.51	0.36	0.17	0.26	0.17

## Sheet: Fig 7
Fig 7a
			0	3	4	5	6	7	8
	MM.1S	BTZ	0	209.857	445.943	662.656	765.559	955.884	1047.64
		BTZ+SI-2	0	224.209	333.895	331.468	391.887	353.791	354.377
	LP-1	BTZ	0	371.874	586.249	776.629	875.698	1026.9	1269.06
		BTZ+SI-2	0	382.201	544.8	498.698	429.652	393.684	275.204
Fig 7b
			0	2	2.001	3	3.001	4	4.001	5	5.001	6	6.001	7	7.001	8	8.001
	MM.1S	BTZ	100	100	100	100	100	100	75	75	50	50	8.3	8.3	0	0	0
		BTZ+SI-2	100	100	100	100	100	100	91.7	91.7	83	83	83	83	83	83	83
	LP-1	BTZ	100	100	100	100	83	83	58	58	42	42	0	0	0	0	0
		BTZ+SI-2	100	100	100	100	100	100	92	92	75	75	75	75	75	75	75
Fig 7g	femoral trabecular BV/TV(%)
		MM.1S		LP-1
		BTZ	BTZ+SI-2	BTZ	BTZ+SI-2
		18	55	16	57
		21	44	24	46
		16	49	19	61
		34	38	23	38
		22	29	31	46
		17	51	27	57
		28	47	41	50
		24	53	26	39
Fig 7h	femoral trabecular number(1/mm)
		MM.1S		LP-1
		BTZ	BTZ+SI-2	BTZ	BTZ+SI-2
		1.0093	1.7426	0.9862	2.3065
		0.8963	2.1356	1.1323	2.2135
		1.1325	1.8965	1.2458	2.3421
		0.97	1.5463	1.6337	2.0589
		1.05	1.2867	0.9768	1.9638
		1.1258	2.2123	1.1047	1.8794
		0.8634	1.8765	1.0631	2.0583
		0.9715	1.5236	0.9764	2.2351
Fig 7i	femoral trabecular thickness(mm)
		MM.1S		LP-1
		BTZ	BTZ+SI-2	BTZ	BTZ+SI-2
		0.025	0.038	0.035	0.068
		0.013	0.051	0.013	0.087
		0.031	0.061	0.029	0.102
		0.025	0.039	0.027	0.069
		0.034	0.084	0.019	0.082
		0.041	0.102	0.036	0.076
		0.029	0.082	0.024	0.064
		0.027	0.067	0.031	0.083
Fig 7j	femoral trabecular separation(µm)
		MM.1S		LP-1
		BTZ	BTZ+SI-2	BTZ	BTZ+SI-2
		131	72	142	64
		175	68	138	91
		162	102	161	87
		98	131	129	64
		112	107	108	76
		152	97	94	72
		197	64	83	58
		87	71	136	109

## Sheet: S Fig 1
S Fig 1a							S Fig 1e
	CR			RR				PC	MGUS	MM
	pre-T	post-T		pre-T	post-T			43.1	6.1	50
	23	2.5		35	26.5			15.2	18.9	49.9
	14.5	4		15.5	22			6.5	5	47.6
	58	2		57	56			7.2	12.3	47.3
	33	1.5		11	15.5			11.2	24.2	47.2
	12.5	1		45.5	39.5			5	10.8	46.9
	54	3		20.5	26.5			11.7	8.6	45.5
	8.5	0.5		22	25.5			40.2	39.4	45.4
	12.5	2.5		18	35.5			9.7	8.4	45.1
	26	2		24	43			5.7	8.7	43.9
	4	1.5		30	32.5			8.9	17.7	42.6
	2	1		13	31			6.3	18.5	40.4
	12	2		20	26.8			8.2	5.6	38
								12.3	12.9	38
S Fig 1b								8.1	8.2	37.1
	RR	PR	VGPR	CR				11.7	8.5	36.9
	16.69	16.35	15.87	9.65				7.9	13	36.7
	6.35	2.37	6.34	5.64				21.4	26	36.4
	15.46	4.97	7.89	12.34				12	5.4	34.9
	2.31	7.98	11.34	9.87				13.6	12.9	34.4
	14.25	6.31	12.39	5.31				7.8	40.3	34.3
	17.34	10.68	2.36	9.67				30.8	45.5	34.1
	9.64	4.38	5.35	3.27					18.8	34
	10.68	11.38	1.02	9.87					24.5	34
	11.38	13.67	1.04	4.38					8.6	33.9
	12.2	1.93	0.68	2.03					8.1	33.8
	1.98	15.46	0.67	0.67					19.7	32.3
	9.81	2.15	9.64	5.17					10	30.9
		1.14	8.34						18.5	30.6
		11.3	2.22						13.6	29.9
		3.69							11.3	28.4
		1.69							10.5	28.3
		17.34							8.3	28.3
		6.37							9.8	28.2
		3.25							10.4	27.7
									10.9	27.5
S Fig 1d									19.5	27.3
	Healthy	nMM	rMM						12.1	27.2
	0.15826	0.368451	0.645842						10.6	26.9
	0.201235	0.258794	0.456204						13.4	26.9
	0.125456	0.198766	0.598426						36.9	26.6
	0.0984232	0.425684	0.599463						26.1	26.2
	0.102585	0.332697	0.321684						4.3	25.3
	0.113255	0.501248	0.297563						8	24.8
	0.13256	0.264784	0.561443							24.6
	0.201355	0.126548	0.631555							24.2
	0.213659	0.369515	0.331697							24
	0.125895	0.524795	0.25479							23.8
	0.0698456	0.410226	0.623125							23.7
	0.321585	0.462313	0.456211							23.6
	0.221307	0.401237	0.521368							23.5
	0.195234	0.364841	0.362148							23
	0.120255	0.29846	0.23645							23
	0.0874612	0.19562	0.336545							23
	0.147922	0.169745	0.621475							22.9
	0.205854	0.426974	0.465894							22.9
										22.6
S Fig 1g										22.5
	Non-responder	Responder								22.2
	1.77177	0.67129								21.8
	1.77939	1.41446								21.4
	1.78592	1.45113								21.4
	2.03258	1.48003								21
	2.09048	1.53509								20.8
	2.15027	1.65132								20.5
	2.16364	1.70758								20.3
	2.17464	1.83738								20.2
	2.19797	2.0014								19.6
	2.20631	2.00385								19.5
	2.22112	2.08543								18.9
	2.24171	2.1112								18.9
	2.26801	2.14354								18.9
	2.28586	2.20122								18.6
	2.32003	2.20308								18.6
	2.34948	2.21512								18.5
	2.37221	2.22112								18.4
	2.38955	2.23061								18.2
	2.40714	2.24008								18.2
	2.41414	2.26597								18.1
	2.45654	2.27136								18.1
	2.51652	2.29413								17.3
	2.57777	2.31931								17.2
	2.59347	2.33125								16.9
	2.63444	2.34679								16.7
	2.64223	2.35004								16.7
	2.67233	2.40625								16.1
	2.73145	2.40862								16
	2.74903	2.40969								15.7
	2.78553	2.43804								15.7
	2.86122	2.46594								15.2
	2.89274	2.50377								14.8
	2.92062	2.5057								14.7
	2.92238	2.53799								14.7
	2.93271	2.54776								14.6
	2.93736	2.55744								14.6
	2.94539	2.5867								14.6
	2.94964	2.60836								14.5
	2.98339	2.64357								14.1
	2.98862	2.64383								14.1
	2.98918	2.67001								14
	3.00448	2.67701								13.8
	3.01253	2.69646								13.8
	3.01535	2.73459								13.6
	3.04351	2.74115								13.6
	3.0459	2.77554								13.4
	3.04777	2.77746								13.2
	3.0728	2.78661								13.1
	3.08648	2.82143								13.1
	3.10106	2.82425								13
	3.11532	2.83232								13
	3.15593	2.89134								13
	3.17017	2.89407								12.7
	3.18964	2.92206								12.7
	3.18986	2.97377								12.7
	3.20229	2.97525								12.6
	3.20344	2.97843								12.6
	3.20795	2.98132								12.6
	3.21037	3.04006								12.5
	3.21348	3.08704								12.5
	3.24726	3.09709								12.4
	3.25838	3.11074								12.4
	3.29955	3.11816								12.2
	3.31196	3.16953								12.2
	3.39554	3.19177								12.2
	3.40981	3.1982								12.1
	3.41035	3.22313								12.1
	3.42879	3.22857								12
	3.4529	3.24207								12
	3.49369	3.30299								12
	3.54558	3.34622								11.9
	3.55687	3.36467								11.9
	3.56555	3.46034								11.8
	3.62219	3.55534								11.8
	3.63865	3.61093								11.7
	3.8309	3.66322								11.7
	3.85125	3.70274								11.7
	3.87148	3.75307								11.5
	3.89408	3.7574								11.4
	3.92427	3.81513								11.4
	4.01724	4.12344								11.4
	4.2145	4.15184								11.2
	4.23925	4.16155								11.2
	4.32986	4.17105								11.1
		4.22196								11
										10.9
										10.8
										10.8
										10.6
										10.5
										10.5
										10.3
										10.3
										10.2
										10.1
										10
										10
										10
										10
										9.8
										9.8
										9.8
										9.8
										9.8
										9.8
										9.8
										9.7
										9.7
										9.6
										9.6
										9.5
										9.5
										9.4
										9.4
										9.2
										9.1
										9
										8.9
										8.9
										8.8
										8.7
										8.7
										8.6
										8.6
										8.5
										8.5
										8.5
										8.4
										8.4
										8.4
										8.3
										8.2
										8.2
										8.2
										8.1
										8.1
										8.1
										8.1
										8.1
										8.1
										8.1
										8
										8
										8
										7.9
										7.8
										7.7
										7.7
										7.7
										7.7
										7.6
										7.6
										7.6
										7.5
										7.5
										7.5
										7.4
										7.4
										7.4
										7.3
										7.3
										7.3
										7.3
										7.1
										7.1
										7.1
										7.1
										7.1
										7.1
										7.1
										7.1
										7.1
										7
										7
										7
										6.9
										6.9
										6.9
										6.9
										6.9
										6.8
										6.8
										6.8
										6.7
										6.7
										6.7
										6.6
										6.5
										6.5
										6.5
										6.4
										6.4
										6.4
										6.3
										6.3
										6.3
										6.3
										6.3
										6.3
										6.2
										6.1
										6.1
										6
										6
										6
										6
										5.9
										5.9
										5.9
										5.8
										5.8
										5.8
										5.8
										5.7
										5.6
										5.6
										5.6
										5.6
										5.5
										5.3
										5.3
										5.3
										5.3
										5.3
										5.2
										5.2
										5.2
										5.1
										5.1
										5
										5
										5
										5
										4.9
										4.9
										4.7
										4.7
										4.7
										4.6
										4.6
										4.6
										4.6
										4.5
										4.5
										4.4
										4.4
										4.3
										4.3
										4.3
										4.3
										4.1
										4
										3.8
										3.6
										3.6
										3.6
										3.5
										3.5
										3.4
										3.4
										3.4
										3.4
										3.3
										3.2
										2.9
										2.9
										2.9
										2.7

## Sheet: S Fig 2
S Fig 2a
	Normal PC										SRC-3/Actin ratio
	SRC3	1	2	3	mean	β-actin	1	2	3	mean		mean ratio		normalization
	1	1083.36	981.968	1030.49	1031.94	4	23181	21094.4	22059.5	22111.6		0.0466696		1.16676
	2	1116.48	1008.32	1165.51	1096.77	2	20278.3	22169.3	34481.1	25642.9		0.0427709		1.06929
	3	786.092	727.01	776.734	763.279	3	22223.8	23950.3	24529.5	23567.8		0.0323864		0.809675
	4	955.809	976.692	980.992	971.165	1	23660.8	25671	26996.9	25442.9		0.0381703	0.0399993	0.954274
	MM cell lines										SRC-3/Actin ratio
	SRC3	1	2	3		β-actin	1	2	3		1	2	3				normalization			Mean
	ARP1	3508.96	3777.5	3852.5		ARP1	4544.35	4544.35	4681.18		0.772158	0.83125	0.822975	0.0399993	0.0399993	0.0399993	19.3043	20.7816	20.5747	20.2202
	ANBL6	583.577	607.577	644.991		ANBL6	5174.6	5233.6	5249.31		0.112777	0.116092	0.122872	0.0399993	0.0399993	0.0399993	2.81948	2.90234	3.07184	2.93122
	CAG	5177.5	5204.33	5309.33		CAG	5711.89	5715.6	5794.01		0.906442	0.910548	0.916347	0.0399993	0.0399993	0.0399993	22.6614	22.7641	22.9091	22.7782
	LP-1	9276.23	9503.64	9631.35		LP-1	5153.89	5203.6	5333.43		1.79985	1.82636	1.80585	0.0399993	0.0399993	0.0399993	44.997	45.6598	45.1469	45.2679
	H929	4799.43	5012.55	5046.84		H929	5828.26	5828.26	5841.55		0.823476	0.860043	0.863956	0.0399993	0.0399993	0.0399993	20.5872	21.5014	21.5993	21.2293
	MM.1S	416.749	473.87	530.284		MM.1S	4081.3	4108.31	4113.31		0.102112	0.115344	0.128919	0.0399993	0.0399993	0.0399993	2.55284	2.88366	3.22304	2.88651
	MM.1R	2022.94	2123.06	2201.77		MM.1R	4790.18	4845.6	4923.01		0.42231	0.438142	0.44724	0.0399993	0.0399993	0.0399993	10.5579	10.9537	11.1812	10.8976
	RPMI	1061.28	1372.65	1528.48		RPMI	5416.43	5522.84	5554.26		0.195938	0.24854	0.27519	0.0399993	0.0399993	0.0399993	4.89854	6.21361	6.87987	5.99734
	U266	3835.3	3956.84	3990.43		U266	5213.43	5320.55	5538.79		0.735659	0.74369	0.720451	0.0399993	0.0399993	0.0399993	18.3918	18.5926	18.0116	18.332
	OPM2	6932.28	6974.15	6978.28		OPM2	5937.01	6012.43	6108.84		1.16764	1.15996	1.14232	0.0399993	0.0399993	0.0399993	29.1914	28.9994	28.5586	28.9165
S Fig 2b	MM.1S						/Actin ratio				Normalization
			1	2	3		1	2	3		1	2	3
	SRC-1	WT	2066.89	2314.43	2425.55		1.21724	1.38397	1.46683		1	1	1			1	1.91467	1	3.07426	1	1.73607	1	2.62751
		BR	6057.6	6489.13	7308.91		2.33062	2.41939	2.71148		1.91467	1.74815	1.84853			1	1.74815	1	3.01882	1	1.73212	1	2.55104
	SRC-3	WT	1641.89	1635.18	1637.89		0.966949	0.977802	0.990501		1	1	1			1	1.84853	1	3.26301	1	1.70053	1	2.63093
		BR	7726.33	7917.15	8712.05		2.97265	2.95181	3.23202		3.07426	3.01882	3.26301
	β-actin	WT	1698.01	1672.31	1653.6
		BR	2599.13	2682.13	2695.55
	LP-1						/Actin ratio				Normalization
			1	2	3		1	2	3		1	2	3
	SRC-1	WT	5880.23	5945.93	6055.64		0.974348	0.962348	0.958477		1	1	1
		BR	11134.2	11337.1	11101.8		1.69153	1.6669	1.62992		1.73607	1.73212	1.70053
	SRC-3	WT	1408.72	1555.84	1557.55		0.233424	0.251813	0.246526		1	1	1
		BR	4037.08	4369.03	4417.74		0.613322	0.642384	0.648592		2.62751	2.55104	2.63093
	β-actin	WT	6035.03	6178.57	6317.98
		BR	6582.33	6801.28	6811.28
S Fig 2c
	MM.1S	Day	Vector			average	SD	SRC3-OE			average	SD
		0	0.7658	0.8015	0.7954	0.787567	0.0190956	0.7568	0.7865	0.77545	0.772917	0.0150112
		1	0.9807	1.0258	1.0697	1.0254	0.0445013	1.2035	1.0856	1.1258	1.1383	0.0599357
		2	1.2586	1.6584	1.5321	1.48303	0.204366	2.33517	2.0136	2.2154	2.18806	0.162519
		3	2.1325	2.0215	2.0326	2.0622	0.061134	2.9876	3.12302	3.1124	3.07434	0.0753065
		4	2.365	2.536	2.624	2.50833	0.131698	3.5862	3.987	3.6504	3.7412	0.215276
	RPMI8226	Day	Vector			average	SD	SRC3-OE			average	SD
		0	0.5863	0.5624	0.57108	0.57326	0.0120982	0.5523	0.5142	0.5687	0.545067	0.0279607
		1	0.7569	0.8015	0.7985	0.785633	0.024929	0.9875	0.9015	0.8978	0.928933	0.0507539
		2	0.9563	1.0235	0.9578	0.9792	0.0383723	1.2365	1.3025	1.2854	1.2748	0.034253
		3	1.3564	1.4658	1.3864	1.40287	0.0565283	1.9876	2.0155	0.9687	1.65727	0.596479
		4	1.9652	2.0315	1.9871	1.9946	0.0337803	2.8654	2.7894	2.9012	2.852	0.0570919
S Fig 2d
	OPM2	Day	NC			average	SD	SRC3-KD			average	SD
		0	0.7025	0.7058	0.7106	0.7063	0.00407308	0.7213	0.7035	0.7115	0.7121	0.00891516
		1	0.8697	0.8549	0.8975	0.874033	0.0216281	0.8025	0.8105	0.8015	0.804833	0.00493288
		2	1.0235	1.0147	0.9875	1.00857	0.0187673	0.9568	0.9874	0.9621	0.968767	0.0163531
		3	1.5368	1.5462	1.6218	1.56827	0.0465989	1.0125	1.1036	1.1104	1.0755	0.0546654
		4	1.9807	1.9901	2.123	2.03127	0.0795823	1.6879	1.3564	1.5521	1.53213	0.16665
	LP-1	Day	NC			average	SD	SRC3-KD			average	SD
		0	1.0256	1.0187	1.0123	1.01887	0.00665157	1.0147	1.1023	1.0987	1.0719	0.0495693
		1	1.3856	1.4021	1.3987	1.39547	0.00871225	1.2586	1.3025	1.2687	1.2766	0.0229915
		2	1.8975	1.8697	1.8014	1.8562	0.0494519	1.5236	1.5024	1.5501	1.52537	0.023899
		3	2.1302	2.1604	2.2211	2.17057	0.046295	1.9687	1.5687	1.8974	1.8116	0.213357
		4	2.3526	2.4015	2.39877	2.38429	0.0274783	2.0312	2.0125	2.1106	2.05143	0.0520859

## Sheet: S Fig 3
S Fig 3a
	MM.1S						/Actin ratio				Normalization
			1	2	3		1	2	3		1	2	3
	NSD2	WT	4967.74	5561.69	5595.93		0.824944	0.905826	0.879428		1	1	1
		BR	8229.2	9757.69	9752.23		1.39027	1.57732	1.61492		1.68529	1.7413	1.83633
	SRC-3	WT	7966.41	7968.41	8179.12		1.3229	1.29781	1.28539		1	1	1
		BR	25569.8	25778.9	25358.1		4.31986	4.16713	4.19917		3.26544	3.21091	3.26685
	P300	WT	2460.11	2766.82	2918.55		0.408527	0.450629	0.458664		1	1	1
		BR	3526.94	3850.11	3624.23		0.595854	0.622366	0.600154		1.45854	1.38111	1.30848
	PRMT4	WT	7201.5	7491.45	7671.57		1.19588	1.22012	1.20562		1	1	1
		BR	5621.91	5730.62	5844.45		0.949786	0.926347	0.967809		0.794214	0.759224	0.802746
	H3K36me2	WT	2486.99	2480.87	2541.58		0.213259	0.210247	0.208201		1	1	1
		BR	3742.23	3692.11	3703.23		0.632227	0.596825	0.613236		2.96459	2.83868	2.9454
	H3	WT	11661.8	11799.8	12207.3
		BR	11880.9	12784.4	12835.4
	β-actin	WT	6021.91	6139.91	6363.15
		BR	5919.13	6186.26	6038.84
	LP-1						/Actin ratio				Normalization
			1	2	3		1	2	3		1	2	3
	NSD2	WT	4104.67	4195.08	4245.5		0.572618	0.582064	0.584243		1	1	1
		BR	10055.4	10158.9	11388.8		1.23169	1.23825	1.36225		2.15099	2.12734	2.33165
	SRC-3	WT	6621.05	7359.05	8648.7		0.923662	1.02106	1.19019		1	1	1
		BR	43533.6	49150.8	56018.3		5.33244	5.99093	6.70049		5.77315	5.86736	5.62977
	P300	WT	3848.26	3894.96	3878.96		0.536847	0.540422	0.533802		1	1	1
		BR	7058.08	7116.79	7169.79		0.864547	0.867456	0.857597		1.61042	1.60515	1.60658
	PRMT4	WT	7973.74	8069.57	8424.1		1.11237	1.11965	1.15928		1	1	1
		BR	7332.2	7397.91	7472.62		0.898124	0.901722	0.893819		0.807398	0.805364	0.771012
	H3K36me2	WT	2753.41	3105.94	3090.41		0.350849	0.382454	0.384271		1	1	1
		BR	5952.53	6172.35	6288.23		0.729127	0.75234	0.752152		2.07818	1.96714	1.95735
	H3	WT	7847.84	8121.08	8042.26
		BR	8495.84	8616.55	8715.96
	β-actin	WT	7168.26	7207.26	7266.67
		BR	8163.91	8204.2	8360.33
S Fig 3b
	MM.1S		LP-1
	WT	BR	WT	BR
1	31	52	41	67
2	35	56	52	79
3	42	67	44	61
4	47	62	36	49
5	51	74	64	86
6	36	63	53	69
	40.3333	62.3333	48.3333	68.5
	7.01586	7.13364	9.17727	11.9408

## Sheet: S Fig 4
S Fig 4a
	MM.1S	SRC3	CHX(hr)	0	2	4	6	8	10
			WT	1	0.439352	0.254387	0.266772	0.106799	0.0709074
			BR	1	0.894268	0.726321	0.621092	0.512338	0.374934
	LP-1	SRC3	CHX(hr)	0	2	4	6	8	10
			WT	1	0.900635	0.40698	0.296384	0.159925	0.0163056
			BR	1	0.998989	0.882737	0.788756	0.639406	0.5364
S Fig 4c
	MM.1S	SRC3	CHX(hr)	0	2	4	6	8	10
			Vector	1	0.774775	0.523959	0.132524	0.0411281	0.0138399
			NSD2	1	0.797063	0.756024	0.515688	0.551079	0.2751
	LP-1	SRC3	CHX(hr)	0	2	4	6	8	10
			Vector	1	0.677807	0.478832	0.504011	0.122883	0.0362077
			NSD2	1	0.993009	0.798914	0.566323	0.507442	0.243074

[truncated: 5 more sheets: S Fig 5, S Fig 6, S Fig 7, S Fig 8, original WBs]
